# Supplementary material for: Single-cell transcriptomics reveals a distinct developmental state of KMT2A-rearranged infant B-cell acute lymphoblastic leukemia
Source: Nat Med. Author manuscript; Available in PMC 2022 Apr 26. (PMC9018413; doi:10.1038/s41591-022-01720-7)
Supplement: Supplementary Tables 1–8 [file EMS144370-supplement-Supplementary_Tables_1_8.xlsx]

## Sheet: Supplementary Table 1
	Supplementary Table 1. Categories of childhood leukemia from St Jude and TARGET cohorts
	Diagnosis	Cohort	Age group	Molecular/cytogenetic abnormality	Number of cases	Categories merged
	B-ALL	St Jude	child	iAMP21	n=16	-
	B-ALL	St Jude	child	ZNF384 rearrangement	n=5	ZNF384 rearrangement (n=3), ZNF384 rearrangement-like (n=2)
	B-ALL	St Jude	child	TCF3-PBX1	n=10	-
	B-ALL	TARGET	child	TCF3-PBX1	n=11	-
	B-ALL	St Jude	child	PAX5	n=22	PAX5 alteration (n=16), PAX5 P80R (n=6)
	B-ALL	TARGET	child	NOS	n=71	-
	B-ALL	St Jude	child	NOS	n=17	-
	B-ALL	St Jude	child	MEF2D rearrangement	n=6	-
	B-ALL	St Jude	child	IGH-CEBPD	n=2	-
	B-ALL	St Jude	child	Hypodiploidy	n=8	-
	B-ALL	St Jude	child	Hyperdiploidy	n=37	-
	B-ALL	TARGET	child	Hyperdiploidy	n=20	-
	B-ALL	St Jude	child	ETV6-RUNX1	n=72	ETV6-RUNX1 (n=68), ETV6-RUNX1-like (n=4)
	B-ALL	TARGET	child	ETV6-RUNX1	n=5	-
	B-ALL	St Jude	child	DUX4-IGH	n=58	DUX4-IGH (n=57) and DUX4-IGH-like (n=1)
	B-ALL	TARGET	child	BCR-ABL1	n=5	-
	B-ALL	St Jude	child	BCR-ABL1	n=34	-
	B-ALL	St Jude	child	BCR-ABL1 like	n=52	-
	B-ALL	TARGET	child	KMT2A rearrangement	n=4	-
	B-ALL	St Jude	child	KMT2A rearrangement	n=12	-
	B-ALL	St Jude	infant	NUTM1 rearrangement	n=2	-
	B-ALL	St Jude	infant	KMT2A rearrangement	n=36	-
	ALAL	St Jude	child	NOS	n=3	-
	ALAL	TARGET	child	NOS	n=106	-
	ALAL	TARGET	child	BCR-ABL1	n=2	-
	ALAL	TARGET	child	KMT2A rearrangement	n=2	-
	ALAL	TARGET	infant	NOS	n=4	-
	ALAL	TARGET	infant	KMT2A rearrangement	n=7	-
	AML	St Jude	child	Promyelocytic	n=3	-
	AML	TARGET	child	NOS	n=476	-
	AML	St Jude	child	NOS	n=26	-
	AML	St Jude	child	Core Binding Factor	n=35	-
	AML	St Jude	child	KMT2A rearrangement	n=9	-
	AML	TARGET	child	KMT2A rearrangement	n=60	-
	AML	TARGET	infant	NOS	n=21	-
	AML	St Jude	infant	NOS	n=2	-
	AML	TARGET	infant	KMT2A rearrangement	n=17	-
	AMKL	St Jude	child	NOS	n=96	-
	AMKL	St Jude	infant	NOS	n=7	-
	T-ALL	TARGET	child	NOS	n=265	-
	T-ALL	St Jude	child	NOS	n=15	-
	T-ALL	St Jude	child	KMT2A rearrangement	n=2	-
	T-ALL	St Jude	infant	NOS	n=2	-

## Sheet: Supplementary  Table 2
	Supplementary Table 2. Mapping of fetal bone marrow reference populations (shown in Fig. 1B) to detailed cell_id in fetal bone marrow dataset.
	BM reference states	Cell_id in Jardine et al.
	LMPP	LMPP
	ELP	ELP
	Pre pro B	Pre pro B
	Pro B	Pro B
	Pre B	Pre B
	Immature B	Immature B
	Naïve B	Naïve B
	NK	CD56 bright NK, mature NK
	T	CD4 T cell, CD8 T cell, Treg
	MPP myeloid	MPP myeloid
	CMP	CMP
	MOP	MOP
	Promono.	Promonocyte
	CD14 mono.	CD14 monocyte
	Neut. Lineage	promyelocyte, myelocyte, metamyelocyte, neutrophil
	MEM progenitors	eo/baso/mast precursor, MEMP, MEP
	MK	early MK, MK
	Eo/baso/mast	eosinophil, basophil, mast cell
	non-haematopoietic	arteriolar fibroblast, chondrocyte, early osteoblast, endosteal fibroblast, immature EC, muscle, muscle stem cell, myofibroblast, osteoblast, osteoblast precursor, osteochondral precursor, osteoclast, proliferating EC, schwann cells, sinusoidal EC, tip EC
	pDC	plasmacytoid DC
	myeloid DC	DC1, DC2, DC3, tDC
	macrophage	stromal macrophage, monocytoid macrophage, erythroid macrophage
	HSC	HSC
	GMP	GMP
	erythroid	early erythroid, mid erythroid, late erythroid
	DC progenitor	myeloid DC progenitor, pDC progenitor

## Sheet: Supplementary  Table 3
	Supplementary Table 3. Overview of study cohort.
	Case ID in Figure 2	Bulk RNA ID	Bulk DNA ID	Disease	Timepoint	Cytogenetics	Age (months)	Sex	Cells	Experiment
	-	PR40839a	-	Infant ALL	Diagnosis	(q21;q23) aka KMT2A-MLLT2	7	Male	-	BulkRNA
		PR40839c	-							BulkRNA
		PR40839d	-							BulkRNA
		-	PD38257a							BulkDNA
	-	PR40839f	-	AML	Relapse	t(4;11)(q21;23)/ 46, idem, del(5)(q2?q3?, add(10)(q)/ 47, idem, +der(4) t(4;11)	55	Male	-	BulkRNA
		PR40839g	-							BulkRNA
		-	PD38257c							BulkDNA
	-	-	PD38257b	Remission	Remission	not applicable	56	Male	-	BulkDNA
	1	PR43971a	PD43971a	Infant ALL	Diagnosis	t(11;19)(q23;p13.3) and t(13;17)(q1?2;q21) aka KMT2A-MLLT1	7	Male	1274	Single cell 10X
					Day 8				315	Single cell 10X
	2	PR43972a	PD43972a	Infant ALL	Diagnosis	t(1;11)(p32;q23) aka KMT2A-MLLT5	6	Female	1047	Single cell 10X
					Day 8	t(1;11)(p32;q23) aka KMT2A-MLLT5	6	Female	1560	Single cell 10X
	3	-	-	Infant ALL	Relapse	t(11;19) aka KMT2A-MLLT1	9	Female	521	Single cell 10X
	4	-	-	Infant ALL	Diagnosis	t(2;11) and Trisomy 8	7	Female	616	Single cell 10X
	5	-	-	Infant ALL	Diagnosis and PDX	t(4;11)(q21;q23) aka KMT2A-MLLT2	6	Female	1878	Single cell 10X, flow cytometry
	6	-	-	Infant ALL	Diagnosis	t(4;11)(q21;q23) aka KMT2A-MLLT2	5	Female	7141	Single cell 10X
	7	-	-	Infant ALL	Diagnosis	ACIN1-NUMT1 fusion	2	Male	6017	Single cell 10X
	8	-	-	ALL	Diagnosis	ETV6-RUNX1 fusion	48	Male	8474	Single cell 10X
	9	PR43973a	PD43973a	Infant AML	Diagnosis	t(1;22)(p13;q13)	0	Female	1149	Single cell 10X
	10	-	-	Infant AML	Diagnosis	t(6;11) aka KMT2A-MLLT4	3	Male	250	Single cell 10X
	11	-	-	Infant ALL	Diagnosis and PDX	t(4;11)(q21;q23) aka KMT2A-MLLT2	3	Female	-	Flow cytometry
	12	-	-	Infant ALL	Diagnosis	KMT2A, partner unknown	2.5	Male	-	Flow cytometry
	13	-	-	Infant ALL	Diagnosis	t(4;11)(q21;q23) aka KMT2A-MLLT2	4	Female	-	Flow cytometry

## Sheet: Supplementary  Table 4
	Supplementary Table 4. Immunophenotypes of leukemia samples subjected to single cell RNA sequencing.
		Antigen	Case 1	Case 2	Case 3	Case 4	Case 5	Case 6	Case 7	Case 8	Case 9	Case 10	Gene name
	Surface	CD10	0	0	0	15	-	-	96	+	0	0	MME
		CD117	0	0	0	0	NT	NT	0	NT	21	0	KIT
		CD11b	NT	NT	NT	0	NT	NT	NT	NT	0	54	ITGAM
		CD13	16	6	0	11	NT	NT	44	weak	61	44	ANPEP
		CD14	NT	NT	NT	0	NT	NT	NT	NT	0	16	CD14
		CD15	NT	NT	NT	49	+	NT	NT	NT	0	95	FUT4
		CD16	0	0	0	0	NT	NT	0	NT	0	0	FCGR3A
		CD19	99.5	100	100	100	+	+	100	+	0	0	CD19
		CD2	0	0	0	0	NT	NT	0	NT	71	84	CD2
		CD20	0	0	0	0	-	NT	0	-	0	0	MS4A1
		CD22	81	27	95	15	+	NT	96	+	0	NT	CD22
		CD24	12.5	65	4	59	NT	NT	100	NT	0	NT	CD24
		CD3	0	0	0	0	NT	NT	0	NT	0	0	CD3E
		CD33	24	0	0	5	NT	-	21	+	78	100	CD33
		CD34	96	4	98	100	+/-	+/-	0	+	44	100	CD34
		CD38	100	100	100	100	+	NT	100	NT	20	100	CD38
		CD4	0	0	0	0	NT	NT	0	NT	100	100	CD4
		CD41a	NT	NT	NT	NT	NT	NT	NT	NT	100	0	ITGA2B
		CD42b	NT	NT	NT	NT	NT	NT	NT	NT	100	0	GPB1
		CD44	100	100	100	100	NT	NT	10	NT	0	100	CD44
		CD45	100	100	100	100	NT	NT	61	NT	100	100	PTPRC
		CD5	0	0	0	0	NT	NT	0	NT	0	0	CD5
		CD61	NT	NT	NT	NT	NT	NT	NT	NT	100	0	ITGB3
		CD64	NT	NT	NT	2	NT	NT	NT	NT	NT	100	FCGR1A
		CD66	0	0	NT	NT	NT		NT	NT	NT	NT	CEACAM1
		CD7	0	67	0	NT	NT	NT	0	NT	33	0	CD7
		CD79b	0	0	0	0	NT	NT	0	NT	0	0	CD79B
		CD8	0	0	0	0	NT	NT	0	NT	0	0	CD8A
		CD86	22	12	0	67	NT	NT	0	NT	0	90	CD86
		HLA-DR	100	94	100	100	+	+	100	+	0	100	HLA-DRA
		NG2	81	78	95	14	NT	NT	0	NT	0	41	CSPG4
		Surface Ig	NT	NT	NT	NT	-	NT	NT	-	NT	NT
	Intracellular	Cy3	3	3	0	4	NT	NT	NT	NT	NT	NT	CD3E
		Cy79a	95	88	100	83	NT	low	100	NT	NT	NT	CD79A
		MPO	0	6	0	3	NT	NT	NT	NT	NT	NT	MPO
		TdT	0	18	65	24	+	-	100	+	NT	NT	DNTT
	Genes shown in Extended Data Fig. 2
		B-ALL immunophenotype genes
		AML immunophenotype genes
		B-ALL and AML immunophenotype genes

## Sheet: Supplementary Table 5
	Supplementary Table 5. Differentially expressed genes between NUTM1 infant B-ALL KMT2A-rearranged infant B-ALL from bulk and single-cell mRNA data
	Gene ID	Differential expression analysis in single cell	Differential expression analysis in bulk	Upregulated in KMT2A	Upregulated in NUTM1	Overlap between DE results in single cell and bulk	log2FoldChange in single cell	log2FoldChange in bulk
	A1BG-AS1	Yes	No	Yes	No	No	1.09552	0
	AAAS	Yes	No	Yes	No	No	1.01669	0
	AACS	Yes	No	No	Yes	No	-6.36509e-06	0
	AAED1	Yes	No	Yes	No	No	2.43942	0
	AAK1	Yes	No	Yes	No	No	0.951811	0
	AASDH	Yes	No	Yes	No	No	1.93951	0
	AATF	Yes	No	Yes	No	No	1.01401	0
	ABCB10	Yes	No	Yes	No	No	2.58819	0
	ABCB7	Yes	No	No	Yes	No	-1.00503	0
	ABCC4	Yes	No	Yes	No	No	7.28486	0
	ABCC5	Yes	No	Yes	No	No	4.43695e-06	0
	ABCD3	Yes	No	Yes	No	No	7.72194e-06	0
	ABCE1	Yes	No	Yes	No	No	1.35342	0
	ABCF2	Yes	No	Yes	No	No	1.25117	0
	ABCG1	Yes	No	Yes	No	No	2.78633	0
	ABCG2	Yes	No	No	Yes	No	-8.73068e-06	0
	ABHD10	Yes	No	No	Yes	No	-8.28982e-06	0
	ABHD14A	Yes	No	Yes	No	No	7.42259	0
	ABHD16A	Yes	No	No	Yes	No	-6.37302e-06	0
	ABHD17A	Yes	No	Yes	No	No	0.817497	0
	ABHD17C	Yes	No	Yes	No	No	1.96194	0
	ABHD18	Yes	No	No	Yes	No	-1.10157	0
	ABHD3	Yes	No	No	Yes	No	-1.45499	0
	ABHD4	Yes	No	Yes	No	No	10.2192	0
	ABHD5	Yes	No	No	Yes	No	-7.73373e-06	0
	ABHD8	Yes	No	No	Yes	No	-6.57642e-06	0
	ABI1	Yes	No	No	Yes	No	-1.00724	0
	ABI2	Yes	No	Yes	No	No	5.03323e-06	0
	ABI3	Yes	No	Yes	No	No	2.81226	0
	ABLIM2	Yes	No	No	Yes	No	-3.98415e-06	0
	ABR	Yes	Yes	Yes	No	Yes	5.40364	2.28207
	AC002310.12	Yes	No	No	Yes	No	-5.35116e-06	0
	AC003075.4	Yes	No	Yes	No	No	2.13203e-06	0
	AC004076.5	Yes	No	Yes	No	No	1.84389e-06	0
	AC004540.5	Yes	No	No	Yes	No	-2.32797e-06	0
	AC004878.2	Yes	No	Yes	No	No	5.74885	0
	AC004951.6	Yes	No	Yes	No	No	4.74919e-06	0
	AC005037.3	Yes	No	No	Yes	No	-3.56258	0
	AC005253.2	Yes	No	Yes	No	No	1.42233e-06	0
	AC005355.1	Yes	No	No	Yes	No	-1.28466e-06	0
	AC005363.11	Yes	No	No	Yes	No	-4.05529e-06	0
	AC006129.2	Yes	No	Yes	No	No	1.91699e-05	0
	AC006942.4	Yes	No	No	Yes	No	-3.23044e-06	0
	AC006994.2	Yes	No	No	Yes	No	-2.30029e-06	0
	AC007326.10	Yes	No	No	Yes	No	-5.62054e-06	0
	AC007365.3	Yes	No	No	Yes	No	-8.16212e-06	0
	AC007383.3	Yes	No	No	Yes	No	-1.3768	0
	AC007880.1	Yes	No	Yes	No	No	3.88192e-06	0
	AC008079.10	Yes	No	Yes	No	No	1.6157e-06	0
	AC009120.4	Yes	No	No	Yes	No	-1.94012	0
	AC009299.2	Yes	No	No	Yes	No	-3.87586e-06	0
	AC009299.3	Yes	No	No	Yes	No	-2.74145e-06	0
	AC009506.1	Yes	No	Yes	No	No	3.47618	0
	AC010226.4	Yes	No	No	Yes	No	-3.5489e-06	0
	AC010287.1	Yes	No	Yes	No	No	1.12619e-06	0
	AC011043.1	Yes	No	Yes	No	No	5.62905	0
	AC011893.3	Yes	No	Yes	No	No	1.26753e-06	0
	AC013461.1	Yes	No	Yes	No	No	6.2671e-06	0
	AC015987.1	Yes	No	Yes	No	No	1.99983e-06	0
	AC016700.5	Yes	No	No	Yes	No	-3.07231e-06	0
	AC016831.7	Yes	No	Yes	No	No	1.80286	0
	AC016999.2	Yes	No	No	Yes	No	-1.74213e-06	0
	AC017002.2	Yes	No	No	Yes	No	-3.14517e-06	0
	AC018359.1	Yes	No	No	Yes	No	-3.39434e-06	0
	AC018462.2	Yes	No	No	Yes	No	-2.82548e-06	0
	AC019118.3	Yes	No	No	Yes	No	-9.10581	0
	AC020571.3	Yes	No	No	Yes	No	-2.81642e-06	0
	AC021188.4	Yes	No	No	Yes	No	-7.97588e-06	0
	AC022182.3	Yes	No	Yes	No	No	1.44963e-06	0
	AC023590.1	Yes	No	Yes	No	No	8.81537e-07	0
	AC058791.1	Yes	No	No	Yes	No	-2.30903	0
	AC062017.1	Yes	No	No	Yes	No	-4.74995e-06	0
	AC069513.4	Yes	No	No	Yes	No	-2.96289e-06	0
	AC073934.6	Yes	No	No	Yes	No	-2.98337e-06	0
	AC074117.10	Yes	No	Yes	No	No	1.89141	0
	AC074183.4	Yes	No	Yes	No	No	1.26937e-06	0
	AC079767.4	Yes	No	No	Yes	No	-2.60813e-06	0
	AC079776.1	Yes	No	No	Yes	No	-1.62717e-06	0
	AC079807.2	Yes	No	No	Yes	No	-6.08009e-06	0
	AC087294.2	Yes	No	No	Yes	No	-3.48975e-06	0
	AC092159.2	Yes	No	No	Yes	No	-2.48795e-06	0
	AC093388.3	Yes	No	No	Yes	No	-3.73133e-06	0
	AC093495.4	Yes	No	No	Yes	No	-7.06049e-06	0
	AC093609.1	Yes	No	No	Yes	No	-2.57362e-06	0
	AC093627.10	Yes	No	Yes	No	No	2.25458e-06	0
	AC093818.1	Yes	No	No	Yes	No	-3.00272	0
	AC096772.6	Yes	No	Yes	No	No	2.56208	0
	AC104532.4	Yes	No	Yes	No	No	3.7899	0
	AC104667.3	Yes	No	Yes	No	No	3.69065	0
	AC104820.2	Yes	No	No	Yes	No	-3.50943e-06	0
	AC107218.3	Yes	No	No	Yes	No	-2.24902e-06	0
	AC108004.3	Yes	No	Yes	No	No	2.11201e-06	0
	AC110781.3	Yes	No	Yes	No	No	5.56555	0
	AC116366.5	Yes	No	No	Yes	No	-2.27922	0
	AC123023.1	Yes	No	No	Yes	No	-1.91921e-06	0
	AC133528.2	Yes	No	Yes	No	No	2.69061e-06	0
	AC144652.1	Yes	No	Yes	No	No	2.43856	0
	AC145124.2	Yes	No	No	Yes	No	-1.74444	0
	AC147651.4	Yes	No	Yes	No	No	2.85879	0
	AC226118.1	Yes	No	No	Yes	No	-2.98331	0
	AC233755.2	Yes	No	No	Yes	No	-1.80295e-06	0
	AC240274.1	Yes	No	Yes	No	No	2.13667e-06	0
	AC241585.2	Yes	No	No	Yes	No	-3.98954	0
	AC245100.1	Yes	No	No	Yes	No	-1.54316	0
	AC253572.1	Yes	No	No	Yes	No	-5.87148e-06	0
	ACACB	Yes	No	Yes	No	No	7.22679	0
	ACADM	Yes	No	Yes	No	No	1.61786	0
	ACADSB	Yes	No	Yes	No	No	2.53397	0
	ACAP2	Yes	No	No	Yes	No	-0.359214	0
	ACAT1	Yes	No	Yes	No	No	2.12678e-06	0
	ACAT2	Yes	No	Yes	No	No	1.62769	0
	ACBD3	Yes	No	Yes	No	No	1.13175	0
	ACBD4	Yes	No	No	Yes	No	-1.30465	0
	ACER3	Yes	No	Yes	No	No	7.64004e-06	0
	ACLY	Yes	No	Yes	No	No	3.96904e-06	0
	ACOX1	Yes	No	No	Yes	No	-1.34345	0
	ACOX3	Yes	No	Yes	No	No	0.87093	0
	ACSL1	Yes	No	Yes	No	No	9.69489	0
	ACSL3	Yes	No	No	Yes	No	-9.53704e-06	0
	ACSL6	Yes	No	Yes	No	No	1.99555e-06	0
	ACSS2	Yes	No	Yes	No	No	1.19497	0
	ACTA2	Yes	No	Yes	No	No	2.75546e-06	0
	ACTL6A	Yes	No	Yes	No	No	1.42291	0
	ACTN2	Yes	No	No	Yes	No	-4.93301e-06	0
	ACTN4	Yes	No	Yes	No	No	1.28737	0
	ACTR2	Yes	No	Yes	No	No	1.73286	0
	ACTR3C	Yes	No	No	Yes	No	-3.95348e-06	0
	ACY3	Yes	No	Yes	No	No	4.25646	0
	ACYP2	Yes	No	No	Yes	No	-5.42708e-06	0
	ADAD2	Yes	Yes	No	Yes	Yes	-5.22499	-3.03578
	ADAM10	Yes	No	Yes	No	No	1.94816	0
	ADAM9	Yes	No	Yes	No	No	1.87017e-06	0
	ADAMTS1	Yes	Yes	No	Yes	Yes	-1.09191e-06	-2.66459
	ADAMTS10	Yes	No	Yes	No	No	6.47398	0
	ADAMTS6	Yes	Yes	Yes	No	Yes	1.17758	3.78842
	ADAMTS7	Yes	No	No	Yes	No	-2.6155e-06	0
	ADAP2	No	Yes	No	No	No	0	3.8531
	ADARB2	Yes	No	No	Yes	No	-1.69164e-06	0
	ADCK2	Yes	No	Yes	No	No	0.919162	0
	ADCY6	Yes	No	Yes	No	No	8.09346	0
	ADCY7	Yes	No	Yes	No	No	1.92819	0
	ADD1	Yes	No	Yes	No	No	0.688533	0
	ADGRE2	Yes	No	Yes	No	No	2.33116	0
	ADGRF1	Yes	Yes	No	Yes	Yes	-4.58354e-06	-2.18278
	ADGRG1	Yes	No	No	Yes	No	-3.0513e-06	0
	ADGRG5	Yes	No	Yes	No	No	4.06971	0
	ADIPOR2	Yes	No	Yes	No	No	4.59358e-06	0
	ADK	Yes	No	Yes	No	No	1.38214	0
	ADM	Yes	No	No	Yes	No	-2.95188e-06	0
	ADPRHL1	Yes	No	No	Yes	No	-4.12941e-06	0
	ADPRM	No	Yes	No	No	No	0	3.00751
	ADRM1	Yes	No	Yes	No	No	4.21425e-06	0
	ADSL	Yes	No	Yes	No	No	1.21005	0
	ADTRP	Yes	Yes	No	Yes	Yes	-2.33498e-06	-1.19312e-05
	AF127936.5	Yes	No	No	Yes	No	-6.91207	0
	AF213884.2	Yes	No	No	Yes	No	-3.13466	0
	AFAP1L2	Yes	No	No	Yes	No	-3.29194e-06	0
	AFF1	Yes	No	No	Yes	No	-1.66479	0
	AFF4	Yes	No	No	Yes	No	-0.965728	0
	AFMID	Yes	No	Yes	No	No	2.12951	0
	AFTPH	Yes	No	No	Yes	No	-1.01591e-05	0
	AGA	Yes	No	Yes	No	No	1.2565	0
	AGAP2	Yes	No	Yes	No	No	4.75136	0
	AGAP9	Yes	No	Yes	No	No	2.49945e-06	0
	AGBL3	Yes	No	No	Yes	No	-2.20149	0
	AGER	Yes	No	No	Yes	No	-2.26549e-06	0
	AGO2	Yes	No	Yes	No	No	1.6956	0
	AGO4	Yes	No	Yes	No	No	2.10128	0
	AGPAT4	Yes	No	Yes	No	No	0.81758	0
	AGRP	Yes	No	No	Yes	No	-4.15888e-06	0
	AGTPBP1	Yes	No	No	Yes	No	-0.542264	0
	AGTRAP	Yes	No	Yes	No	No	2.03679	0
	AHCYL2	Yes	No	No	Yes	No	-1.16843e-05	0
	AHNAK	Yes	No	Yes	No	No	3.44219	0
	AHR	Yes	No	Yes	No	No	9.73122	0
	AHSA1	Yes	No	Yes	No	No	1.74927	0
	AIDA	Yes	No	Yes	No	No	1.193e-05	0
	AIF1	Yes	No	Yes	No	No	12.3172	0
	AIRE	Yes	No	Yes	No	No	1.92316e-06	0
	AJ006998.2	Yes	No	Yes	No	No	1.47409e-06	0
	AK1	Yes	No	No	Yes	No	-3.59507	0
	AK5	Yes	No	Yes	No	No	8.31705	0
	AKAP1	Yes	No	Yes	No	No	4.4146	0
	AKAP11	Yes	No	Yes	No	No	5.89785e-06	0
	AKAP2	Yes	No	No	Yes	No	-0.000310337	0
	AKAP3	Yes	No	No	Yes	No	-2.21572e-06	0
	AKAP7	Yes	No	Yes	No	No	6.14781e-06	0
	AKIRIN2	Yes	No	No	Yes	No	-3.55752e-06	0
	AKR1C3	Yes	No	Yes	No	No	2.30694	0
	AKR7A2	Yes	No	Yes	No	No	2.23514	0
	AKTIP	Yes	No	Yes	No	No	4.12615	0
	AL022578.1	Yes	No	No	Yes	No	-4.00167e-06	0
	AL592183.1	Yes	No	Yes	No	No	4.74408	0
	ALAS1	Yes	No	No	Yes	No	-8.48219e-06	0
	ALDH16A1	Yes	No	Yes	No	No	1.17208	0
	ALDH18A1	Yes	No	Yes	No	No	3.14643e-06	0
	ALDH1A2	Yes	No	Yes	No	No	2.50348e-06	0
	ALDH2	Yes	No	Yes	No	No	9.01324e-07	0
	ALDH3A2	Yes	No	Yes	No	No	5.90496	0
	ALDH5A1	Yes	No	No	Yes	No	-2.85217	0
	ALDH6A1	Yes	No	Yes	No	No	2.38225	0
	ALDH7A1	Yes	No	Yes	No	No	3.69183	0
	ALDH9A1	Yes	No	Yes	No	No	7.19977e-06	0
	ALG1	Yes	No	Yes	No	No	1.734	0
	ALG14	Yes	No	Yes	No	No	1.19062	0
	ALG3	Yes	No	Yes	No	No	1.50785e-05	0
	ALG5	Yes	No	Yes	No	No	1.97513	0
	ALG8	Yes	No	Yes	No	No	1.34528	0
	ALKBH2	Yes	No	No	Yes	No	-4.63386e-06	0
	ALKBH8	Yes	No	Yes	No	No	3.67471e-06	0
	ALOX12-AS1	Yes	No	No	Yes	No	-8.72114e-06	0
	ALPK3	Yes	No	No	Yes	No	-3.36187e-06	0
	ALS2	Yes	No	Yes	No	No	2.89707	0
	ALS2CL	Yes	No	No	Yes	No	-4.31622e-06	0
	ALYREF	Yes	No	Yes	No	No	5.47463	0
	AMBP	Yes	No	No	Yes	No	-7.91827	0
	AMBRA1	Yes	No	No	Yes	No	-1.67715	0
	AMH	Yes	No	No	Yes	No	-3.53877e-06	0
	AMMECR1	Yes	No	No	Yes	No	-1.55598	0
	AMN	Yes	No	Yes	No	No	3.93596	0
	AMOTL1	Yes	No	No	Yes	No	-0.669994	0
	AMPH	No	Yes	No	No	No	0	4.12175
	AMZ1	Yes	No	Yes	No	No	8.85908	0
	ANAPC10	Yes	No	No	Yes	No	-1.07079	0
	ANGPT1	Yes	No	Yes	No	No	1.71643e-06	0
	ANGPT2	Yes	No	Yes	No	No	1.50237e-06	0
	ANKH	Yes	No	Yes	No	No	2.90883	0
	ANKMY2	Yes	No	Yes	No	No	1.11176	0
	ANKRD11	Yes	No	Yes	No	No	2.38125	0
	ANKRD26	Yes	No	Yes	No	No	0.74735	0
	ANKRD28	Yes	No	Yes	No	No	2.18137	0
	ANKRD30BL	Yes	No	No	Yes	No	-2.72326e-06	0
	ANKRD33B	Yes	No	No	Yes	No	-1.96628	0
	ANKRD39	Yes	No	Yes	No	No	1.43233	0
	ANKRD42	Yes	No	Yes	No	No	1.4365	0
	ANKRD50	Yes	No	No	Yes	No	-7.49481e-06	0
	ANKRD9	Yes	No	Yes	No	No	1.89409e-06	0
	ANO1-AS2	Yes	No	No	Yes	No	-4.09945e-06	0
	ANO2	Yes	No	No	Yes	No	-3.17314e-06	0
	ANO9	Yes	No	No	Yes	No	-5.12678	0
	ANTXR2	Yes	No	Yes	No	No	1.367	0
	ANXA1	Yes	No	Yes	No	No	12.1004	0
	ANXA7	Yes	No	Yes	No	No	0.646494	0
	AOAH	Yes	No	No	Yes	No	-3.53696e-06	0
	AP000344.3	Yes	No	No	Yes	No	-3.47732e-06	0
	AP000708.1	Yes	No	Yes	No	No	1.38642e-06	0
	AP001058.3	Yes	No	No	Yes	No	-3.99844e-06	0
	AP001059.5	Yes	No	Yes	No	No	3.17233e-06	0
	AP001059.6	Yes	No	Yes	No	No	2.31412	0
	AP001258.4	Yes	No	No	Yes	No	-7.31539e-06	0
	AP001347.6	Yes	No	No	Yes	No	-4.28378e-06	0
	AP001412.1	Yes	No	No	Yes	No	-3.36585e-06	0
	AP001610.5	Yes	No	No	Yes	No	-2.58544e-06	0
	AP006222.2	Yes	No	Yes	No	No	2.00864	0
	AP1G1	Yes	No	No	Yes	No	-7.02863e-06	0
	AP1M1	Yes	No	Yes	No	No	6.13824e-06	0
	AP1S3	Yes	No	Yes	No	No	2.4371	0
	AP4M1	Yes	No	Yes	No	No	4.2567e-06	0
	AP4S1	Yes	No	No	Yes	No	-5.92826e-06	0
	AP5B1	Yes	No	Yes	No	No	1.81656	0
	APBA1	Yes	No	Yes	No	No	2.04589e-06	0
	APBB1IP	Yes	No	No	Yes	No	-0.91148	0
	APBB3	Yes	No	Yes	No	No	4.32391	0
	APCDD1	Yes	No	Yes	No	No	1.85329e-06	0
	APIP	Yes	No	Yes	No	No	7.17435e-06	0
	APITD1	Yes	No	Yes	No	No	7.74277	0
	APLF	Yes	No	No	Yes	No	-6.98449e-06	0
	APLNR	Yes	No	No	Yes	No	-1.23312e-06	0
	APLP2	Yes	No	Yes	No	No	4.61805	0
	APMAP	Yes	No	Yes	No	No	2.23345	0
	APOA1	Yes	No	No	Yes	No	-4.46417e-06	0
	APOBEC3B	Yes	No	Yes	No	No	5.64459	0
	APOBEC3H	Yes	No	Yes	No	No	2.7054e-06	0
	APOL3	Yes	No	No	Yes	No	-1.0547e-05	0
	APOOL	Yes	No	Yes	No	No	1.39126	0
	APPL1	Yes	No	Yes	No	No	1.04209	0
	APTX	Yes	No	No	Yes	No	-1.0117	0
	AQP1	Yes	No	Yes	No	No	3.29073	0
	AQP10	Yes	No	No	Yes	No	-1.94871e-06	0
	AQP5	Yes	No	No	Yes	No	-14.8863	0
	AQP6	Yes	Yes	No	Yes	Yes	-1.50421e-06	-4.257
	AQR	Yes	No	Yes	No	No	7.85002e-06	0
	ARCN1	Yes	No	Yes	No	No	1.03255	0
	AREL1	Yes	No	No	Yes	No	-6.83254e-06	0
	ARF3	Yes	No	Yes	No	No	5.40176e-06	0
	ARF4	Yes	No	No	Yes	No	-1.0308	0
	ARF4-AS1	Yes	No	No	Yes	No	-1.9638	0
	ARFGAP3	Yes	No	Yes	No	No	1.00333e-05	0
	ARHGAP1	Yes	No	Yes	No	No	1.34287	0
	ARHGAP15	Yes	No	No	Yes	No	-0.313195	0
	ARHGAP18	Yes	No	Yes	No	No	1.41327	0
	ARHGAP24	Yes	No	No	Yes	No	-7.15473	0
	ARHGAP29	Yes	No	No	Yes	No	-1.67149e-06	0
	ARHGAP5-AS1	Yes	No	No	Yes	No	-1.66073e-06	0
	ARHGEF3	Yes	No	Yes	No	No	9.36609	0
	ARHGEF37	Yes	No	Yes	No	No	2.77948	0
	ARHGEF39	Yes	No	Yes	No	No	1.48289	0
	ARHGEF40	Yes	No	Yes	No	No	2.18408	0
	ARHGEF6	Yes	No	Yes	No	No	0.904132	0
	ARIH1	Yes	No	No	Yes	No	-1.16041e-05	0
	ARL1	Yes	No	Yes	No	No	1.39031	0
	ARL10	Yes	No	Yes	No	No	3.44786	0
	ARL16	Yes	No	Yes	No	No	0.669088	0
	ARL17A	Yes	No	Yes	No	No	2.80677	0
	ARL17B	Yes	No	Yes	No	No	3.09108	0
	ARL2	Yes	No	Yes	No	No	3.26875	0
	ARL2BP	Yes	No	Yes	No	No	1.26365	0
	ARL4C	Yes	No	Yes	No	No	9.72944	0
	ARL5B	Yes	No	No	Yes	No	-1.09007	0
	ARL6IP5	Yes	No	Yes	No	No	1.21935	0
	ARL9	Yes	No	Yes	No	No	1.03722	0
	ARMC1	Yes	No	Yes	No	No	1.38159	0
	ARMC6	Yes	No	Yes	No	No	1.71217	0
	ARMC8	No	Yes	No	No	No	0	1.45181
	ARMC9	Yes	No	Yes	No	No	1.88291	0
	ARMCX1	Yes	No	Yes	No	No	7.57619	0
	ARMCX4	No	Yes	No	No	No	0	0.858807
	ARNT2	Yes	No	No	Yes	No	-4.59291e-06	0
	ARPC1A	Yes	No	Yes	No	No	1.41185	0
	ARPC2	Yes	No	Yes	No	No	6.90648e-06	0
	ARPC4	Yes	No	Yes	No	No	1.76271	0
	ARPC5	Yes	No	Yes	No	No	1.92281	0
	ARPIN	No	Yes	No	No	No	0	2.13498
	ARPP19	Yes	No	No	Yes	No	-1.08681e-05	0
	ARPP21-AS1	Yes	No	No	Yes	No	-2.55904e-06	0
	ARRB1	Yes	No	Yes	No	No	5.16664	0
	ARRDC3	Yes	No	No	Yes	No	-2.4073e-06	0
	ARSD	Yes	No	Yes	No	No	2.39905	0
	ARSG	Yes	No	Yes	No	No	3.90946	0
	ARSK	Yes	No	No	Yes	No	-1.31784	0
	ARTN	Yes	No	Yes	No	No	3.98796	0
	ARVCF	Yes	No	No	Yes	No	-6.48156e-06	0
	ASAP1	Yes	No	Yes	No	No	2.8211	0
	ASAP2	Yes	No	Yes	No	No	1.61083	0
	ASB3	Yes	No	No	Yes	No	-2.7624	0
	ASCL2	Yes	No	Yes	No	No	1.65772e-06	0
	ASCL5	Yes	No	No	Yes	No	-1.19407e-06	0
	ASH1L-AS1	Yes	No	No	Yes	No	-2.70796	0
	ASH2L	Yes	No	Yes	No	No	1.11057	0
	ASIC3	Yes	No	No	Yes	No	-1.44164e-06	0
	ASNSD1	Yes	No	Yes	No	No	1.35206	0
	ASPH	Yes	Yes	Yes	No	Yes	9.72719	1.97069
	ASPM	Yes	No	Yes	No	No	4.43809	0
	ASRGL1	No	Yes	No	No	No	0	-1.70707
	ASTN1	No	Yes	No	No	No	0	4.90554
	ASXL1	Yes	No	Yes	No	No	1.31464	0
	ATAD1	Yes	No	No	Yes	No	-1.24926e-05	0
	ATAD2B	Yes	No	No	Yes	No	-1.37162e-05	0
	ATAD3A	Yes	No	Yes	No	No	3.15132	0
	ATAD3C	Yes	No	Yes	No	No	3.23122e-06	0
	ATAD5	Yes	No	Yes	No	No	5.43355	0
	ATF2	Yes	No	No	Yes	No	-8.50078e-06	0
	ATF6	Yes	No	Yes	No	No	1.52574	0
	ATF6B	Yes	No	Yes	No	No	0.478001	0
	ATF7	Yes	No	Yes	No	No	0.678483	0
	ATG2A	Yes	No	No	Yes	No	-1.66268	0
	ATL1	Yes	No	Yes	No	No	3.26768	0
	ATMIN	Yes	No	Yes	No	No	3.44863e-06	0
	ATN1	Yes	No	No	Yes	No	-4.80086e-06	0
	ATP10D	Yes	No	No	Yes	No	-1.27676e-05	0
	ATP11B	Yes	No	No	Yes	No	-9.24828e-06	0
	ATP13A2	Yes	No	Yes	No	No	1.59137	0
	ATP1B3	Yes	No	Yes	No	No	1.21998	0
	ATP2A1	Yes	No	No	Yes	No	-1.00147e-05	0
	ATP2A3	Yes	No	No	Yes	No	-0.91341	0
	ATP2B1	Yes	No	Yes	No	No	9.08793e-06	0
	ATP5EP2	Yes	No	Yes	No	No	3.09792	0
	ATP5L2	Yes	No	Yes	No	No	5.35811	0
	ATP5O	Yes	No	Yes	No	No	2.01155	0
	ATP5S	Yes	No	Yes	No	No	0.759322	0
	ATP6AP2	Yes	No	Yes	No	No	2.49286	0
	ATP6V0E1	Yes	No	Yes	No	No	9.15819e-06	0
	ATP6V1B2	Yes	No	Yes	No	No	6.08882	0
	ATP6V1C1	Yes	No	Yes	No	No	1.00818	0
	ATP6V1D	Yes	No	Yes	No	No	2.70149e-06	0
	ATP8A1	Yes	No	No	Yes	No	-2.22864	0
	ATP8A2	Yes	No	Yes	No	No	2.39266	0
	ATP8B4	Yes	No	Yes	No	No	8.22018	0
	ATP9A	Yes	No	Yes	No	No	1.9553e-06	0
	ATRAID	Yes	No	Yes	No	No	1.0751	0
	ATRX	Yes	No	Yes	No	No	1.13242e-05	0
	ATXN2L	Yes	No	No	Yes	No	-0.565774	0
	ATXN3	Yes	No	Yes	No	No	1.1928e-05	0
	AUNIP	Yes	No	Yes	No	No	5.06036	0
	AURKA	Yes	No	Yes	No	No	2.4473	0
	AURKB	Yes	No	Yes	No	No	1.86979e-06	0
	AVEN	Yes	No	Yes	No	No	2.7692	0
	AXIN1	Yes	No	Yes	No	No	1.22673	0
	AZIN1-AS1	Yes	No	No	Yes	No	-6.18487e-06	0
	AZIN2	Yes	No	No	Yes	No	-2.67106e-06	0
	B3GALNT1	Yes	No	Yes	No	No	2.29819	0
	B3GALNT2	Yes	No	No	Yes	No	-0.819811	0
	B3GALT6	Yes	No	Yes	No	No	2.74426	0
	B3GAT2	Yes	No	Yes	No	No	1.67641e-06	0
	B3GNT2	Yes	No	No	Yes	No	-2.56924e-06	0
	B3GNT5	Yes	No	Yes	No	No	6.67091	0
	B4GALT5	Yes	No	Yes	No	No	5.22777	0
	B4GAT1	Yes	No	Yes	No	No	1.4721	0
	B9D2	Yes	No	Yes	No	No	2.26176	0
	BAALC	Yes	Yes	Yes	No	Yes	11.6427	4.58338
	BAALC-AS2	Yes	No	Yes	No	No	5.33142	0
	BABAM1	Yes	No	Yes	No	No	5.78622e-06	0
	BACE1	Yes	No	Yes	No	No	5.53788	0
	BACH1	Yes	No	Yes	No	No	6.26332e-06	0
	BACH2	Yes	No	No	Yes	No	-2.49238e-06	0
	BAG1	Yes	No	No	Yes	No	-6.32968e-06	0
	BAG3	Yes	No	No	Yes	No	-4.33244	0
	BAIAP2	Yes	No	No	Yes	No	-3.2602e-06	0
	BAIAP2-AS1	Yes	No	Yes	No	No	4.12248	0
	BAIAP3	Yes	Yes	No	Yes	Yes	-5.75372e-06	-3.30803
	BAMBI	Yes	No	No	Yes	No	-3.18672e-06	0
	BANK1	Yes	No	Yes	No	No	1.65918	0
	BATF	Yes	No	Yes	No	No	9.71417e-08	0
	BAZ1A	Yes	No	Yes	No	No	1.07583	0
	BAZ1B	Yes	No	Yes	No	No	1.16953	0
	BAZ2B	Yes	Yes	Yes	No	Yes	1.5752	2.16896
	BBC3	Yes	No	No	Yes	No	-7.03675e-06	0
	BBOF1	Yes	No	Yes	No	No	2.18503	0
	BBS7	Yes	No	Yes	No	No	3.62215	0
	BBX	Yes	No	Yes	No	No	9.61798e-06	0
	BCAM	Yes	Yes	No	Yes	Yes	-4.41396e-06	-1.82927
	BCAR1	No	Yes	No	No	No	0	-1.34668e-05
	BCCIP	Yes	No	Yes	No	No	1.58856e-05	0
	BCL10	Yes	No	No	Yes	No	-1.05384	0
	BCL11A	Yes	No	Yes	No	No	2.34846	0
	BCL2	Yes	Yes	Yes	No	Yes	6.21479	3.25175
	BCL3	Yes	No	No	Yes	No	-3.82565e-06	0
	BCL6B	Yes	No	No	Yes	No	-6.52775e-06	0
	BCL7A	Yes	No	Yes	No	No	2.29804	0
	BCL7C	Yes	No	Yes	No	No	1.07484	0
	BCLAF1	Yes	No	Yes	No	No	0.988035	0
	BCO2	Yes	No	Yes	No	No	1.90771	0
	BCORL1	Yes	No	No	Yes	No	-4.59651e-06	0
	BCS1L	Yes	No	Yes	No	No	1.15598	0
	BCYRN1	Yes	No	No	Yes	No	-2.36719e-06	0
	BDH1	Yes	No	Yes	No	No	2.10965	0
	BDKRB2	Yes	No	No	Yes	No	-7.05512e-07	0
	BDNF	Yes	No	Yes	No	No	6.60937	0
	BDP1	Yes	No	Yes	No	No	0.832838	0
	BECN2	Yes	No	No	Yes	No	-2.68213e-06	0
	BEND3	Yes	No	Yes	No	No	3.16594e-06	0
	BEND7	Yes	No	Yes	No	No	2.01324e-06	0
	BEST3	Yes	Yes	No	Yes	Yes	-1.86376e-06	-2.68477
	BEX3	No	Yes	No	No	No	0	-4.16619
	BFSP2	Yes	No	No	Yes	No	-2.76427e-06	0
	BGLAP	Yes	No	Yes	No	No	2.49483	0
	BHLHE40	Yes	No	Yes	No	No	2.213e-06	0
	BIRC2	Yes	No	No	Yes	No	-1.23696e-05	0
	BIRC5	Yes	No	Yes	No	No	6.05298	0
	BLACE	Yes	No	No	Yes	No	-2.3482e-06	0
	BLCAP	Yes	No	Yes	No	No	1.24135	0
	BLOC1S1	Yes	No	Yes	No	No	5.17642e-06	0
	BLOC1S5	Yes	No	Yes	No	No	3.87317	0
	BLVRB	Yes	No	Yes	No	No	9.97821	0
	BMP2K	Yes	No	Yes	No	No	0.96612	0
	BMP3	Yes	No	Yes	No	No	3.23765	0
	BMS1	Yes	No	Yes	No	No	1.71105	0
	BNIP2	Yes	No	No	Yes	No	-0.97814	0
	BNIP3	Yes	No	Yes	No	No	2.35319	0
	BNIP3L	Yes	No	Yes	No	No	3.11274	0
	BOD1	Yes	No	Yes	No	No	1.87875	0
	BOD1L1	Yes	No	Yes	No	No	1.89821	0
	BOP1	Yes	No	Yes	No	No	1.01377	0
	BPGM	Yes	No	No	Yes	No	-2.1333	0
	BPTF	Yes	No	Yes	No	No	0.770652	0
	BRCA1	Yes	No	Yes	No	No	2.12923	0
	BRCA2	Yes	No	Yes	No	No	1.04294	0
	BRCC3	Yes	No	Yes	No	No	1.12494	0
	BRD2	Yes	No	No	Yes	No	-1.34297e-05	0
	BRD3	Yes	No	Yes	No	No	0.536036	0
	BRD4	Yes	No	Yes	No	No	0.558647	0
	BRD7	Yes	No	Yes	No	No	1.33893	0
	BRD8	Yes	No	Yes	No	No	1.50374	0
	BRE	Yes	No	Yes	No	No	0.717178	0
	BRI3	Yes	No	Yes	No	No	4.70547e-06	0
	BRI3BP	Yes	No	Yes	No	No	7.36083	0
	BRIP1	Yes	No	Yes	No	No	3.55612	0
	BRSK1	Yes	No	No	Yes	No	-5.36574e-06	0
	BSDC1	Yes	No	No	Yes	No	-1.21423e-05	0
	BST2	Yes	No	Yes	No	No	2.56649	0
	BTBD1	Yes	No	No	Yes	No	-1.64419e-05	0
	BTBD11	Yes	No	Yes	No	No	5.30518	0
	BTBD6	Yes	No	Yes	No	No	3.91e-06	0
	BTBD7	Yes	No	Yes	No	No	1.12385	0
	BTF3L4	Yes	No	Yes	No	No	6.14685e-06	0
	BTK	Yes	No	Yes	No	No	0.832919	0
	BUB3	Yes	No	Yes	No	No	1.15733	0
	BUD13	Yes	No	No	Yes	No	-1.58974	0
	BVES	Yes	No	Yes	No	No	5.71081	0
	BYSL	Yes	No	Yes	No	No	1.3141	0
	BZRAP1	Yes	No	No	Yes	No	-4.5562e-06	0
	BZW1	Yes	No	Yes	No	No	1.2603	0
	C10orf10	Yes	No	No	Yes	No	-3.24912e-06	0
	C10orf12	Yes	No	Yes	No	No	4.96944e-06	0
	C10orf2	Yes	No	Yes	No	No	3.9072	0
	C11orf21	Yes	No	Yes	No	No	3.11288	0
	C11orf49	Yes	No	Yes	No	No	4.05494e-06	0
	C11orf57	Yes	No	Yes	No	No	1.12037	0
	C11orf58	Yes	No	Yes	No	No	0.705054	0
	C11orf71	Yes	No	No	Yes	No	-6.00161e-06	0
	C12orf4	Yes	No	Yes	No	No	4.89655e-06	0
	C12orf43	Yes	No	Yes	No	No	6.48361e-06	0
	C12orf65	Yes	No	No	Yes	No	-3.78404e-06	0
	C14orf1	Yes	No	Yes	No	No	1.71203	0
	C14orf119	Yes	No	Yes	No	No	4.97381e-05	0
	C14orf80	Yes	No	Yes	No	No	3.6408	0
	C15orf39	Yes	No	Yes	No	No	3.99975e-06	0
	C15orf62	Yes	No	No	Yes	No	-6.45476e-06	0
	C16orf52	Yes	No	Yes	No	No	4.33781e-06	0
	C16orf54	Yes	No	Yes	No	No	2.9995	0
	C16orf58	Yes	No	Yes	No	No	5.54398e-06	0
	C16orf59	Yes	No	Yes	No	No	5.44514	0
	C16orf87	Yes	No	No	Yes	No	-1.62849	0
	C17orf49	Yes	No	No	Yes	No	-1.90543	0
	C17orf50	Yes	No	No	Yes	No	-2.44036e-06	0
	C17orf51	Yes	No	No	Yes	No	-2.01447e-06	0
	C17orf53	Yes	No	Yes	No	No	4.50497	0
	C17orf67	Yes	No	Yes	No	No	3.37887	0
	C17orf75	Yes	No	Yes	No	No	1.54642	0
	C17orf80	Yes	No	Yes	No	No	1.01702	0
	C17orf89	Yes	No	Yes	No	No	4.76416e-06	0
	C17orf96	Yes	No	No	Yes	No	-2.84007e-06	0
	C18orf65	Yes	No	No	Yes	No	-4.22963	0
	C18orf8	Yes	No	Yes	No	No	5.90897e-06	0
	C19orf67	Yes	No	No	Yes	No	-1.1884e-06	0
	C19orf73	Yes	No	No	Yes	No	-8.80962e-06	0
	C19orf84	Yes	No	Yes	No	No	1.67713	0
	C1GALT1C1	Yes	No	Yes	No	No	1.525	0
	C1orf109	Yes	No	Yes	No	No	4.03576	0
	C1orf122	Yes	No	Yes	No	No	1.08233e-05	0
	C1orf131	Yes	No	Yes	No	No	1.37966	0
	C1orf21	Yes	No	Yes	No	No	5.61468	0
	C1orf216	Yes	No	Yes	No	No	5.99192	0
	C1orf35	Yes	No	Yes	No	No	0.844496	0
	C1orf52	Yes	No	No	Yes	No	-9.42618e-06	0
	C1orf56	Yes	No	Yes	No	No	5.04241	0
	C1QTNF4	Yes	No	Yes	No	No	3.17887	0
	C1RL-AS1	Yes	No	No	Yes	No	-1.30626e-05	0
	C20orf27	Yes	No	Yes	No	No	2.2545e-06	0
	C21orf2	Yes	No	No	Yes	No	-2.66062e-06	0
	C21orf33	Yes	No	Yes	No	No	1.35592	0
	C21orf59	Yes	No	Yes	No	No	1.38174	0
	C21orf62	Yes	No	Yes	No	No	2.04023e-06	0
	C21orf62-AS1	Yes	No	No	Yes	No	-6.52357e-06	0
	C22orf29	Yes	No	No	Yes	No	-6.59976e-06	0
	C22orf34	Yes	No	No	Yes	No	-1.02814e-05	0
	C2CD2	Yes	No	No	Yes	No	-6.29669e-06	0
	C2CD3	Yes	No	No	Yes	No	-5.66106e-06	0
	C2orf48	Yes	No	Yes	No	No	2.16152e-06	0
	C2orf68	Yes	No	Yes	No	No	1.12552	0
	C2orf69	Yes	No	No	Yes	No	-1.16468	0
	C3AR1	Yes	No	Yes	No	No	5.57592	0
	C3orf33	Yes	No	Yes	No	No	2.27984e-06	0
	C3orf38	Yes	No	No	Yes	No	-0.91775	0
	C3orf58	Yes	No	No	Yes	No	-1.95538	0
	C3orf62	Yes	No	Yes	No	No	1.73151	0
	C3orf67	Yes	No	No	Yes	No	-5.00733	0
	C4orf22	Yes	No	No	Yes	No	-4.55977e-06	0
	C4orf27	Yes	No	Yes	No	No	4.7266	0
	C4orf32	Yes	No	No	Yes	No	-3.4888	0
	C4orf46	Yes	No	No	Yes	No	-1.99643	0
	C4orf47	Yes	No	No	Yes	No	-5.01655e-06	0
	C5	Yes	No	Yes	No	No	1.92762	0
	C5orf15	Yes	No	Yes	No	No	0.570688	0
	C5orf17	Yes	No	No	Yes	No	-12.9681	0
	C5orf28	Yes	No	Yes	No	No	6.17382e-06	0
	C5orf30	Yes	No	Yes	No	No	3.7114	0
	C5orf34	Yes	No	No	Yes	No	-6.2932e-06	0
	C5orf42	Yes	No	Yes	No	No	1.74631	0
	C5orf66	Yes	No	Yes	No	No	1.50621e-06	0
	C6orf1	Yes	No	No	Yes	No	-7.81211e-06	0
	C6orf99	Yes	No	No	Yes	No	-2.75566	0
	C7orf43	Yes	No	No	Yes	No	-8.46047e-06	0
	C7orf55	Yes	No	Yes	No	No	4.80778e-06	0
	C8orf33	Yes	No	Yes	No	No	4.37803e-06	0
	C8orf58	Yes	No	Yes	No	No	1.82549	0
	C8orf82	Yes	No	Yes	No	No	9.95545	0
	C8orf88	Yes	No	No	Yes	No	-7.60162e-06	0
	C9orf147	Yes	No	No	Yes	No	-2.10526	0
	C9orf47	Yes	No	No	Yes	No	-1.54723e-06	0
	C9orf66	Yes	No	Yes	No	No	2.11007e-06	0
	C9orf69	Yes	No	Yes	No	No	2.05398	0
	C9orf78	Yes	No	Yes	No	No	1.65593	0
	C9orf9	Yes	No	Yes	No	No	4.2861e-06	0
	CA5B	Yes	No	Yes	No	No	0.779776	0
	CABLES1	Yes	No	Yes	No	No	2.02081e-06	0
	CABLES2	Yes	No	Yes	No	No	2.67594	0
	CACFD1	Yes	No	No	Yes	No	-5.86135e-06	0
	CACNA1F	Yes	No	Yes	No	No	2.37305e-06	0
	CACNA1H	Yes	No	No	Yes	No	-1.00685e-06	0
	CACNA2D4	Yes	Yes	Yes	No	Yes	12.4182	2.25241
	CACNB2	Yes	No	Yes	No	No	6.12857	0
	CACUL1	Yes	No	No	Yes	No	-1.02799e-05	0
	CADPS	Yes	No	No	Yes	No	-2.45281e-06	0
	CAGE1	Yes	No	No	Yes	No	-3.01071e-06	0
	CAHM	Yes	No	No	Yes	No	-6.02579e-06	0
	CALD1	Yes	No	No	Yes	No	-1.90351e-06	0
	CALHM2	Yes	No	Yes	No	No	3.01019	0
	CALM1	Yes	No	Yes	No	No	6.28817e-06	0
	CALM2	Yes	No	Yes	No	No	1.39571	0
	CALML4	Yes	No	No	Yes	No	-5.59042e-06	0
	CAMK1	Yes	No	Yes	No	No	9.159	0
	CAMTA2	Yes	No	No	Yes	No	-1.13922	0
	CAND1	Yes	No	No	Yes	No	-1.3102	0
	CAND2	Yes	No	No	Yes	No	-4.16916e-06	0
	CANT1	Yes	No	No	Yes	No	-6.92786e-06	0
	CANX	Yes	No	Yes	No	No	1.12091	0
	CAP1	Yes	No	Yes	No	No	0.99467	0
	CAP2	Yes	No	Yes	No	No	1.80546e-06	0
	CAPG	No	Yes	No	No	No	0	1.72801
	CAPN10-AS1	Yes	No	No	Yes	No	-5.02229e-06	0
	CAPN12	Yes	No	No	Yes	No	-8.70205e-06	0
	CAPN3	Yes	No	Yes	No	No	3.89958e-06	0
	CAPN7	Yes	No	No	Yes	No	-8.34121e-06	0
	CAPZA2	Yes	No	Yes	No	No	0.886937	0
	CARD19	Yes	No	Yes	No	No	2.51846	0
	CARD9	Yes	No	Yes	No	No	2.63082e-06	0
	CARS2	Yes	No	Yes	No	No	1.01507	0
	CASC1	Yes	No	No	Yes	No	-4.18197e-06	0
	CASC10	Yes	No	Yes	No	No	8.93957	0
	CASP1	Yes	No	Yes	No	No	0.000222998	0
	CASP10	Yes	No	No	Yes	No	-1.63908e-06	0
	CASP2	Yes	No	Yes	No	No	4.15871	0
	CASP3	Yes	No	No	Yes	No	-1.29094e-05	0
	CASP6	Yes	No	Yes	No	No	4.06395	0
	CASP7	Yes	No	No	Yes	No	-5.7641e-06	0
	CASP8	Yes	No	No	Yes	No	-0.756153	0
	CASP8AP2	Yes	No	Yes	No	No	2.64145	0
	CASZ1	Yes	No	No	Yes	No	-3.47276e-06	0
	CAT	Yes	No	Yes	No	No	2.97581	0
	CATSPER2	Yes	No	Yes	No	No	2.1207	0
	CBL	Yes	No	No	Yes	No	-0.547861	0
	CBLL1	Yes	No	No	Yes	No	-1.30176e-05	0
	CBR1	Yes	No	Yes	No	No	3.92802e-06	0
	CBR4	Yes	No	Yes	No	No	7.99412e-06	0
	CBWD1	Yes	No	Yes	No	No	5.85793	0
	CBWD3	Yes	No	Yes	No	No	4.51693	0
	CBWD5	Yes	No	Yes	No	No	0.886143	0
	CBWD7	Yes	No	Yes	No	No	2.22303	0
	CBX1	Yes	No	Yes	No	No	1.11915	0
	CBX3	Yes	No	Yes	No	No	0.613448	0
	CBX4	Yes	No	Yes	No	No	3.53287e-06	0
	CBY1	Yes	No	Yes	No	No	2.06756	0
	CC2D1A	Yes	No	Yes	No	No	0.752769	0
	CC2D2A	Yes	No	No	Yes	No	-4.16989e-06	0
	CCAR1	Yes	No	Yes	No	No	0.468993	0
	CCAR2	Yes	No	Yes	No	No	0.835289	0
	CCDC102A	Yes	No	Yes	No	No	2.30112	0
	CCDC109B	Yes	No	Yes	No	No	2.5628	0
	CCDC125	Yes	No	Yes	No	No	1.19784	0
	CCDC138	Yes	No	Yes	No	No	3.39929	0
	CCDC14	Yes	No	Yes	No	No	7.02926e-06	0
	CCDC15	Yes	No	Yes	No	No	2.25493e-06	0
	CCDC150	Yes	No	Yes	No	No	2.86875	0
	CCDC157	Yes	No	Yes	No	No	2.26241e-06	0
	CCDC159	Yes	No	Yes	No	No	1.12754	0
	CCDC163P	Yes	No	No	Yes	No	-5.35728e-06	0
	CCDC18	Yes	No	No	Yes	No	-0.826396	0
	CCDC184	Yes	No	No	Yes	No	-2.19164e-06	0
	CCDC186	Yes	No	No	Yes	No	-1.59536	0
	CCDC188	Yes	No	No	Yes	No	-4.29335e-06	0
	CCDC24	Yes	No	No	Yes	No	-6.03053e-06	0
	CCDC26	Yes	No	Yes	No	No	2.73003e-06	0
	CCDC28B	Yes	No	Yes	No	No	2.8373e-06	0
	CCDC30	Yes	No	Yes	No	No	1.68825	0
	CCDC34	Yes	No	Yes	No	No	3.08118	0
	CCDC38	Yes	No	No	Yes	No	-1.33433e-06	0
	CCDC43	Yes	No	Yes	No	No	1.3198	0
	CCDC51	Yes	No	Yes	No	No	2.72541	0
	CCDC57	Yes	No	Yes	No	No	1.32773e-06	0
	CCDC6	Yes	No	No	Yes	No	-1.71108	0
	CCDC71L	Yes	No	Yes	No	No	1.8694	0
	CCDC81	Yes	No	Yes	No	No	0.999676	0
	CCDC82	Yes	No	Yes	No	No	0.663356	0
	CCDC87	Yes	No	No	Yes	No	-1.65272e-06	0
	CCDC88C	Yes	No	No	Yes	No	-1.25504	0
	CCDC91	Yes	No	Yes	No	No	1.00185	0
	CCDC93	Yes	No	Yes	No	No	1.28642	0
	CCDC94	Yes	No	Yes	No	No	1.50578	0
	CCDC97	Yes	No	Yes	No	No	0.896312	0
	CCL25	Yes	No	Yes	No	No	2.86124	0
	CCL28	Yes	No	Yes	No	No	1.74394	0
	CCL3	Yes	No	Yes	No	No	6.8581e-07	0
	CCL5	Yes	No	Yes	No	No	7.00402	0
	CCM2	Yes	No	Yes	No	No	0.889859	0
	CCNA1	Yes	Yes	Yes	No	Yes	12.7816	5.82154
	CCNA2	Yes	No	Yes	No	No	5.60007	0
	CCNB1	Yes	No	Yes	No	No	4.36129	0
	CCNB2	Yes	No	Yes	No	No	2.98397	0
	CCND2	Yes	No	Yes	No	No	6.98856	0
	CCNDBP1	Yes	No	Yes	No	No	0.930361	0
	CCNE1	Yes	No	No	Yes	No	-3.63174e-06	0
	CCNE2	Yes	No	Yes	No	No	3.25876	0
	CCNT2	Yes	No	No	Yes	No	-1.08683	0
	CCNY	Yes	No	Yes	No	No	1.45078	0
	CCR1	Yes	No	Yes	No	No	2.01246e-06	0
	CCRL2	Yes	No	No	Yes	No	-6.43635e-06	0
	CCSER2	Yes	No	Yes	No	No	5.25505e-06	0
	CCT2	Yes	No	Yes	No	No	0.924993	0
	CCZ1	Yes	No	Yes	No	No	1.6586	0
	CD109	Yes	Yes	Yes	No	Yes	10.3942	5.95663e-07
	CD151	Yes	No	Yes	No	No	2.16823	0
	CD164	Yes	No	Yes	No	No	0.687229	0
	CD180	Yes	No	Yes	No	No	3.93993	0
	CD22	Yes	No	No	Yes	No	-1.00806e-05	0
	CD24	Yes	No	No	Yes	No	-4.18677e-06	0
	CD248	Yes	No	Yes	No	No	5.66999	0
	CD27	Yes	No	No	Yes	No	-1.73862e-06	0
	CD2AP	Yes	No	No	Yes	No	-3.26144	0
	CD300A	Yes	No	Yes	No	No	7.11453	0
	CD300LF	Yes	No	Yes	No	No	5.70286	0
	CD302	Yes	No	Yes	No	No	9.04248	0
	CD320	Yes	No	Yes	No	No	1.19239	0
	CD34	Yes	Yes	Yes	No	Yes	9.73554	4.4818
	CD3EAP	Yes	No	Yes	No	No	7.16694	0
	CD44	Yes	No	Yes	No	No	4.02242	0
	CD58	Yes	No	Yes	No	No	1.9811	0
	CD59	Yes	No	Yes	No	No	0.974836	0
	CD68	Yes	No	Yes	No	No	9.89206	0
	CD69	Yes	No	No	Yes	No	-3.93015e-06	0
	CD7	Yes	No	Yes	No	No	9.05464	0
	CD70	Yes	No	No	Yes	No	-4.4459e-06	0
	CD72	Yes	No	Yes	No	No	0.694268	0
	CD83	Yes	No	No	Yes	No	-4.25667e-06	0
	CD84	Yes	No	Yes	No	No	1.17799	0
	CD86	Yes	No	Yes	No	No	8.08205	0
	CD93	Yes	No	Yes	No	No	8.66949	0
	CD96	Yes	No	Yes	No	No	1.18377e-06	0
	CDADC1	Yes	No	No	Yes	No	-0.958381	0
	CDC123	Yes	No	Yes	No	No	2.26306	0
	CDC14A	Yes	No	No	Yes	No	-1.19743e-05	0
	CDC20	Yes	No	Yes	No	No	5.01751	0
	CDC20B	Yes	No	No	Yes	No	-2.90533e-06	0
	CDC25A	Yes	No	Yes	No	No	4.77772	0
	CDC42BPB	Yes	No	No	Yes	No	-2.50077e-06	0
	CDC42EP3	Yes	No	Yes	No	No	11.4189	0
	CDC42EP4	Yes	No	No	Yes	No	-3.46628	0
	CDC45	Yes	No	Yes	No	No	1.87109	0
	CDC5L	Yes	No	Yes	No	No	1.50595	0
	CDC6	Yes	No	Yes	No	No	3.75235	0
	CDCA2	Yes	No	Yes	No	No	6.02303	0
	CDCA3	Yes	No	Yes	No	No	1.79217	0
	CDCA7	Yes	No	Yes	No	No	1.33338	0
	CDCA7L	Yes	No	Yes	No	No	1.43638	0
	CDCA8	Yes	No	Yes	No	No	4.80823	0
	CDIP1	Yes	No	Yes	No	No	2.25722	0
	CDK11A	Yes	No	Yes	No	No	1.36603e-05	0
	CDK11B	Yes	No	Yes	No	No	1.02851	0
	CDK17	Yes	No	No	Yes	No	-1.56934	0
	CDK18	Yes	No	No	Yes	No	-0.86847	0
	CDK4	Yes	No	Yes	No	No	9.11039	0
	CDK6	Yes	No	Yes	No	No	1.14086	0
	CDKN2D	Yes	No	Yes	No	No	0.824888	0
	CDKN3	Yes	No	Yes	No	No	5.51167	0
	CDNF	Yes	No	No	Yes	No	-3.84287e-06	0
	CDPF1	Yes	No	Yes	No	No	2.33133	0
	CDV3	Yes	No	Yes	No	No	7.11098e-06	0
	CDYL	Yes	No	Yes	No	No	6.2439e-06	0
	CDYL2	Yes	No	No	Yes	No	-3.78088e-06	0
	CEACAM21	Yes	No	No	Yes	No	-6.49202e-06	0
	CEBPA	Yes	No	Yes	No	No	9.42697	0
	CEBPD	Yes	No	Yes	No	No	1.98474e-06	0
	CEBPZ	Yes	No	Yes	No	No	1.31984	0
	CECR6	Yes	No	Yes	No	No	1.62456e-06	0
	CELF1	Yes	No	No	Yes	No	-1.26816e-05	0
	CELSR2	Yes	No	No	Yes	No	-6.06778e-06	0
	CELSR3	Yes	No	No	Yes	No	-1.60193e-06	0
	CENPA	Yes	No	Yes	No	No	3.78306	0
	CENPB	Yes	No	Yes	No	No	1.43295	0
	CENPE	Yes	No	Yes	No	No	3.00223	0
	CENPF	Yes	No	Yes	No	No	5.02943	0
	CENPH	Yes	No	Yes	No	No	2.43694e-06	0
	CENPI	Yes	No	Yes	No	No	3.63164	0
	CENPK	Yes	No	Yes	No	No	2.62046	0
	CENPN	Yes	No	Yes	No	No	1.18693	0
	CENPO	Yes	No	Yes	No	No	1.9867	0
	CENPP	No	Yes	No	No	No	0	1.56782
	CENPU	Yes	No	Yes	No	No	5.57752	0
	CENPV	Yes	No	Yes	No	No	10.6839	0
	CENPW	Yes	No	Yes	No	No	5.87833	0
	CEP162	Yes	No	Yes	No	No	3.02892	0
	CEP170	Yes	No	No	Yes	No	-9.49185e-06	0
	CEP290	Yes	No	Yes	No	No	1.84989	0
	CEP41	Yes	No	Yes	No	No	2.00068	0
	CEP55	Yes	No	Yes	No	No	2.26283	0
	CEP57L1	Yes	No	Yes	No	No	1.43497	0
	CEP68	Yes	No	No	Yes	No	-7.68259e-06	0
	CEP76	Yes	No	No	Yes	No	-1.0768	0
	CEP78	Yes	No	Yes	No	No	4.87491e-06	0
	CEPT1	Yes	No	Yes	No	No	1.80212	0
	CERS2	Yes	No	Yes	No	No	1.93863	0
	CERS4	Yes	No	No	Yes	No	-1.85222	0
	CES4A	Yes	No	No	Yes	No	-2.16687	0
	CETN3	Yes	No	Yes	No	No	3.33389	0
	CETP	Yes	No	No	Yes	No	-2.63535e-06	0
	CFAP20DC	No	Yes	No	No	No	0	-3.13554
	CFAP36	Yes	No	Yes	No	No	1.98766	0
	CFAP53	Yes	No	No	Yes	No	-3.74875e-06	0
	CFD	Yes	No	Yes	No	No	8.03201	0
	CFL2	Yes	No	No	Yes	No	-1.88819	0
	CFP	Yes	No	Yes	No	No	8.29031	0
	CH17-264L24.1	Yes	No	Yes	No	No	2.93905e-06	0
	CH25H	Yes	No	Yes	No	No	5.15577e-07	0
	CH507-154B10.1	Yes	No	Yes	No	No	2.35126	0
	CH507-42P11.6	Yes	No	No	Yes	No	-1.33895e-06	0
	CH507-9B2.1	Yes	No	Yes	No	No	2.28922e-06	0
	CHAC1	Yes	No	No	Yes	No	-2.33276e-06	0
	CHAF1A	Yes	No	Yes	No	No	2.67778	0
	CHAF1B	Yes	No	Yes	No	No	1.63702	0
	CHCHD10	Yes	No	No	Yes	No	-4.13723e-06	0
	CHD1	Yes	No	No	Yes	No	-0.924677	0
	CHD1L	Yes	No	Yes	No	No	1.00816	0
	CHD2	Yes	No	No	Yes	No	-0.859178	0
	CHD4	Yes	No	Yes	No	No	8.09546e-06	0
	CHD6	Yes	No	Yes	No	No	1.77279e-05	0
	CHEK1	Yes	No	Yes	No	No	1.75386	0
	CHEK2	Yes	No	Yes	No	No	1.77703	0
	CHID1	Yes	No	Yes	No	No	2.69527	0
	CHML	Yes	No	No	Yes	No	-5.57282e-06	0
	CHMP1A	Yes	No	Yes	No	No	4.92776e-06	0
	CHMP4A	Yes	No	Yes	No	No	1.18539	0
	CHMP6	Yes	No	Yes	No	No	1.43058	0
	CHN2	Yes	No	Yes	No	No	6.64917	0
	CHPT1	Yes	No	Yes	No	No	0.928558	0
	CHRAC1	Yes	No	Yes	No	No	1.28015	0
	CHRDL1	Yes	No	No	Yes	No	-6.15694	0
	CHRNA5	Yes	No	Yes	No	No	2.17962e-06	0
	CHRNB4	Yes	No	Yes	No	No	7.34166	0
	CHST10	Yes	No	Yes	No	No	2.94378e-06	0
	CHST11	Yes	No	Yes	No	No	1.32527	0
	CHST12	Yes	No	Yes	No	No	2.39165	0
	CHST13	Yes	No	Yes	No	No	1.59091e-06	0
	CHST2	Yes	No	Yes	No	No	3.8017	0
	CHST7	Yes	No	Yes	No	No	6.49958	0
	CHSY1	Yes	No	Yes	No	No	2.50726	0
	CIB3	Yes	No	Yes	No	No	6.13634	0
	CIR1	Yes	No	Yes	No	No	1.43388e-05	0
	CIT	Yes	No	Yes	No	No	3.40015	0
	CITED4	Yes	No	Yes	No	No	1.5697e-06	0
	CITF22-49E9.3	Yes	No	No	Yes	No	-2.84194e-06	0
	CKAP2	Yes	No	Yes	No	No	2.1964	0
	CKAP2L	Yes	No	Yes	No	No	2.34283	0
	CKAP5	Yes	No	Yes	No	No	1.00482e-05	0
	CKLF	Yes	No	Yes	No	No	1.55197	0
	CKS1B	Yes	No	Yes	No	No	1.9997e-06	0
	CLASP1	Yes	No	No	Yes	No	-1.2669	0
	CLCN7	Yes	No	No	Yes	No	-4.88057e-06	0
	CLDN4	No	Yes	No	No	No	0	2.26362
	CLEC11A	Yes	No	Yes	No	No	3.21793	0
	CLEC14A	Yes	No	Yes	No	No	5.97672	0
	CLEC16A	Yes	No	No	Yes	No	-3.93074e-06	0
	CLEC2B	Yes	No	No	Yes	No	-2.53302	0
	CLEC2D	Yes	No	Yes	No	No	1.88579	0
	CLECL1	Yes	No	No	Yes	No	-5.92724e-06	0
	CLIC4	Yes	No	No	Yes	No	-1.44389	0
	CLIC6	Yes	No	No	Yes	No	-3.36946e-06	0
	CLIP1	Yes	No	Yes	No	No	7.46972e-06	0
	CLK1	Yes	No	Yes	No	No	1.4495e-05	0
	CLK3	Yes	No	No	Yes	No	-8.09104e-06	0
	CLMN	Yes	No	Yes	No	No	2.16599e-06	0
	CLN3	Yes	No	Yes	No	No	4.63371	0
	CLPTM1L	Yes	No	Yes	No	No	2.36184	0
	CLSPN	Yes	No	Yes	No	No	3.37793	0
	CLSTN3	Yes	No	No	Yes	No	-5.38202e-06	0
	CLTCL1	Yes	No	No	Yes	No	-4.32335	0
	CLUAP1	Yes	No	No	Yes	No	-4.8429e-06	0
	CMAS	Yes	No	Yes	No	No	1.55278	0
	CMBL	Yes	No	Yes	No	No	8.8901	0
	CMC1	Yes	No	Yes	No	No	1.15018	0
	CMPK1	Yes	No	Yes	No	No	1.1869	0
	CMPK2	Yes	No	Yes	No	No	2.83833	0
	CMSS1	Yes	No	Yes	No	No	1.20133	0
	CMTM2	Yes	No	Yes	No	No	1.87947	0
	CMTM3	Yes	No	Yes	No	No	8.60841e-06	0
	CMTM4	No	Yes	No	No	No	0	3.58454
	CMTM7	Yes	No	No	Yes	No	-7.43979e-06	0
	CMTM8	Yes	No	No	Yes	No	-2.13052e-06	0
	CNDP2	Yes	No	Yes	No	No	0.949177	0
	CNFN	Yes	No	No	Yes	No	-4.26836	0
	CNIH4	Yes	No	Yes	No	No	1.91983	0
	CNN2	Yes	No	Yes	No	No	9.30528	0
	CNN3	Yes	Yes	No	Yes	Yes	-5.72095	-2.56175
	CNNM1	Yes	No	No	Yes	No	-1.90025e-06	0
	CNOT11	Yes	No	Yes	No	No	2.80791	0
	CNOT4	Yes	No	No	Yes	No	-0.642368	0
	CNOT6L	Yes	No	Yes	No	No	0.947811	0
	CNP	Yes	No	Yes	No	No	1.75498	0
	CNPY2	Yes	No	Yes	No	No	1.7413	0
	CNPY4	Yes	No	Yes	No	No	3.1031	0
	CNTRL	Yes	No	Yes	No	No	0.545794	0
	CNTROB	Yes	No	No	Yes	No	-2.01392	0
	COA3	Yes	No	Yes	No	No	2.22204e-06	0
	COA4	Yes	No	Yes	No	No	4.04085e-06	0
	COA7	Yes	No	No	Yes	No	-1.45545e-06	0
	COBL	No	Yes	No	No	No	0	-2.93517e-05
	COBLL1	Yes	No	No	Yes	No	-6.99986e-07	0
	COG2	Yes	No	Yes	No	No	1.64015	0
	COL11A2	Yes	No	No	Yes	No	-3.46997e-06	0
	COL18A1	Yes	No	No	Yes	No	-6.65899e-06	0
	COL1A1	Yes	No	No	Yes	No	-5.09774	0
	COL23A1	Yes	No	Yes	No	No	3.37339	0
	COL4A3	No	Yes	No	No	No	0	-3.62199
	COL5A1	Yes	No	No	Yes	No	-4.06784	0
	COL8A2	Yes	No	Yes	No	No	2.73738	0
	COMMD5	Yes	No	Yes	No	No	1.94656	0
	COMMD7	Yes	No	Yes	No	No	0.869171	0
	COMMD8	Yes	No	Yes	No	No	1.07154	0
	COMMD9	Yes	No	Yes	No	No	1.65091	0
	COMT	Yes	No	Yes	No	No	1.31852	0
	COPRS	Yes	No	Yes	No	No	2.31645	0
	COPZ1	Yes	No	Yes	No	No	1.56515e-05	0
	COQ2	Yes	No	Yes	No	No	2.74823	0
	COQ3	Yes	No	Yes	No	No	2.10526	0
	COQ6	Yes	No	Yes	No	No	1.57734	0
	CORO1C	Yes	Yes	Yes	No	Yes	3.7145	1.13849
	COTL1	Yes	No	Yes	No	No	2.64669	0
	COX11	Yes	No	Yes	No	No	1.37833	0
	COX20	Yes	No	Yes	No	No	0.743937	0
	COX8C	Yes	No	No	Yes	No	-3.52487	0
	CPAMD8	Yes	No	No	Yes	No	-5.10908e-06	0
	CPED1	Yes	No	Yes	No	No	5.7439	0
	CPM	Yes	No	Yes	No	No	4.29965e-06	0
	CPNE3	Yes	No	Yes	No	No	1.44994	0
	CPOX	Yes	No	Yes	No	No	5.78017	0
	CPPED1	Yes	No	Yes	No	No	1.80388e-06	0
	CPSF1	Yes	No	No	Yes	No	-0.568657	0
	CPSF2	Yes	No	Yes	No	No	1.17919	0
	CPVL	Yes	No	Yes	No	No	8.01999	0
	CR1	Yes	No	No	Yes	No	-2.18624e-06	0
	CRACR2A	Yes	No	Yes	No	No	1.18162	0
	CRAMP1	Yes	No	Yes	No	No	1.08278	0
	CRCP	Yes	No	Yes	No	No	1.40612	0
	CREB3L4	Yes	No	No	Yes	No	-5.30894e-06	0
	CREB5	Yes	No	No	Yes	No	-3.85651e-06	0
	CREBRF	Yes	No	Yes	No	No	1.18213e-05	0
	CREG1	Yes	No	Yes	No	No	1.74883	0
	CRELD1	Yes	No	No	Yes	No	-8.64326e-06	0
	CRELD2	Yes	No	No	Yes	No	-8.67341e-06	0
	CREM	Yes	No	Yes	No	No	1.54698	0
	CRHR1	Yes	No	No	Yes	No	-5.61829e-06	0
	CRISPLD1	Yes	No	Yes	No	No	2.96605	0
	CRISPLD2	Yes	No	No	Yes	No	-2.81377e-06	0
	CRKL	Yes	No	No	Yes	No	-0.987054	0
	CRLS1	Yes	No	Yes	No	No	1.90733	0
	CRNDE	Yes	No	Yes	No	No	2.4694	0
	CRNKL1	Yes	No	Yes	No	No	0.822811	0
	CROT	Yes	No	Yes	No	No	2.28964	0
	CRTC1	Yes	No	Yes	No	No	1.44585e-05	0
	CRYBG3	Yes	No	Yes	No	No	3.14155	0
	CRYL1	Yes	No	Yes	No	No	2.03417	0
	CRYM-AS1	Yes	No	Yes	No	No	2.18478e-06	0
	CRYZ	Yes	No	Yes	No	No	3.05195	0
	CSF1R	Yes	No	Yes	No	No	1.78347	0
	CSF2RB	Yes	No	No	Yes	No	-4.17847e-06	0
	CSF3R	Yes	No	Yes	No	No	7.20154	0
	CSNK1D	Yes	No	Yes	No	No	1.48654	0
	CSNK1G2	Yes	No	Yes	No	No	8.11611e-06	0
	CSNK1G3	Yes	No	No	Yes	No	-6.42634e-06	0
	CSNK2A2	Yes	No	Yes	No	No	1.06408	0
	CSNK2B	Yes	No	Yes	No	No	5.16323e-06	0
	CSPG4	Yes	Yes	Yes	No	Yes	9.59926	6.12237
	CSRP2	Yes	No	Yes	No	No	3.26346	0
	CST3	Yes	No	Yes	No	No	10.5478	0
	CST7	Yes	No	Yes	No	No	9.77663	0
	CSTA	Yes	No	Yes	No	No	6.5497	0
	CSTF3-AS1	Yes	No	No	Yes	No	-1.35842	0
	CTA-126B4.7	Yes	No	No	Yes	No	-6.34746e-06	0
	CTB-119C2.1	Yes	No	No	Yes	No	-4.19581e-06	0
	CTB-129O4.1	Yes	No	No	Yes	No	-6.75606e-06	0
	CTB-152G17.6	Yes	No	Yes	No	No	1.63124	0
	CTB-167B5.1	Yes	No	No	Yes	No	-2.99102e-06	0
	CTB-193M12.5	Yes	No	Yes	No	No	3.48086	0
	CTB-35F21.1	Yes	No	Yes	No	No	3.99879	0
	CTB-35F21.5	Yes	No	Yes	No	No	1.29946e-06	0
	CTB-58E17.1	Yes	No	No	Yes	No	-5.81389e-06	0
	CTBP1	Yes	No	Yes	No	No	0.676448	0
	CTC-246B18.10	Yes	No	No	Yes	No	-4.12621e-06	0
	CTC-340A15.2	Yes	No	Yes	No	No	9.76741	0
	CTC-343N3.1	Yes	No	No	Yes	No	-3.75846e-06	0
	CTC-425F1.4	Yes	No	Yes	No	No	6.27367	0
	CTC-436K13.1	Yes	No	No	Yes	No	-3.91979e-06	0
	CTC-436K13.2	Yes	No	No	Yes	No	-1.96951e-06	0
	CTC-444N24.8	Yes	No	Yes	No	No	2.61006e-06	0
	CTC-461F20.1	Yes	No	No	Yes	No	-2.22852e-06	0
	CTC-479C5.10	Yes	No	No	Yes	No	-3.00858e-06	0
	CTC-479C5.12	Yes	No	Yes	No	No	2.51551e-06	0
	CTC-492K19.4	Yes	No	No	Yes	No	-1.93098e-06	0
	CTC-524C5.2	Yes	No	Yes	No	No	8.36543	0
	CTC-548K16.2	Yes	No	No	Yes	No	-5.81696e-06	0
	CTC-550B14.7	Yes	No	No	Yes	No	-5.95693e-06	0
	CTC1	Yes	No	No	Yes	No	-8.27614e-06	0
	CTD-2012K14.6	Yes	No	No	Yes	No	-3.87395	0
	CTD-2012K14.7	Yes	No	No	Yes	No	-3.92723	0
	CTD-2012K14.8	Yes	No	No	Yes	No	-3.49252e-06	0
	CTD-2017F17.2	Yes	No	No	Yes	No	-5.98451e-06	0
	CTD-2023M8.1	Yes	No	No	Yes	No	-2.80577	0
	CTD-2095E4.5	Yes	No	Yes	No	No	1.36477	0
	CTD-2165H16.4	Yes	No	No	Yes	No	-2.81781e-06	0
	CTD-2215E18.1	Yes	No	No	Yes	No	-1.84303e-06	0
	CTD-2231E14.8	Yes	No	Yes	No	No	2.13641	0
	CTD-2231H16.1	Yes	No	No	Yes	No	-1.26671e-05	0
	CTD-2245F17.3	Yes	No	No	Yes	No	-7.14061e-06	0
	CTD-2249K22.1	Yes	No	No	Yes	No	-2.39819e-06	0
	CTD-2260A17.2	Yes	No	No	Yes	No	-6.64406e-06	0
	CTD-2270P14.5	Yes	No	No	Yes	No	-4.72884e-06	0
	CTD-2288F12.1	Yes	No	No	Yes	No	-2.73939e-06	0
	CTD-2302E22.4	Yes	No	No	Yes	No	-5.22252e-06	0
	CTD-2302E22.6	Yes	No	No	Yes	No	-5.44771e-06	0
	CTD-2341M24.1	Yes	No	No	Yes	No	-2.76352	0
	CTD-2371O3.2	Yes	No	Yes	No	No	3.13164	0
	CTD-2371O3.3	Yes	No	No	Yes	No	-9.97417e-06	0
	CTD-2517O10.6	Yes	No	No	Yes	No	-3.12855e-06	0
	CTD-2526A2.2	Yes	No	No	Yes	No	-3.15636e-06	0
	CTD-2541J13.2	Yes	No	No	Yes	No	-1.93684e-06	0
	CTD-2555C10.3	Yes	No	No	Yes	No	-2.97285	0
	CTD-2561B21.11	Yes	No	Yes	No	No	3.67829	0
	CTD-2562J15.6	Yes	No	No	Yes	No	-6.7816e-06	0
	CTD-2630F21.1	Yes	No	No	Yes	No	-5.05792e-06	0
	CTD-3001H11.2	Yes	No	No	Yes	No	-2.77733e-06	0
	CTD-3064M3.7	Yes	No	No	Yes	No	-1.56728e-06	0
	CTD-3105H18.18	Yes	No	No	Yes	No	-2.22071e-06	0
	CTD-3110H11.1	Yes	No	Yes	No	No	1.48378e-06	0
	CTD-3116E22.8	Yes	No	Yes	No	No	2.17439e-06	0
	CTD-3154N5.1	Yes	No	No	Yes	No	-2.88575e-06	0
	CTD-3222D19.12	Yes	No	No	Yes	No	-2.76823e-06	0
	CTDSP1	Yes	No	Yes	No	No	8.05923e-06	0
	CTF1	Yes	No	No	Yes	No	-2.58093	0
	CTHRC1	Yes	No	Yes	No	No	1.82392e-06	0
	CTIF	Yes	No	No	Yes	No	-3.94421e-06	0
	CTNNAL1	Yes	No	No	Yes	No	-3.33936e-06	0
	CTNNBL1	Yes	No	Yes	No	No	1.62998	0
	CTNND1	Yes	No	Yes	No	No	4.93635	0
	CTNS	Yes	No	No	Yes	No	-2.15397	0
	CTR9	Yes	No	Yes	No	No	1.58202	0
	CTSA	No	Yes	No	No	No	0	4.14807
	CTSB	Yes	No	Yes	No	No	2.4996	0
	CTSC	Yes	No	Yes	No	No	3.08856e-06	0
	CTSD	Yes	No	Yes	No	No	6.66503e-07	0
	CTSG	Yes	No	Yes	No	No	1.17756e-06	0
	CTSH	No	Yes	No	No	No	0	-6.05538e-06
	CTSO	Yes	No	Yes	No	No	2.6528	0
	CTSS	Yes	No	Yes	No	No	1.48078	0
	CTSW	Yes	No	Yes	No	No	10.9108	0
	CTU1	Yes	No	Yes	No	No	2.77886	0
	CUL2	Yes	No	Yes	No	No	0.591546	0
	CWC27	Yes	No	Yes	No	No	1.37776	0
	CWF19L1	Yes	No	Yes	No	No	0.66863	0
	CXCR4	Yes	No	Yes	No	No	0.926814	0
	CXorf23	Yes	No	Yes	No	No	1.40106	0
	CXorf40A	Yes	No	Yes	No	No	5.80635e-06	0
	CYB561	Yes	No	Yes	No	No	2.38326	0
	CYB561D1	Yes	No	No	Yes	No	-1.8282	0
	CYB561D2.1	Yes	No	No	Yes	No	-8.01303e-06	0
	CYB5D2	Yes	No	No	Yes	No	-1.25412	0
	CYB5R1	Yes	No	Yes	No	No	5.01097e-06	0
	CYB5R4	Yes	No	Yes	No	No	1.67475e-05	0
	CYB5RL	Yes	No	Yes	No	No	5.32044	0
	CYBA	Yes	No	Yes	No	No	1.06824	0
	CYBB	Yes	No	Yes	No	No	7.78181	0
	CYBRD1	Yes	No	Yes	No	No	7.14417	0
	CYC1	Yes	No	Yes	No	No	1.22103	0
	CYFIP1	Yes	No	No	Yes	No	-7.99479e-06	0
	CYFIP2	Yes	No	No	Yes	No	-6.85707e-06	0
	CYHR1	Yes	No	Yes	No	No	1.06414	0
	CYP20A1	Yes	No	Yes	No	No	0.764875	0
	CYP21A2	Yes	No	No	Yes	No	-1.87235e-06	0
	CYP4F35P	Yes	No	No	Yes	No	-1.25893e-06	0
	CYP51A1	Yes	No	No	Yes	No	-5.38706e-06	0
	CYP51A1-AS1	Yes	No	No	Yes	No	-3.79175e-06	0
	CYR61	Yes	No	No	Yes	No	-1.5829e-06	0
	CYTH1	Yes	No	No	Yes	No	-1.29215	0
	CYTH3	Yes	No	No	Yes	No	-3.82494e-06	0
	CYTIP	Yes	No	Yes	No	No	8.6857	0
	CYTL1	Yes	No	Yes	No	No	9.91912e-07	0
	DAAM1	Yes	No	Yes	No	No	7.41701	0
	DAD1	Yes	No	Yes	No	No	2.19349e-06	0
	DAPK1	Yes	No	Yes	No	No	9.14962e-07	0
	DAPK2	Yes	No	Yes	No	No	1.43664e-06	0
	DAPK3	Yes	No	No	Yes	No	-1.0431	0
	DARS	Yes	No	Yes	No	No	1.05059	0
	DAZAP1	Yes	No	Yes	No	No	0.91469	0
	DBN1	Yes	No	No	Yes	No	-1.52899	0
	DBNDD1	Yes	No	No	Yes	No	-2.36141e-06	0
	DBR1	Yes	No	Yes	No	No	3.73891	0
	DBT	Yes	No	Yes	No	No	5.31408e-06	0
	DCAF12	Yes	No	No	Yes	No	-0.723458	0
	DCAF13	Yes	No	Yes	No	No	4.66774	0
	DCAF16	Yes	No	No	Yes	No	-1.4803	0
	DCAF4	Yes	No	Yes	No	No	5.79991e-06	0
	DCAF6	Yes	No	No	Yes	No	-0.917934	0
	DCAF8	Yes	No	No	Yes	No	-1.73214	0
	DCBLD2	Yes	No	Yes	No	No	4.39446e-06	0
	DCHS1	Yes	No	Yes	No	No	5.7616	0
	DCLRE1C	Yes	No	Yes	No	No	0.456312	0
	DCP1A	Yes	No	No	Yes	No	-6.23252e-06	0
	DCP2	Yes	No	No	Yes	No	-0.672569	0
	DCTN5	Yes	No	Yes	No	No	8.57254e-06	0
	DDHD1	Yes	No	Yes	No	No	6.21203e-06	0
	DDIAS	Yes	No	Yes	No	No	1.95143	0
	DDIT3	Yes	No	No	Yes	No	-3.15686e-06	0
	DDIT4	Yes	No	Yes	No	No	4.55181e-06	0
	DDR1	Yes	No	No	Yes	No	-2.22347	0
	DDX1	Yes	No	Yes	No	No	3.37922	0
	DDX10	Yes	No	Yes	No	No	1.05338	0
	DDX11	Yes	No	Yes	No	No	1.22061	0
	DDX18	Yes	No	Yes	No	No	2.93898	0
	DDX21	Yes	No	Yes	No	No	0.868062	0
	DDX23	Yes	No	Yes	No	No	1.2979	0
	DDX27	Yes	No	Yes	No	No	1.57459	0
	DDX31	Yes	No	Yes	No	No	2.00917e-06	0
	DDX39B	Yes	No	Yes	No	No	0.827185	0
	DDX41	Yes	No	Yes	No	No	1.22423e-05	0
	DDX42	Yes	No	Yes	No	No	7.95253e-06	0
	DDX46	Yes	No	Yes	No	No	1.13193	0
	DDX49	Yes	No	Yes	No	No	7.57768e-06	0
	DDX51	Yes	No	Yes	No	No	2.00897	0
	DDX55	Yes	No	Yes	No	No	3.1559	0
	DDX59	Yes	No	Yes	No	No	0.886113	0
	DDX60	Yes	No	Yes	No	No	2.85565	0
	DDX60L	Yes	No	Yes	No	No	1.99475	0
	DEAF1	Yes	No	Yes	No	No	1.81287	0
	DEDD	Yes	No	No	Yes	No	-8.63966e-06	0
	DEK	Yes	No	Yes	No	No	1.30947	0
	DENND5A	Yes	No	No	Yes	No	-9.19393e-06	0
	DENND6B	Yes	No	No	Yes	No	-4.1144e-06	0
	DENR	Yes	No	Yes	No	No	0.972755	0
	DEPDC1B	Yes	No	Yes	No	No	1.34957	0
	DEPTOR	Yes	No	Yes	No	No	3.74423	0
	DERA	Yes	No	Yes	No	No	1.04923	0
	DESI2	Yes	No	No	Yes	No	-2.12031	0
	DFNB59	Yes	No	No	Yes	No	-5.82739e-06	0
	DGCR2	Yes	No	No	Yes	No	-8.88693e-06	0
	DGCR6	Yes	No	No	Yes	No	-2.03913e-06	0
	DGKE	Yes	No	Yes	No	No	1.94898	0
	DHDH	Yes	No	No	Yes	No	-1.66829e-06	0
	DHFR	Yes	No	Yes	No	No	3.6924	0
	DHODH	Yes	No	Yes	No	No	1.66783	0
	DHRS1	Yes	No	No	Yes	No	-1.50539	0
	DHRS11	Yes	No	Yes	No	No	7.0846	0
	DHRS12	Yes	No	Yes	No	No	0.801456	0
	DHRS3	Yes	Yes	Yes	No	Yes	11.8043	5.25269
	DHRS4L2	Yes	No	Yes	No	No	2.00971e-06	0
	DHRS7	Yes	No	Yes	No	No	1.23615	0
	DHRS7B	Yes	No	Yes	No	No	1.33532	0
	DHTKD1	Yes	No	Yes	No	No	2.7514	0
	DHX32	Yes	No	Yes	No	No	6.26837	0
	DHX33	Yes	No	Yes	No	No	4.39512	0
	DHX34	Yes	No	Yes	No	No	3.64482	0
	DHX8	Yes	No	Yes	No	No	0.898891	0
	DHX9	Yes	No	Yes	No	No	1.64042	0
	DIAPH1	Yes	No	Yes	No	No	1.35724	0
	DIAPH2	Yes	No	Yes	No	No	9.3721e-06	0
	DIAPH3	Yes	No	Yes	No	No	4.81807	0
	DIEXF	Yes	No	Yes	No	No	2.72465	0
	DIMT1	Yes	No	No	Yes	No	-1.97321e-05	0
	DIO3	Yes	No	No	Yes	No	-4.3844e-06	0
	DIP2B	Yes	No	No	Yes	No	-1.35099	0
	DIPK1C	No	Yes	No	No	No	0	5.71799e-07
	DIS3	Yes	No	Yes	No	No	1.46489	0
	DIS3L	Yes	No	Yes	No	No	1.23225	0
	DKC1	Yes	No	Yes	No	No	1.901	0
	DKFZP434A062	Yes	No	No	Yes	No	-4.24552e-06	0
	DKFZP434I0714	Yes	No	No	Yes	No	-4.92527e-06	0
	DKK1	Yes	No	Yes	No	No	6.66089	0
	DLAT	Yes	No	Yes	No	No	4.59704	0
	DLEU1	Yes	No	No	Yes	No	-1.57573	0
	DLEU2	Yes	No	No	Yes	No	-1.57664	0
	DLEU7-AS1	Yes	No	No	Yes	No	-4.43832	0
	DLG1-AS1	Yes	No	No	Yes	No	-2.38961e-06	0
	DLGAP1-AS1	Yes	No	No	Yes	No	-5.75609e-06	0
	DLGAP1-AS2	Yes	No	No	Yes	No	-3.85825e-06	0
	DLGAP2	Yes	No	No	Yes	No	-1.58289e-06	0
	DLGAP5	Yes	No	Yes	No	No	6.63551	0
	DLL4	Yes	No	No	Yes	No	-4.84852	0
	DMC1	Yes	No	Yes	No	No	4.52657	0
	DMPK	Yes	No	No	Yes	No	-6.71471e-06	0
	DMTF1	Yes	No	No	Yes	No	-8.58607e-06	0
	DMXL1	Yes	No	No	Yes	No	-0.751221	0
	DMXL2	Yes	No	Yes	No	No	2.23871	0
	DNAAF2	Yes	No	No	Yes	No	-3.91658e-06	0
	DNAAF5	Yes	No	Yes	No	No	4.58697e-06	0
	DNAJB12	Yes	No	Yes	No	No	1.00114	0
	DNAJB4	Yes	No	No	Yes	No	-2.48334	0
	DNAJB6	Yes	No	Yes	No	No	1.66004	0
	DNAJB9	Yes	No	No	Yes	No	-7.2612e-06	0
	DNAJC12	Yes	No	Yes	No	No	6.45156	0
	DNAJC2	Yes	No	Yes	No	No	1.05573	0
	DNAJC21	Yes	No	Yes	No	No	1.35959	0
	DNAJC24	Yes	No	Yes	No	No	7.05039e-06	0
	DNAJC27	Yes	No	No	Yes	No	-1.27999e-05	0
	DNAJC3	Yes	No	Yes	No	No	2.19072	0
	DNAJC5	Yes	No	Yes	No	No	1.36079	0
	DNAJC5B	Yes	No	Yes	No	No	1.6861e-06	0
	DNAJC7	Yes	No	Yes	No	No	0.518462	0
	DNAJC8	Yes	No	Yes	No	No	1.28313	0
	DNASE1L3	Yes	No	No	Yes	No	-2.58532e-06	0
	DNMT1	Yes	No	Yes	No	No	1.36653	0
	DNPEP	Yes	No	Yes	No	No	0.614447	0
	DNPH1	Yes	No	Yes	No	No	5.59801	0
	DOCK10	Yes	No	No	Yes	No	-5.75226e-06	0
	DOCK11	Yes	No	Yes	No	No	1.61572	0
	DOCK5	Yes	No	Yes	No	No	7.1098	0
	DOCK7	Yes	No	Yes	No	No	0.851911	0
	DOCK8	Yes	No	Yes	No	No	1.56547	0
	DOK1	Yes	No	Yes	No	No	3.35019e-06	0
	DOK4	Yes	No	Yes	No	No	1.48003	0
	DPAGT1	Yes	No	Yes	No	No	1.17059	0
	DPCD	Yes	No	Yes	No	No	1.59997	0
	DPEP1	Yes	Yes	No	Yes	Yes	-6.30736	-4.65327
	DPEP2	Yes	No	Yes	No	No	1.1214	0
	DPH3	Yes	No	No	Yes	No	-0.602349	0
	DPH6-AS1	Yes	No	No	Yes	No	-2.0807e-06	0
	DPP3	Yes	No	Yes	No	No	3.56736e-06	0
	DPP8	Yes	No	Yes	No	No	1.03025e-05	0
	DPY19L4	Yes	No	Yes	No	No	1.06145	0
	DPYD	Yes	No	No	Yes	No	-1.97179	0
	DPYSL2	Yes	No	Yes	No	No	4.49614	0
	DPYSL3	Yes	No	Yes	No	No	2.23835e-06	0
	DR1	Yes	No	No	Yes	No	-1.35175e-05	0
	DSCAML1	Yes	No	No	Yes	No	-2.01139e-06	0
	DSCC1	Yes	No	Yes	No	No	1.93874	0
	DSE	Yes	No	Yes	No	No	8.85839	0
	DSEL	Yes	No	No	Yes	No	-3.89344e-06	0
	DSTYK	Yes	No	Yes	No	No	4.55735	0
	DTD1	Yes	No	Yes	No	No	8.05872	0
	DTD2	Yes	No	Yes	No	No	2.62969	0
	DTNB	Yes	No	No	Yes	No	-5.26153e-06	0
	DTWD1	Yes	No	Yes	No	No	1.53299	0
	DTX1	Yes	No	No	Yes	No	-2.70723e-06	0
	DTX4	Yes	No	Yes	No	No	4.11035	0
	DTYMK	Yes	No	Yes	No	No	2.00554e-06	0
	DUS1L	Yes	No	Yes	No	No	1.08286	0
	DUSP2	Yes	No	No	Yes	No	-5.49823e-06	0
	DUSP3	Yes	No	Yes	No	No	4.09608e-06	0
	DUSP7	Yes	No	Yes	No	No	3.95749	0
	DUSP8	Yes	No	No	Yes	No	-2.7399e-06	0
	DVL1	Yes	No	Yes	No	No	2.93276	0
	DYNC1I1	Yes	No	No	Yes	No	-1.90723e-06	0
	DYNC1I2	Yes	No	Yes	No	No	9.92209e-06	0
	DYNC2H1	Yes	No	Yes	No	No	2.62835	0
	DYNC2LI1	Yes	No	Yes	No	No	1.90125	0
	DYNLT1	Yes	No	Yes	No	No	2.79352	0
	E2F1	Yes	No	Yes	No	No	1.15586e-06	0
	E2F4	Yes	No	Yes	No	No	0.759452	0
	E2F8	Yes	No	Yes	No	No	5.06148	0
	EAF1-AS1	Yes	No	Yes	No	No	1.15291e-06	0
	EAPP	Yes	No	No	Yes	No	-9.2789e-06	0
	EARS2	Yes	No	Yes	No	No	3.40632	0
	EBAG9	Yes	No	Yes	No	No	1.01654	0
	EBNA1BP2	Yes	No	Yes	No	No	1.98516e-06	0
	EBP	Yes	No	No	Yes	No	-3.70215e-06	0
	ECD	Yes	No	No	Yes	No	-9.59572e-06	0
	ECE2	Yes	No	Yes	No	No	8.16167	0
	ECHDC1	Yes	No	Yes	No	No	3.50917	0
	ECHDC2	Yes	No	No	Yes	No	-4.0328e-06	0
	ECI1	Yes	No	Yes	No	No	2.0741	0
	ECM1	No	Yes	No	No	No	0	2.88631
	EDA	Yes	No	Yes	No	No	1.59367e-06	0
	EDA2R	Yes	Yes	Yes	No	Yes	1.28762e-06	6.41824
	EDARADD	Yes	No	Yes	No	No	5.86452	0
	EDC3	Yes	No	Yes	No	No	7.61976e-06	0
	EDC4	Yes	No	No	Yes	No	-7.27237e-06	0
	EDEM2	Yes	No	Yes	No	No	0.984646	0
	EDEM3	Yes	No	No	Yes	No	-8.23967e-06	0
	EEA1	Yes	No	Yes	No	No	7.8193e-06	0
	EED	Yes	No	No	Yes	No	-1.36451	0
	EEF1E1	Yes	No	Yes	No	No	4.02291	0
	EEF2K	Yes	No	Yes	No	No	1.29297	0
	EEF2KMT	Yes	No	Yes	No	No	1.55997	0
	EFHC2	Yes	No	Yes	No	No	1.90456e-06	0
	EFNA1	Yes	No	No	Yes	No	-1.83973e-06	0
	EFNA3	Yes	No	No	Yes	No	-5.02862e-06	0
	EFTUD2	Yes	No	Yes	No	No	6.19121e-06	0
	EGFL8	Yes	No	Yes	No	No	2.67749e-06	0
	EGR1	Yes	No	Yes	No	No	2.76698	0
	EGR2	Yes	No	Yes	No	No	2.1022e-06	0
	EHBP1	Yes	No	Yes	No	No	2.03233	0
	EHD1	Yes	Yes	No	Yes	Yes	-1.23241	-1.75629
	EHD4	Yes	No	Yes	No	No	3.44623	0
	EHMT2	Yes	No	Yes	No	No	0.509542	0
	EI24	Yes	No	Yes	No	No	2.65297	0
	EID1	Yes	No	Yes	No	No	5.23432e-06	0
	EID2	Yes	No	Yes	No	No	1.19521	0
	EID3	Yes	No	No	Yes	No	-2.36953e-06	0
	EIF1AX	Yes	No	Yes	No	No	1.83288	0
	EIF2AK2	Yes	No	Yes	No	No	1.70685	0
	EIF2AK3	Yes	No	No	Yes	No	-3.49628e-06	0
	EIF2AK4	Yes	No	Yes	No	No	1.09625	0
	EIF2B1	Yes	No	Yes	No	No	1.37274	0
	EIF2S3L	Yes	No	Yes	No	No	2.36361	0
	EIF3A	Yes	No	Yes	No	No	1.29711	0
	EIF3B	Yes	No	Yes	No	No	1.30463	0
	EIF3J	Yes	No	Yes	No	No	1.16433e-05	0
	EIF4A2	Yes	No	No	Yes	No	-0.581557	0
	EIF4B	Yes	No	Yes	No	No	1.11857	0
	EIF4E	Yes	No	No	Yes	No	-9.09252e-06	0
	EIF4E3	Yes	No	Yes	No	No	6.08328	0
	EIF4G1	Yes	No	Yes	No	No	2.33826	0
	EIF4G2	Yes	No	Yes	No	No	0.70975	0
	EIF4G3	Yes	No	Yes	No	No	1.28523	0
	EIF5A2	Yes	No	Yes	No	No	1.22111e-06	0
	EIF5AL1	Yes	No	Yes	No	No	2.35362	0
	ELAC1	Yes	No	Yes	No	No	4.32548e-06	0
	ELAVL1	Yes	No	Yes	No	No	9.05645e-06	0
	ELF4	Yes	No	No	Yes	No	-9.80815e-06	0
	ELFN2	Yes	No	No	Yes	No	-4.31224e-06	0
	ELL3	Yes	No	No	Yes	No	-3.11125	0
	ELOVL2-AS1	Yes	No	No	Yes	No	-1.69364e-06	0
	ELOVL5	Yes	No	No	Yes	No	-1.36994e-05	0
	ELOVL6	Yes	No	Yes	No	No	2.28611e-06	0
	ELP1	No	Yes	No	No	No	0	1.70556
	EMB	Yes	No	Yes	No	No	2.22129	0
	EMC1	Yes	No	Yes	No	No	1.49659	0
	EMC3	Yes	No	Yes	No	No	1.20798	0
	EMC9	Yes	No	No	Yes	No	-1.1622	0
	EME1	Yes	No	Yes	No	No	5.06298	0
	EME2	Yes	No	No	Yes	No	-7.51173e-06	0
	EMID1	Yes	No	Yes	No	No	8.39812	0
	EMILIN1	Yes	No	Yes	No	No	2.11737	0
	EMILIN2	Yes	No	Yes	No	No	4.91945	0
	EML4	Yes	No	No	Yes	No	-7.4143e-06	0
	ENAH	Yes	No	Yes	No	No	1.84517e-06	0
	ENC1	Yes	No	No	Yes	No	-4.11378e-06	0
	ENDOG	Yes	No	Yes	No	No	2.78633	0
	ENO2	Yes	No	Yes	No	No	1.96237	0
	ENO3	Yes	No	No	Yes	No	-6.62625e-06	0
	ENTPD1	Yes	No	Yes	No	No	2.07991e-06	0
	ENTPD1-AS1	Yes	No	Yes	No	No	0.556174	0
	EP400	Yes	No	Yes	No	No	8.53304e-06	0
	EP400NL	Yes	No	No	Yes	No	-0.775597	0
	EPB41L5	Yes	No	No	Yes	No	-2.19289	0
	EPC2	Yes	No	Yes	No	No	0.983364	0
	EPDR1	Yes	No	Yes	No	No	3.49285	0
	EPHB3	Yes	No	Yes	No	No	2.82238e-06	0
	EPHX1	Yes	No	Yes	No	No	1.60592	0
	EPHX2	Yes	No	No	Yes	No	-3.87614e-06	0
	EPN1	Yes	No	Yes	No	No	0.803056	0
	EPOR	Yes	No	No	Yes	No	-3.21766e-06	0
	EPRS	Yes	No	Yes	No	No	1.09216	0
	EPS8L2	Yes	No	No	Yes	No	-3.79286e-06	0
	EPT1	Yes	No	No	Yes	No	-1.10705	0
	ERC1	Yes	No	No	Yes	No	-1.09733e-05	0
	ERCC6L	Yes	No	Yes	No	No	2.02729e-06	0
	ERCC6L2	Yes	No	Yes	No	No	2.10006	0
	ERGIC2	Yes	No	Yes	No	No	1.1618	0
	ERH	Yes	No	Yes	No	No	4.33994e-06	0
	ERI2	Yes	No	Yes	No	No	1.4989	0
	ERICH6	Yes	No	No	Yes	No	-7.46609e-06	0
	ERICH6-AS1	Yes	No	No	Yes	No	-1.25766e-05	0
	ERLIN1	Yes	No	No	Yes	No	-7.0078e-06	0
	ERLIN2	Yes	No	No	Yes	No	-6.02579e-06	0
	ERMN	Yes	No	Yes	No	No	2.23417e-06	0
	ERMP1	Yes	No	Yes	No	No	3.04043	0
	ERO1A	Yes	No	Yes	No	No	4.24035e-06	0
	ERP27	Yes	No	No	Yes	No	-5.31383e-06	0
	ERRFI1	Yes	No	No	Yes	No	-9.40287e-06	0
	ESD	Yes	No	Yes	No	No	4.58759e-06	0
	ESF1	Yes	No	Yes	No	No	1.93108	0
	ESPL1	Yes	No	Yes	No	No	2.88138	0
	ESPN	Yes	No	No	Yes	No	-1.64426e-06	0
	ESR1	Yes	No	No	Yes	No	-1.68915e-06	0
	ESRRA	Yes	No	Yes	No	No	1.64493	0
	ESYT2	Yes	No	Yes	No	No	2.29308	0
	ETFDH	Yes	No	No	Yes	No	-0.868944	0
	ETNK1	Yes	No	No	Yes	No	-1.34948e-05	0
	ETNK2	No	Yes	No	No	No	0	-1.66371
	ETV6	Yes	No	Yes	No	No	4.01461	0
	EVA1B	Yes	No	Yes	No	No	8.8384	0
	EVA1C	Yes	No	Yes	No	No	6.28273	0
	EVI2B	Yes	No	Yes	No	No	1.79899	0
	EVL	Yes	No	No	Yes	No	-9.83822e-06	0
	EXD1	Yes	No	No	Yes	No	-1.87184e-06	0
	EXO1	Yes	No	Yes	No	No	3.40481	0
	EXO5	Yes	No	Yes	No	No	2.64057e-06	0
	EXOC3-AS1	Yes	No	Yes	No	No	2.68105	0
	EXOC8	Yes	No	No	Yes	No	-7.70385e-06	0
	EXOG	Yes	No	Yes	No	No	1.01967	0
	EXOSC2	Yes	No	Yes	No	No	3.85791	0
	EXOSC4	Yes	No	Yes	No	No	10.0414	0
	EXOSC6	Yes	No	Yes	No	No	2.48101	0
	EXOSC7	Yes	No	Yes	No	No	1.26476	0
	EXOSC8	Yes	No	Yes	No	No	3.44791	0
	EXOSC9	Yes	No	Yes	No	No	1.68065e-05	0
	EXT2	Yes	Yes	Yes	No	Yes	1.29901	2.04619
	EYA4	Yes	No	Yes	No	No	1.98175e-06	0
	F12	Yes	No	No	Yes	No	-2.07249e-06	0
	F13A1	Yes	No	Yes	No	No	2.19226	0
	F8A1	Yes	No	Yes	No	No	5.42549	0
	FABP5	Yes	No	Yes	No	No	1.94782	0
	FADS1	Yes	No	Yes	No	No	1.73136	0
	FADS3	Yes	Yes	No	Yes	Yes	-3.37226	-2.02297
	FAF1	Yes	No	Yes	No	No	1.76389	0
	FAH	Yes	No	Yes	No	No	2.00775	0
	FAHD1	Yes	No	Yes	No	No	2.70794	0
	FAIM	Yes	No	Yes	No	No	1.39335	0
	FALEC	Yes	No	No	Yes	No	-1.81408	0
	FAM101B	Yes	No	Yes	No	No	10.6103	0
	FAM102A	Yes	No	No	Yes	No	-4.62307	0
	FAM104B	Yes	No	Yes	No	No	2.77745e-06	0
	FAM107B	Yes	No	Yes	No	No	1.9859	0
	FAM114A1	Yes	No	Yes	No	No	4.53384	0
	FAM118A	Yes	No	No	Yes	No	-2.46381e-05	0
	FAM120A	Yes	No	Yes	No	No	1.33572	0
	FAM122C	Yes	No	No	Yes	No	-8.29661e-06	0
	FAM133B	Yes	No	Yes	No	No	9.01152e-06	0
	FAM13A	Yes	No	Yes	No	No	5.82478	0
	FAM150B	Yes	No	Yes	No	No	2.52436	0
	FAM160A2	Yes	No	Yes	No	No	7.48059	0
	FAM161A	Yes	No	Yes	No	No	1.93467	0
	FAM162A	Yes	No	Yes	No	No	2.34813	0
	FAM167A	Yes	No	Yes	No	No	2.27811e-06	0
	FAM169A	No	Yes	No	No	No	0	7.86873e-07
	FAM171A1	Yes	No	No	Yes	No	-5.81562	0
	FAM174B	Yes	No	No	Yes	No	-1.49106	0
	FAM175A	Yes	No	Yes	No	No	1.04335	0
	FAM175B	Yes	No	Yes	No	No	1.49131	0
	FAM177B	Yes	Yes	Yes	No	Yes	5.87468	3.75605
	FAM179B	Yes	No	No	Yes	No	-0.760575	0
	FAM180B	Yes	No	No	Yes	No	-4.23154e-06	0
	FAM184B	Yes	No	Yes	No	No	7.11257e-07	0
	FAM187B	Yes	No	No	Yes	No	-2.0133e-06	0
	FAM188B	Yes	No	Yes	No	No	2.61472e-06	0
	FAM189B	Yes	No	No	Yes	No	-6.97736e-06	0
	FAM192A	Yes	No	Yes	No	No	3.63832e-06	0
	FAM193B	Yes	No	No	Yes	No	-4.62909e-06	0
	FAM195A	Yes	No	Yes	No	No	1.98371	0
	FAM199X	Yes	No	No	Yes	No	-0.926142	0
	FAM19A5	Yes	No	No	Yes	No	-5.01911e-06	0
	FAM200A	Yes	No	No	Yes	No	-3.16339	0
	FAM204A	Yes	No	Yes	No	No	1.41794	0
	FAM210B	Yes	No	Yes	No	No	2.61543	0
	FAM215B	Yes	No	Yes	No	No	2.66044	0
	FAM216A	Yes	No	Yes	No	No	2.92461	0
	FAM217B	Yes	No	Yes	No	No	2.01578	0
	FAM21A	Yes	No	Yes	No	No	0.858653	0
	FAM21C	Yes	No	Yes	No	No	0.965159	0
	FAM229A	Yes	No	No	Yes	No	-6.26005e-06	0
	FAM234A	Yes	No	Yes	No	No	2.28696	0
	FAM26F	Yes	No	Yes	No	No	2.23164	0
	FAM32A	Yes	No	Yes	No	No	2.2152	0
	FAM3B	Yes	Yes	No	Yes	Yes	-4.70127e-06	-2.11626
	FAM3D	Yes	No	No	Yes	No	-3.89651e-06	0
	FAM45A	Yes	No	Yes	No	No	4.41329	0
	FAM46C	Yes	No	No	Yes	No	-3.29129e-06	0
	FAM50B	Yes	No	Yes	No	No	4.61933e-06	0
	FAM53C	Yes	No	No	Yes	No	-1.46586	0
	FAM58A	Yes	No	No	Yes	No	-6.94563e-06	0
	FAM60A	Yes	No	No	Yes	No	-0.870513	0
	FAM63B	Yes	No	Yes	No	No	1.8511	0
	FAM64A	Yes	No	Yes	No	No	4.97331	0
	FAM65A	Yes	No	No	Yes	No	-1.65145e-05	0
	FAM66A	Yes	No	No	Yes	No	-1.84673e-06	0
	FAM66B	Yes	No	No	Yes	No	-4.68063	0
	FAM66D	Yes	No	No	Yes	No	-1.8107e-06	0
	FAM66E	Yes	No	No	Yes	No	-1.04962e-06	0
	FAM69C	Yes	No	Yes	No	No	3.0019e-06	0
	FAM72A	Yes	No	Yes	No	No	2.27309	0
	FAM78A	Yes	No	Yes	No	No	1.77951	0
	FAM84B	Yes	No	No	Yes	No	-3.20433e-06	0
	FAM86C1	Yes	No	Yes	No	No	3.54303	0
	FAM89B	Yes	No	Yes	No	No	4.56409	0
	FAM92A1	Yes	No	Yes	No	No	4.89551	0
	FAM98B	Yes	No	No	Yes	No	-1.10147e-05	0
	FANCB	Yes	No	Yes	No	No	2.17255	0
	FANCD2	Yes	No	Yes	No	No	2.64627	0
	FANCG	Yes	No	Yes	No	No	1.96157	0
	FANCI	Yes	No	Yes	No	No	2.69382	0
	FAR2	Yes	No	Yes	No	No	1.88581	0
	FARP1	Yes	Yes	No	Yes	Yes	-1.47823	-2.56409
	FARSB	Yes	No	Yes	No	No	2.8305	0
	FASN	Yes	No	Yes	No	No	1.64577	0
	FASTKD3	Yes	No	Yes	No	No	3.41372e-06	0
	FASTKD5	Yes	No	No	Yes	No	-1.54025	0
	FBLIM1	Yes	No	Yes	No	No	3.23625	0
	FBLN1	No	Yes	No	No	No	0	-1.46154
	FBN2	Yes	No	No	Yes	No	-1.55039e-06	0
	FBP1	Yes	No	Yes	No	No	6.25988	0
	FBRSL1	Yes	No	Yes	No	No	2.05489	0
	FBXL14	Yes	No	No	Yes	No	-8.01506e-06	0
	FBXL15	Yes	No	Yes	No	No	1.29209	0
	FBXL4	Yes	No	No	Yes	No	-6.61077e-06	0
	FBXL5	Yes	No	No	Yes	No	-1.92386	0
	FBXL6	Yes	No	Yes	No	No	0.897631	0
	FBXO31	Yes	No	No	Yes	No	-4.43304e-06	0
	FBXO32	Yes	No	Yes	No	No	1.46226	0
	FBXO34	Yes	No	No	Yes	No	-5.69943e-06	0
	FBXO4	Yes	No	Yes	No	No	6.73859	0
	FBXO42	Yes	No	No	Yes	No	-2.43811	0
	FBXO43	Yes	No	Yes	No	No	4.56027	0
	FBXO46	Yes	No	Yes	No	No	2.82267	0
	FBXO5	Yes	No	Yes	No	No	2.2081e-06	0
	FBXO7	Yes	No	No	Yes	No	-7.1108e-06	0
	FBXO8	Yes	No	No	Yes	No	-1.12193	0
	FBXO9	Yes	No	Yes	No	No	0.667296	0
	FBXW11	Yes	No	No	Yes	No	-1.88467	0
	FBXW2	Yes	No	Yes	No	No	0.600144	0
	FCER1G	Yes	No	Yes	No	No	8.73396	0
	FCER2	Yes	No	Yes	No	No	9.88791e-07	0
	FCF1	Yes	No	Yes	No	No	7.40903e-06	0
	FCGR1A	Yes	No	Yes	No	No	6.56044	0
	FCGR2A	Yes	No	Yes	No	No	8.03453	0
	FCGR2B	Yes	No	Yes	No	No	7.59685	0
	FCHO2	Yes	No	Yes	No	No	5.87056	0
	FCRL5	Yes	No	No	Yes	No	-1.4854e-06	0
	FCRLA	Yes	No	Yes	No	No	2.47988e-06	0
	FCRLB	Yes	No	Yes	No	No	2.36294e-06	0
	FDX1L	Yes	No	Yes	No	No	1.06872	0
	FECH	Yes	No	Yes	No	No	6.32746	0
	FEM1A	Yes	No	Yes	No	No	5.16288e-06	0
	FEM1B	Yes	No	No	Yes	No	-1.99336	0
	FEM1C	Yes	No	No	Yes	No	-7.23461e-06	0
	FEN1	Yes	No	Yes	No	No	2.2798	0
	FEZ2	Yes	No	Yes	No	No	0.602738	0
	FGD2	Yes	No	No	Yes	No	-4.76837e-06	0
	FGF14	Yes	No	No	Yes	No	-3.24271e-06	0
	FGF16	Yes	No	No	Yes	No	-3.23167e-06	0
	FGFR4	Yes	No	No	Yes	No	-3.11739e-06	0
	FGR	Yes	No	Yes	No	No	1.77194e-06	0
	FHIT	Yes	Yes	No	Yes	Yes	-3.00051e-06	-3.71834
	FHL1	Yes	No	Yes	No	No	2.38507	0
	FHL3	Yes	No	Yes	No	No	8.00405	0
	FIGNL1	Yes	No	Yes	No	No	3.20108	0
	FIP1L1	Yes	No	No	Yes	No	-0.678072	0
	FIRRE	Yes	No	Yes	No	No	1.15836	0
	FJX1	Yes	No	No	Yes	No	-3.31314e-06	0
	FKBP11	Yes	No	Yes	No	No	3.50791	0
	FKBP1B	Yes	No	Yes	No	No	2.63777	0
	FKBP2	Yes	No	Yes	No	No	0.831731	0
	FKBP3	Yes	No	Yes	No	No	3.35275e-06	0
	FKBP4	Yes	No	Yes	No	No	8.89961	0
	FKBP5	Yes	No	Yes	No	No	2.91295	0
	FKTN	Yes	No	Yes	No	No	1.45999	0
	FLAD1	Yes	No	Yes	No	No	2.75304e-06	0
	FLJ16779	Yes	No	No	Yes	No	-1.21734e-06	0
	FLJ42969	Yes	No	No	Yes	No	-2.39808e-06	0
	FLNA	Yes	No	Yes	No	No	1.48366	0
	FLNB	Yes	No	Yes	No	No	2.44724	0
	FLT3	Yes	Yes	Yes	No	Yes	10.9626	5.321
	FLT4	Yes	No	Yes	No	No	4.6433	0
	FN3K	Yes	No	Yes	No	No	2.2692e-06	0
	FN3KRP	Yes	No	Yes	No	No	1.75074	0
	FNDC3A	Yes	No	No	Yes	No	-0.773664	0
	FNDC3B	Yes	No	Yes	No	No	3.87875	0
	FOCAD	Yes	Yes	Yes	No	Yes	5.0924	2.43255
	FOSL2	Yes	No	Yes	No	No	11.0511	0
	FOXC2	Yes	No	No	Yes	No	-9.87303	0
	FOXL1	Yes	No	No	Yes	No	-6.63621e-06	0
	FOXM1	Yes	No	Yes	No	No	2.60104	0
	FOXO1	Yes	No	No	Yes	No	-3.68132e-06	0
	FOXO6	Yes	No	No	Yes	No	-4.01352e-06	0
	FOXP1	Yes	No	No	Yes	No	-5.07703e-06	0
	FOXRED2	Yes	No	Yes	No	No	2.61939	0
	FPGT-TNNI3K	Yes	Yes	No	Yes	Yes	-2.7323e-06	-4.31687
	FRA10AC1	Yes	No	Yes	No	No	1.20451	0
	FRAT1	Yes	No	Yes	No	No	2.22321	0
	FRAT2	Yes	No	Yes	No	No	8.30048	0
	FRG1	Yes	No	Yes	No	No	5.1925e-06	0
	FRMD4B	Yes	No	Yes	No	No	11.1312	0
	FRMD6	Yes	No	No	Yes	No	-2.46848e-06	0
	FRRS1	Yes	No	No	Yes	No	-3.10721e-06	0
	FRS2	Yes	No	No	Yes	No	-1.16127e-05	0
	FRY	Yes	No	Yes	No	No	1.56287e-06	0
	FSCN1	Yes	No	Yes	No	No	1.11981	0
	FTCD	Yes	No	No	Yes	No	-2.53531e-06	0
	FTCDNL1	Yes	No	Yes	No	No	5.11547	0
	FTSJ2	Yes	No	Yes	No	No	1.36315	0
	FTSJ3	Yes	No	Yes	No	No	2.78975	0
	FUBP1	Yes	No	Yes	No	No	1.01818	0
	FUBP3	Yes	No	Yes	No	No	1.88873	0
	FUCA2	Yes	No	Yes	No	No	2.41191	0
	FUK	Yes	No	No	Yes	No	-6.02463e-06	0
	FUNDC1	Yes	No	Yes	No	No	1.41952	0
	FUOM	Yes	No	Yes	No	No	3.63917e-06	0
	FUT4	Yes	No	Yes	No	No	1.99904	0
	FUT8-AS1	Yes	No	Yes	No	No	3.18926	0
	FXN	Yes	No	Yes	No	No	3.97424	0
	FXYD2	Yes	No	No	Yes	No	-3.20089e-06	0
	FXYD6	Yes	No	Yes	No	No	4.93475	0
	FXYD6-FXYD2	Yes	No	No	Yes	No	-5.64286	0
	FYB	Yes	No	Yes	No	No	7.85463	0
	FYN	Yes	No	Yes	No	No	4.43036	0
	FZD1	Yes	No	Yes	No	No	3.81049	0
	FZD8	Yes	No	Yes	No	No	2.4637	0
	G3BP2	Yes	No	No	Yes	No	-2.19791e-05	0
	G6PC3	Yes	No	Yes	No	No	3.3327e-06	0
	GAB1	Yes	No	No	Yes	No	-1.99853	0
	GABPB2	Yes	No	Yes	No	No	2.01307	0
	GADD45B	Yes	No	No	Yes	No	-6.18815e-06	0
	GADD45G	Yes	No	No	Yes	No	-2.91399e-06	0
	GALC	Yes	Yes	Yes	No	Yes	2.47049	0.881901
	GALK1	Yes	No	Yes	No	No	3.92518e-06	0
	GALM	Yes	No	No	Yes	No	-3.18361e-06	0
	GALNT1	Yes	No	Yes	No	No	2.68277	0
	GALNT3	Yes	No	Yes	No	No	2.2866e-06	0
	GALNT4	Yes	No	No	Yes	No	-3.19674e-06	0
	GALNT6	Yes	No	Yes	No	No	3.82702	0
	GALNT7	Yes	No	Yes	No	No	8.54881e-06	0
	GALNT8	Yes	No	No	Yes	No	-3.03828e-06	0
	GALNT9	Yes	No	No	Yes	No	-4.94648	0
	GALR2	Yes	No	No	Yes	No	-3.3496e-06	0
	GAMT	Yes	No	Yes	No	No	4.49037	0
	GAN	Yes	No	Yes	No	No	0.867347	0
	GANAB	Yes	No	Yes	No	No	2.56485	0
	GAPVD1	Yes	No	No	Yes	No	-9.39973e-06	0
	GAR1	Yes	No	Yes	No	No	3.50722	0
	GAS2L1	Yes	No	Yes	No	No	1.85375e-06	0
	GAS2L3	Yes	No	Yes	No	No	1.73481	0
	GATC	Yes	No	Yes	No	No	1.11539	0
	GBP2	Yes	No	Yes	No	No	3.38291	0
	GBP4	Yes	No	Yes	No	No	4.42718	0
	GCAT	Yes	No	Yes	No	No	4.78306	0
	GCC2	Yes	No	Yes	No	No	0.764536	0
	GCDH	Yes	No	Yes	No	No	1.61164	0
	GCH1	Yes	No	No	Yes	No	-1.01941e-05	0
	GCLC	Yes	No	Yes	No	No	1.04791	0
	GCNT1	No	Yes	No	No	No	0	2.43284
	GCSAM	Yes	No	No	Yes	No	-2.45014	0
	GCSH	Yes	No	Yes	No	No	4.26731	0
	GDI1	Yes	No	No	Yes	No	-7.92027e-06	0
	GDPD1	Yes	No	Yes	No	No	3.65318	0
	GDPGP1	Yes	No	No	Yes	No	-3.52631e-06	0
	GEM	Yes	No	No	Yes	No	-5.89224	0
	GEMIN4	Yes	No	Yes	No	No	4.11244	0
	GEMIN5	Yes	No	Yes	No	No	2.54018	0
	GFI1B	Yes	No	Yes	No	No	1.4799e-06	0
	GFM1	Yes	No	Yes	No	No	5.54933e-06	0
	GFM2	Yes	No	Yes	No	No	0.800539	0
	GFPT1	Yes	No	No	Yes	No	-2.13958	0
	GGA2	Yes	No	Yes	No	No	0.83222	0
	GGH	Yes	No	Yes	No	No	6.87334	0
	GGT5	Yes	No	No	Yes	No	-4.64666e-06	0
	GH1	Yes	No	Yes	No	No	2.78973e-06	0
	GHDC	Yes	No	Yes	No	No	5.13133e-06	0
	GHITM	Yes	No	Yes	No	No	5.04719e-06	0
	GHRHR	Yes	No	No	Yes	No	-2.16718e-06	0
	GHRL	Yes	No	Yes	No	No	2.80508e-06	0
	GINS1	Yes	No	Yes	No	No	1.78731	0
	GINS3	Yes	No	Yes	No	No	1.36016	0
	GJC1	Yes	No	No	Yes	No	-4.0589e-06	0
	GLE1	Yes	No	Yes	No	No	1.90714	0
	GLG1	Yes	No	Yes	No	No	1.04009	0
	GLIPR2	Yes	No	Yes	No	No	3.25078	0
	GLOD4	Yes	No	Yes	No	No	5.13104	0
	GLP1R	Yes	No	No	Yes	No	-7.94459e-07	0
	GLRX2	Yes	No	Yes	No	No	1.99452	0
	GLT8D1	Yes	No	Yes	No	No	0.975422	0
	GLTP	Yes	No	Yes	No	No	0.804933	0
	GMDS-AS1	Yes	No	No	Yes	No	-8.44293e-06	0
	GMEB1	Yes	No	Yes	No	No	1.16698	0
	GMPPA	Yes	No	Yes	No	No	4.34568e-06	0
	GNA11	Yes	No	No	Yes	No	-2.86181e-06	0
	GNA12	Yes	No	Yes	No	No	2.63047	0
	GNAI3	Yes	No	Yes	No	No	0.68938	0
	GNAQ	Yes	No	Yes	No	No	7.66619	0
	GNB1	Yes	No	Yes	No	No	0.892387	0
	GNB1L	Yes	No	Yes	No	No	3.7018	0
	GNB5	Yes	No	Yes	No	No	5.6685e-06	0
	GNG7	Yes	No	No	Yes	No	-5.98828e-06	0
	GNL2	Yes	No	Yes	No	No	0.97935	0
	GNL3	Yes	No	Yes	No	No	2.45353	0
	GNL3L	Yes	No	Yes	No	No	0.549569	0
	GNPNAT1	Yes	No	Yes	No	No	2.73637e-06	0
	GOLGA2	Yes	No	No	Yes	No	-8.48573e-06	0
	GOLGA6L10	Yes	No	No	Yes	No	-2.01943e-06	0
	GOLGA6L9	Yes	No	No	Yes	No	-2.76171e-06	0
	GOLGA7	Yes	No	Yes	No	No	1.1966	0
	GOLGA8B	Yes	No	No	Yes	No	-2.69975e-06	0
	GOLGA8N	Yes	No	Yes	No	No	8.66388e-07	0
	GOLGA8Q	Yes	No	Yes	No	No	6.84879	0
	GOLGA8R	Yes	No	Yes	No	No	7.92619	0
	GOLGB1	Yes	No	Yes	No	No	1.28391	0
	GOLIM4	Yes	No	Yes	No	No	2.81049	0
	GON4L	Yes	No	Yes	No	No	9.57424e-06	0
	GOPC	Yes	No	Yes	No	No	6.48051e-06	0
	GOSR1	Yes	No	Yes	No	No	0.969425	0
	GP9	Yes	No	No	Yes	No	-2.44085e-06	0
	GPAA1	Yes	No	Yes	No	No	5.38346e-06	0
	GPATCH1	Yes	No	Yes	No	No	4.30279e-06	0
	GPATCH11	Yes	No	Yes	No	No	1.33941	0
	GPATCH4	Yes	No	Yes	No	No	4.95585e-06	0
	GPC4	Yes	No	No	Yes	No	-1.7564e-06	0
	GPD1	Yes	No	No	Yes	No	-3.16674e-06	0
	GPER1	Yes	No	No	Yes	No	-3.94577e-06	0
	GPHN	Yes	Yes	No	Yes	Yes	-2.36483e-06	-1.74828
	GPM6B	Yes	No	Yes	No	No	3.62619	0
	GPN1	Yes	No	Yes	No	No	1.54954	0
	GPN3	Yes	No	Yes	No	No	1.33233	0
	GPR107	Yes	No	No	Yes	No	-6.0937e-06	0
	GPR135	Yes	No	Yes	No	No	2.47374e-06	0
	GPR141	Yes	No	Yes	No	No	1.68792e-06	0
	GPR162	Yes	No	No	Yes	No	-3.1473e-06	0
	GPR171	Yes	No	Yes	No	No	1.73237e-06	0
	GPR183	Yes	No	Yes	No	No	10.4681	0
	GPR3	Yes	No	No	Yes	No	-3.80979	0
	GPR63	Yes	No	Yes	No	No	3.11428e-06	0
	GPR65	Yes	No	Yes	No	No	9.39214	0
	GPR89A	Yes	No	Yes	No	No	0.719312	0
	GPRC5B	Yes	No	No	Yes	No	-3.88786e-06	0
	GPRIN1	Yes	No	Yes	No	No	4.32562	0
	GPRIN3	Yes	No	No	Yes	No	-1.58727e-06	0
	GPT2	Yes	No	Yes	No	No	3.56445	0
	GPX1	Yes	No	Yes	No	No	1.68988	0
	GRAMD3	Yes	No	Yes	No	No	2.19568	0
	GRAMD4	Yes	No	Yes	No	No	1.36468	0
	GRAPL	Yes	No	No	Yes	No	-2.07644	0
	GRB10	Yes	No	Yes	No	No	2.35601	0
	GREM1	Yes	Yes	Yes	No	Yes	11.3901	4.54555e-07
	GRID2IP	Yes	No	No	Yes	No	-5.66612e-06	0
	GRIN1	Yes	Yes	No	Yes	Yes	-2.00003e-06	-5.43717
	GRINA	Yes	No	No	Yes	No	-5.257e-06	0
	GRK6	Yes	No	Yes	No	No	0.89386	0
	GRPEL1	Yes	No	Yes	No	No	1.68648	0
	GRWD1	Yes	No	Yes	No	No	1.46947	0
	GS1-124K5.3	Yes	No	No	Yes	No	-1.74064	0
	GSC	Yes	No	No	Yes	No	-1.30614e-06	0
	GSDMD	Yes	No	Yes	No	No	1.01563	0
	GSK3B	Yes	No	No	Yes	No	-0.927974	0
	GSN	Yes	No	Yes	No	No	1.78098	0
	GSN-AS1	Yes	No	Yes	No	No	1.93066e-06	0
	GSPT1	Yes	No	Yes	No	No	1.40096	0
	GSPT2	Yes	No	No	Yes	No	-3.73473e-06	0
	GSTA4	Yes	No	Yes	No	No	3.2396	0
	GSTP1	Yes	No	Yes	No	No	5.95786	0
	GTF2B	Yes	No	No	Yes	No	-7.11493e-06	0
	GTF2E2	Yes	No	No	Yes	No	-1.24541e-05	0
	GTF2H1	Yes	No	Yes	No	No	0.809178	0
	GTF2H2C	Yes	No	Yes	No	No	6.35161e-06	0
	GTF2H3	Yes	No	Yes	No	No	2.00709	0
	GTF2H5	Yes	No	Yes	No	No	1.39332	0
	GTF2I	Yes	No	Yes	No	No	1.00118	0
	GTF2IRD2	Yes	No	Yes	No	No	1.45928	0
	GTF3C3	Yes	No	Yes	No	No	0.996552	0
	GTPBP2	Yes	No	Yes	No	No	5.40383	0
	GTPBP3	Yes	No	Yes	No	No	1.89394	0
	GTPBP4	Yes	No	Yes	No	No	1.31356	0
	GTPBP6	Yes	No	Yes	No	No	1.05599	0
	GTSE1	Yes	No	Yes	No	No	4.50665	0
	GTSF1	Yes	No	Yes	No	No	4.38385e-07	0
	GUCY1A3	Yes	No	Yes	No	No	1.58129	0
	GUCY1B3	Yes	No	Yes	No	No	8.30275	0
	GUF1	Yes	No	Yes	No	No	6.62976e-06	0
	GUK1	Yes	No	No	Yes	No	-4.90391e-06	0
	H2AFY	Yes	No	Yes	No	No	3.16447	0
	H2AFY2	Yes	No	No	Yes	No	-4.25218e-06	0
	H2AFZ	Yes	No	Yes	No	No	3.36489e-06	0
	H3F3A	Yes	No	Yes	No	No	0.912212	0
	H3F3B	Yes	No	No	Yes	No	-7.13402e-06	0
	H6PD	Yes	No	Yes	No	No	7.4813e-06	0
	HAAO	Yes	No	Yes	No	No	2.07068	0
	HACD1	Yes	No	Yes	No	No	2.20417	0
	HACD2	Yes	No	Yes	No	No	1.5378	0
	HACE1	Yes	No	Yes	No	No	2.67303	0
	HAP1	No	Yes	No	No	No	0	-1.84815e-05
	HAUS6	Yes	No	Yes	No	No	1.82842	0
	HAUS7	Yes	No	Yes	No	No	3.85816	0
	HAVCR2	Yes	No	Yes	No	No	3.11932	0
	HBA1	Yes	No	Yes	No	No	2.66771e-07	0
	HBA2	Yes	No	Yes	No	No	4.31395e-07	0
	HBEGF	Yes	No	Yes	No	No	1.84577	0
	HCFC2	Yes	No	No	Yes	No	-1.54173	0
	HCG25	Yes	No	No	Yes	No	-5.68922e-06	0
	HCLS1	Yes	No	Yes	No	No	1.0761	0
	HCST	Yes	Yes	Yes	No	Yes	2.90888	5.54562
	HDAC11-AS1	Yes	No	No	Yes	No	-2.573e-06	0
	HDAC7	Yes	No	No	Yes	No	-1.53032e-05	0
	HDHD2	Yes	No	Yes	No	No	1.20678e-05	0
	HDLBP	Yes	No	Yes	No	No	7.51649e-06	0
	HEATR1	Yes	No	Yes	No	No	0.762167	0
	HEATR3	Yes	No	Yes	No	No	1.89613	0
	HEATR5B	Yes	No	Yes	No	No	4.19893e-06	0
	HEATR6	Yes	No	Yes	No	No	2.3383	0
	HECTD1	Yes	No	No	Yes	No	-1.22835e-06	0
	HECTD2	Yes	No	No	Yes	No	-1.778	0
	HEMK1	Yes	No	Yes	No	No	0.6063	0
	HENMT1	Yes	No	Yes	No	No	5.97799	0
	HERC2	Yes	No	Yes	No	No	1.32123e-05	0
	HERC6	Yes	No	Yes	No	No	1.43968	0
	HES1	Yes	No	No	Yes	No	-2.11879e-06	0
	HES2	Yes	No	Yes	No	No	1.77655e-06	0
	HESX1	Yes	No	Yes	No	No	1.84729	0
	HEXB	Yes	No	Yes	No	No	0.787283	0
	HGF	Yes	No	Yes	No	No	6.86751	0
	HGFAC	Yes	No	No	Yes	No	-3.13585e-06	0
	HGSNAT	Yes	No	Yes	No	No	1.68357	0
	HHAT	Yes	No	No	Yes	No	-1.56989	0
	HHIP	Yes	No	No	Yes	No	-6.27431	0
	HHIP-AS1	Yes	No	No	Yes	No	-3.88874	0
	HIC2	Yes	No	No	Yes	No	-7.3885e-06	0
	HID1	Yes	No	No	Yes	No	-2.05508e-06	0
	HIF1A	Yes	No	No	Yes	No	-1.03184e-05	0
	HIGD1B	Yes	No	No	Yes	No	-2.20058e-06	0
	HIP1R	Yes	No	No	Yes	No	-5.88143e-06	0
	HIST1H1A	Yes	No	Yes	No	No	2.89424	0
	HIST1H1B	Yes	No	No	Yes	No	-9.68285e-06	0
	HIST1H1C	Yes	No	No	Yes	No	-2.94552	0
	HIST1H1D	Yes	No	No	Yes	No	-1.02089	0
	HIST1H1E	Yes	No	No	Yes	No	-1.57129	0
	HIST1H2AB	Yes	No	No	Yes	No	-4.08183	0
	HIST1H2AC	Yes	No	No	Yes	No	-3.56939e-06	0
	HIST1H2AE	Yes	No	No	Yes	No	-5.05959e-06	0
	HIST1H2AK	Yes	No	No	Yes	No	-3.23653e-06	0
	HIST1H2AL	Yes	No	No	Yes	No	-2.96589	0
	HIST1H2AM	Yes	No	No	Yes	No	-2.92102	0
	HIST1H2BB	Yes	No	No	Yes	No	-2.72296e-06	0
	HIST1H2BC	Yes	No	No	Yes	No	-3.76917e-06	0
	HIST1H2BF	Yes	No	No	Yes	No	-4.23893e-06	0
	HIST1H2BH	Yes	No	No	Yes	No	-2.33315	0
	HIST1H2BI	Yes	No	No	Yes	No	-3.68548e-06	0
	HIST1H2BJ	Yes	No	No	Yes	No	-6.51144e-06	0
	HIST1H2BK	Yes	No	No	Yes	No	-4.24746e-06	0
	HIST1H2BM	Yes	No	No	Yes	No	-3.79637e-06	0
	HIST1H2BO	Yes	No	No	Yes	No	-1.69427e-06	0
	HIST1H3A	Yes	No	No	Yes	No	-6.07446e-06	0
	HIST1H3H	Yes	No	No	Yes	No	-3.86558	0
	HIST1H3I	Yes	No	No	Yes	No	-1.26311	0
	HIST1H3J	Yes	No	No	Yes	No	-3.07313	0
	HIST1H4B	Yes	No	No	Yes	No	-2.77638e-06	0
	HIST1H4H	Yes	No	No	Yes	No	-5.95004e-06	0
	HIST1H4J	Yes	No	No	Yes	No	-3.39927e-06	0
	HIST1H4L	Yes	No	No	Yes	No	-4.94351e-06	0
	HIST2H2AA4	Yes	No	No	Yes	No	-3.40777	0
	HIST2H2AB	Yes	No	No	Yes	No	-4.09162e-06	0
	HIST2H2AC	Yes	No	No	Yes	No	-1.6356e-06	0
	HIST2H2BF	Yes	No	No	Yes	No	-2.77426e-06	0
	HIST2H3D	Yes	No	No	Yes	No	-1.85071	0
	HIVEP1	Yes	No	No	Yes	No	-7.71317e-06	0
	HJURP	Yes	No	Yes	No	No	8.33059	0
	HLA-DMA	Yes	No	Yes	No	No	2.15431	0
	HLA-DMB	Yes	No	Yes	No	No	1.93217	0
	HLA-DOA	Yes	No	Yes	No	No	1.93472	0
	HLA-DPA1	Yes	No	Yes	No	No	3.85243	0
	HLA-DPB1	Yes	No	Yes	No	No	5.71126	0
	HLA-DQA1	Yes	No	Yes	No	No	6.87671	0
	HLA-DQA2	Yes	No	Yes	No	No	3.46074e-07	0
	HLA-DQB1	Yes	No	Yes	No	No	13.013	0
	HLA-DRB1	Yes	No	Yes	No	No	3.81175	0
	HLA-DRB5	Yes	No	Yes	No	No	13.882	0
	HLA-F	Yes	No	No	Yes	No	-6.55203e-06	0
	HLTF	Yes	No	Yes	No	No	7.98015e-06	0
	HMBS	Yes	No	Yes	No	No	3.34124	0
	HMGA2	Yes	No	Yes	No	No	8.95803	0
	HMGB1	Yes	No	Yes	No	No	1.61609	0
	HMGB3	Yes	No	Yes	No	No	2.38401e-06	0
	HMGCR	Yes	No	Yes	No	No	2.61166	0
	HMGN5	Yes	No	Yes	No	No	3.98617	0
	HMMR	Yes	No	Yes	No	No	9.48343	0
	HN1L	Yes	No	Yes	No	No	2.8508	0
	HNRNPA1L2	Yes	No	Yes	No	No	4.29284	0
	HNRNPAB	Yes	No	Yes	No	No	2.78992	0
	HNRNPH1	Yes	No	Yes	No	No	7.09674e-06	0
	HNRNPL	Yes	No	Yes	No	No	1.14647	0
	HNRNPM	Yes	No	Yes	No	No	1.11433	0
	HNRNPU	Yes	No	Yes	No	No	2.16464	0
	HNRNPUL2	Yes	No	Yes	No	No	2.83395	0
	HOMER1	Yes	No	Yes	No	No	1.88585	0
	HOMER2	Yes	Yes	Yes	No	Yes	3.91996e-06	2.33031
	HOMEZ	Yes	No	No	Yes	No	-1.59259	0
	HOOK3	Yes	No	No	Yes	No	-1.09518e-05	0
	HOPX	Yes	No	Yes	No	No	9.5758	0
	HORMAD2-AS1	Yes	No	No	Yes	No	-2.98766	0
	HOXA3	Yes	No	No	Yes	No	-2.38412e-06	0
	HOXB4	Yes	No	Yes	No	No	2.3293e-06	0
	HP1BP3	Yes	No	Yes	No	No	1.18138	0
	HPRT1	Yes	No	Yes	No	No	4.0026e-06	0
	HPS3	Yes	No	Yes	No	No	0.722582	0
	HPS4	No	Yes	No	No	No	0	-1.44827e-05
	HPSE	Yes	No	Yes	No	No	7.60028	0
	HRAT92	Yes	No	Yes	No	No	2.13577	0
	HRH1	Yes	No	Yes	No	No	2.22259e-06	0
	HRH2	Yes	No	Yes	No	No	8.92892	0
	HRSP12	Yes	No	Yes	No	No	4.00529e-06	0
	HS6ST1	Yes	No	Yes	No	No	3.28087	0
	HSD17B14	Yes	No	No	Yes	No	-3.48753e-06	0
	HSD17B8	Yes	No	Yes	No	No	2.98124	0
	HSDL1	Yes	No	Yes	No	No	5.15131e-06	0
	HSDL2	Yes	No	No	Yes	No	-5.2099e-06	0
	HSF2	Yes	No	No	Yes	No	-1.54054	0
	HSF5	Yes	No	No	Yes	No	-4.69997e-06	0
	HSH2D	Yes	No	Yes	No	No	0.748587	0
	HSP90AA1	Yes	No	No	Yes	No	-0.000101854	0
	HSPA13	Yes	No	No	Yes	No	-1.90776	0
	HSPA2	Yes	No	No	Yes	No	-3.5386e-06	0
	HSPA4	Yes	No	No	Yes	No	-1.10215	0
	HSPA9	Yes	No	Yes	No	No	1.4704	0
	HSPB1	Yes	No	No	Yes	No	-2.6858	0
	HSPB11	Yes	No	Yes	No	No	3.58908e-06	0
	HSPB6	Yes	No	Yes	No	No	1.16713e-06	0
	HTATIP2	Yes	No	Yes	No	No	1.53872	0
	HTR3A	Yes	No	No	Yes	No	-1.1099e-06	0
	HTRA3	Yes	No	Yes	No	No	3.05045	0
	HVCN1	Yes	Yes	Yes	No	Yes	1.81089	2.13602
	IBA57	Yes	No	Yes	No	No	1.1209	0
	IBTK	Yes	No	Yes	No	No	6.54021e-06	0
	ICA1L	Yes	Yes	Yes	No	Yes	2.10701	1.78051
	ICAM1	Yes	No	No	Yes	No	-2.02166	0
	ICAM2	Yes	No	Yes	No	No	4.93729	0
	ICAM3	Yes	No	No	Yes	No	-6.07639e-06	0
	ICAM4	Yes	No	Yes	No	No	7.61603	0
	ICE1	Yes	No	Yes	No	No	1.64527	0
	ICK	Yes	No	Yes	No	No	1.54359	0
	ICMT	Yes	No	Yes	No	No	1.9133	0
	ICOSLG	Yes	No	Yes	No	No	2.14374	0
	ID3	Yes	No	No	Yes	No	-2.94076e-06	0
	IDH1	Yes	Yes	Yes	No	Yes	1.28509	1.36105
	IDH1-AS1	Yes	No	Yes	No	No	4.94772	0
	IDH3A	Yes	No	Yes	No	No	1.80166	0
	IER3	Yes	No	No	Yes	No	-1.88021e-06	0
	IFI16	Yes	No	Yes	No	No	0.726224	0
	IFI35	Yes	No	Yes	No	No	4.82144e-06	0
	IFI44	Yes	No	Yes	No	No	9.78865	0
	IFI44L	Yes	No	Yes	No	No	6.08584	0
	IFI6	Yes	No	Yes	No	No	2.97807	0
	IFNLR1	Yes	No	Yes	No	No	5.4345	0
	IFRD1	Yes	No	No	Yes	No	-1.1534e-05	0
	IFRD2	Yes	No	Yes	No	No	2.76179	0
	IFT43	Yes	No	Yes	No	No	1.16806	0
	IFT74	Yes	No	Yes	No	No	6.09772	0
	IFT80	Yes	No	Yes	No	No	0.85919	0
	IFT88	Yes	No	Yes	No	No	5.37796e-06	0
	IGF1R	Yes	No	No	Yes	No	-2.81619e-06	0
	IGF2	Yes	Yes	No	Yes	Yes	-8.584e-07	-6.70305
	IGF2BP2	Yes	No	Yes	No	No	2.32173	0
	IGF2BP3	Yes	No	Yes	No	No	8.44201e-06	0
	IGF2R	Yes	No	No	Yes	No	-5.52525e-06	0
	IGFBP2	Yes	No	Yes	No	No	7.94763	0
	IGFBP6	Yes	No	Yes	No	No	2.35712e-06	0
	IGFBP7	Yes	Yes	Yes	No	Yes	2.64045	2.21146
	IGFLR1	Yes	No	Yes	No	No	4.61402	0
	IGHD	Yes	No	Yes	No	No	3.58919	0
	IGHG3	Yes	No	Yes	No	No	6.18511	0
	IGHV1-69	Yes	No	No	Yes	No	-2.10249e-06	0
	IGHV2-5	Yes	No	No	Yes	No	-1.82764e-06	0
	IGHV3-52	Yes	No	No	Yes	No	-3.10913e-06	0
	IGHV3-65	Yes	No	No	Yes	No	-1.62036e-06	0
	IGHV3-72	Yes	No	No	Yes	No	-4.21097e-06	0
	IGHV4-59	Yes	No	No	Yes	No	-4.70833e-06	0
	IGHV5-78	Yes	No	No	Yes	No	-2.92808	0
	IGHV6-1	Yes	No	No	Yes	No	-2.16572e-06	0
	IGKV1OR2-6	Yes	No	No	Yes	No	-2.37619e-06	0
	IGKV2-29	Yes	No	No	Yes	No	-2.01764e-06	0
	IGKV2D-24	Yes	No	No	Yes	No	-9.64912e-07	0
	IGKV3D-15	Yes	No	No	Yes	No	-1.21919e-06	0
	IGLC4	Yes	No	No	Yes	No	-9.48976e-07	0
	IGLL1	Yes	No	No	Yes	No	-3.59497e-06	0
	IGLV1-40	No	Yes	No	No	No	0	-1.21258e-05
	IGLV1-41	Yes	No	No	Yes	No	-9.91652e-07	0
	IGLV1-47	Yes	No	No	Yes	No	-2.70061e-07	0
	IGLV11-55	Yes	No	No	Yes	No	-1.62767e-06	0
	IGLV3-10	Yes	No	No	Yes	No	-8.35309	0
	IGLV3-16	Yes	No	No	Yes	No	-1.51594e-06	0
	IGLV3-25	No	Yes	No	No	No	0	-4.25241
	IGLV4-60	Yes	No	No	Yes	No	-1.1719e-06	0
	IGLV5-45	Yes	No	No	Yes	No	-3.43817e-07	0
	IGLV7-43	No	Yes	No	No	No	0	-3.52905
	IGLV7-46	Yes	No	No	Yes	No	-2.70338e-06	0
	IGLV9-49	Yes	No	No	Yes	No	-3.08396e-06	0
	IGSF22	Yes	No	No	Yes	No	-2.14936e-06	0
	IGSF6	Yes	No	Yes	No	No	5.25949	0
	IKBKB	Yes	No	Yes	No	No	5.62051e-06	0
	IKZF2	Yes	No	No	Yes	No	-1.90442e-06	0
	IL10RB	Yes	No	Yes	No	No	0.789941	0
	IL10RB-AS1	Yes	No	Yes	No	No	1.38488	0
	IL11	Yes	No	No	Yes	No	-2.59155e-06	0
	IL12RB1	Yes	No	Yes	No	No	1.47819	0
	IL13RA1	Yes	No	Yes	No	No	8.19711	0
	IL15	Yes	No	No	Yes	No	-2.09111e-06	0
	IL15RA	Yes	No	No	Yes	No	-1.72852	0
	IL17RE	Yes	No	Yes	No	No	3.08116e-06	0
	IL18	Yes	No	Yes	No	No	7.9576	0
	IL1B	Yes	No	Yes	No	No	8.95354e-07	0
	IL1RN	Yes	No	Yes	No	No	5.00423	0
	IL2RG	Yes	No	Yes	No	No	5.40994e-05	0
	IL32	Yes	No	Yes	No	No	1.28617e-06	0
	IL3RA	Yes	No	Yes	No	No	2.15064	0
	IL6R	Yes	No	Yes	No	No	7.74584	0
	ILF3-AS1	Yes	No	No	Yes	No	-0.758731	0
	ILVBL	Yes	No	Yes	No	No	1.26656	0
	IMMP1L	Yes	No	Yes	No	No	3.70311e-06	0
	IMMP2L	Yes	No	Yes	No	No	3.69894	0
	IMMT	Yes	No	Yes	No	No	1.2597	0
	IMPA2	Yes	No	Yes	No	No	3.73714	0
	IMPAD1	Yes	No	Yes	No	No	3.10269	0
	INA	Yes	No	Yes	No	No	1.79451e-06	0
	INAFM1	Yes	No	No	Yes	No	-1.49586	0
	INAFM2	Yes	No	Yes	No	No	3.73839e-06	0
	INCA1	Yes	No	No	Yes	No	-3.99631e-06	0
	INCENP	Yes	No	Yes	No	No	1.73887	0
	ING5	Yes	No	Yes	No	No	0.893722	0
	INO80	Yes	No	Yes	No	No	1.00974	0
	INO80B	Yes	No	Yes	No	No	2.81252e-06	0
	INPP5B	Yes	No	Yes	No	No	1.52009	0
	INPP5E	Yes	No	No	Yes	No	-1.13188	0
	INPP5F	Yes	No	No	Yes	No	-9.33343e-06	0
	INSR	Yes	No	Yes	No	No	2.62784	0
	INTS1	Yes	No	No	Yes	No	-0.985787	0
	INTS10	Yes	No	Yes	No	No	0.986062	0
	INVS	Yes	No	No	Yes	No	-1.50346	0
	IP6K2	Yes	No	No	Yes	No	-1.24856e-05	0
[truncated: 2,977 more rows]

## Sheet: Supplementary Table 6
	Supplementary Table 6. List of single nucleotide variants in lineage-switch case analysis.
	Chr	Pos	Ref	Alt	PD38257a - VAF	PD38257b - VAF	PD38257c - VAF	Clonality in a	Clonality in c	Impact	Nt change	AA change	Gene
	10	117063023	G	A	0.2941	0	0.4474	Clonal	Clonal	Non-coding	-	-	-
	10	121163264	G	A	0.36	0.0263	0.4074	Clonal	Clonal	Non-coding	-	-	-
	10	73759551	G	A	0.4783	0	0.4839	Clonal	Clonal	Non-coding	-	-	-
	11	50197377	G	C	0.4167	0	0.4643	Clonal	Clonal	Non-coding	-	-	-
	12	73165060	T	A	0.4762	0	0.4839	Clonal	Clonal	Non-coding	-	-	-
	13	95413759	A	G	0.303	0	0.5556	Clonal	Clonal	Non-coding	-	-	-
	14	95513791	G	T	0.0323	0	0.3617	Subclonal	Clonal	Non-coding	-	-	-
	16	32612411	C	T	0.2549	0.3582	0.1294	Subclonal	Subclonal	Non-coding	-	-	-
	17	44238294	A	C	0.3158	0.3387	0.2857	Clonal	Clonal	Non-coding	-	-	-
	1	17246642	C	T	0.4286	0.2353	0.2769	Clonal	Clonal	Non-coding	-	-	-
	5	122344734	C	A	0.4722	0	0.0952	Clonal	Subclonal	Non-coding	-	-	-
	7	111853660	C	T	0.2895	0	0.0244	Clonal	Subclonal	Non-coding	-	-	-
	8	146240652	G	A	0.025	0.0408	0.5128	Subclonal	Clonal	Non-coding	-	-	-
	X	1693249	C	T	0.5	0.2778	0.2857	Subclonal	Subclonal	Non-coding	-	-	-
	X	27541413	C	T	0	0.125	0.9333	Absent	Clonal	Non-coding	-	-	-
	10	100021721	C	T	0	0	0.4032	Absent	Clonal	Non-coding	-	-	-
	10	102022086	C	T	0	0	0.3	Absent	Clonal	Non-coding	-	-	-
	10	102306536	C	G	0	0	0.3088	Absent	Clonal	Non-coding	-	-	-
	10	102362370	G	A	0	0	0.3469	Absent	Clonal	Non-coding	-	-	-
	10	103157797	G	A	0.0263	0	0.2615	Absent	Clonal	Non-coding	-	-	-
	10	10341467	G	C	0	0	0.3958	Absent	Clonal	Non-coding	-	-	-
	10	104176611	C	T	0	0	0.3448	Absent	Clonal	Missense	G185A	R62H	PSD
	10	104691997	G	A	0	0	0.32	Absent	Clonal	Non-coding	-	-	-
	10	105589890	C	T	0	0	0.3871	Absent	Clonal	Non-coding	-	-	-
	10	106424702	G	A	0	0	0.4667	Absent	Clonal	Non-coding	-	-	-
	10	106988620	G	A	0	0	0.4286	Absent	Clonal	Non-coding	-	-	-
	10	107587028	A	T	0	0	0.5581	Absent	Clonal	Non-coding	-	-	-
	10	108603473	G	A	0	0	0.4286	Absent	Clonal	Non-coding	-	-	-
	10	109107640	C	A	0	0	0.3429	Absent	Clonal	Non-coding	-	-	-
	10	109253084	G	A	0	0	0.3704	Absent	Clonal	Non-coding	-	-	-
	10	109307031	C	G	0	0	0.3824	Absent	Clonal	Non-coding	-	-	-
	10	109727274	C	T	0	0.0455	0.3846	Absent	Clonal	Non-coding	-	-	-
	10	109946133	C	T	0	0	0.4255	Absent	Clonal	Non-coding	-	-	-
	10	110444811	T	A	0	0	0.381	Absent	Clonal	Non-coding	-	-	-
	10	111223878	C	G	0	0	0.375	Absent	Clonal	Non-coding	-	-	-
	10	112849091	C	T	0	0	0.4884	Absent	Clonal	Non-coding	-	-	-
	10	113061245	C	T	0	0	0.381	Absent	Clonal	Non-coding	-	-	-
	10	11473940	C	T	0	0	0.451	Absent	Clonal	Non-coding	-	-	-
	10	11539369	C	G	0	0	0.5217	Absent	Clonal	Non-coding	-	-	-
	10	11588025	G	A	0	0	0.3404	Absent	Clonal	Non-coding	-	-	-
	10	115950436	G	A	0.0227	0	0.5	Absent	Clonal	Non-coding	-	-	-
	10	116024714	G	A	0	0	0.3191	Absent	Clonal	Non-coding	-	-	-
	10	116177574	C	T	0	0	0.2051	Absent	Subclonal	Non-coding	-	-	-
	10	116203682	C	G	0	0	0.1556	Absent	Subclonal	Non-coding	-	-	-
	10	116752548	G	A	0	0	0.4565	Absent	Clonal	Non-coding	-	-	-
	10	11724158	C	G	0	0	0.3659	Absent	Clonal	Non-coding	-	-	-
	10	119035294	C	T	0	0	0.3953	Absent	Clonal	Non-coding	-	-	-
	10	119420261	C	G	0	0	0.4889	Absent	Clonal	Non-coding	-	-	-
	10	12069953	G	A	0	0	0.4722	Absent	Clonal	Non-coding	-	-	-
	10	121383108	G	A	0	0	0.5152	Absent	Clonal	Non-coding	-	-	-
	10	121763109	G	A	0	0	0.4524	Absent	Clonal	Non-coding	-	-	-
	10	122954937	C	G	0	0	0.3143	Absent	Clonal	Non-coding	-	-	-
	10	124107073	G	A	0	0	0.5854	Absent	Clonal	Non-coding	-	-	-
	10	12488251	C	T	0	0	0.4762	Absent	Clonal	Non-coding	-	-	-
	10	125552707	G	A	0	0	0.4762	Absent	Clonal	Non-coding	-	-	-
	10	125768671	A	T	0	0	0.3889	Absent	Clonal	Non-coding	-	-	-
	10	126952118	G	A	0	0	0.5484	Absent	Clonal	Non-coding	-	-	-
	10	127513058	C	A	0	0	0.4783	Absent	Clonal	Non-coding	-	-	-
	10	128182784	T	A	0	0	0.4717	Absent	Clonal	Non-coding	-	-	-
	10	128289214	C	T	0	0	0.5854	Absent	Clonal	Non-coding	-	-	-
	10	128787165	C	T	0	0	0.5143	Absent	Clonal	Non-coding	-	-	-
	10	12906266	G	A	0	0	0.6042	Absent	Clonal	Non-coding	-	-	-
	10	129106117	C	T	0	0	0.4048	Absent	Clonal	Non-coding	-	-	-
	10	13010320	G	A	0	0	0.3409	Absent	Clonal	Non-coding	-	-	-
	10	131310558	C	T	0	0	0.4444	Absent	Clonal	Non-coding	-	-	-
	10	131381463	C	G	0	0	0.5	Absent	Clonal	Non-coding	-	-	-
	10	131381792	C	T	0	0	0.4681	Absent	Clonal	Non-coding	-	-	-
	10	131691384	C	A	0	0	0.4048	Absent	Clonal	Non-coding	-	-	-
	10	131916540	G	T	0	0	0.5094	Absent	Clonal	Non-coding	-	-	-
	10	132081162	G	A	0	0	0.4615	Absent	Clonal	Non-coding	-	-	-
	10	133667147	G	A	0	0	0.3889	Absent	Clonal	Non-coding	-	-	-
	10	134960107	G	A	0	0	0.5172	Absent	Clonal	Non-coding	-	-	-
	10	14249471	G	C	0	0	0.4	Absent	Clonal	Non-coding	-	-	-
	10	147511	G	A	0	0	0.3571	Absent	Clonal	Non-coding	-	-	-
	10	15549559	C	T	0	0	0.4286	Absent	Clonal	Non-coding	-	-	-
	10	16140428	G	A	0	0	0.4483	Absent	Clonal	Non-coding	-	-	-
	10	16576551	C	G	0	0	0.3784	Absent	Clonal	Non-coding	-	-	-
	10	1671018	G	A	0	0	0.4474	Absent	Clonal	Non-coding	-	-	-
	10	16811720	T	G	0	0	0.4186	Absent	Clonal	Non-coding	-	-	-
	10	1690795	G	C	0.0213	0	0.5	Absent	Clonal	Non-coding	-	-	-
	10	17341967	G	C	0	0	0.6167	Absent	Clonal	Non-coding	-	-	-
	10	18793996	C	T	0	0	0.4722	Absent	Clonal	Non-coding	-	-	-
	10	19077249	G	C	0	0	0.4667	Absent	Clonal	Non-coding	-	-	-
	10	1917026	G	A	0	0	0.2439	Absent	Clonal	Non-coding	-	-	-
	10	19795405	T	C	0	0	0.4	Absent	Clonal	Non-coding	-	-	-
	10	20329071	A	G	0	0	0.3514	Absent	Clonal	Non-coding	-	-	-
	10	20737456	T	C	0	0	0.3714	Absent	Clonal	Non-coding	-	-	-
	10	21374439	C	T	0	0	0.4474	Absent	Clonal	Non-coding	-	-	-
	10	21390671	C	T	0	0	0.45	Absent	Clonal	Non-coding	-	-	-
	10	21390738	G	C	0	0	0.3659	Absent	Clonal	Non-coding	-	-	-
	10	21481942	G	T	0	0	0.4722	Absent	Clonal	Non-coding	-	-	-
	10	22255066	C	T	0	0	0.5217	Absent	Clonal	Non-coding	-	-	-
	10	23859953	T	C	0	0	0.619	Absent	Clonal	Non-coding	-	-	-
	10	23886655	C	T	0	0	0.5405	Absent	Clonal	Non-coding	-	-	-
	10	24193922	G	A	0	0	0.5	Absent	Clonal	Non-coding	-	-	-
	10	2468175	C	A	0	0	0.4706	Absent	Clonal	Non-coding	-	-	-
	10	25707806	T	C	0	0	0.5278	Absent	Clonal	Non-coding	-	-	-
	10	26150707	G	C	0	0	0.5517	Absent	Clonal	Non-coding	-	-	-
	10	27939807	G	A	0.0345	0	0.4722	Absent	Clonal	Non-coding	-	-	-
	10	28862506	G	A	0	0	0.3913	Absent	Clonal	Non-coding	-	-	-
	10	29619757	C	T	0	0	0.3824	Absent	Clonal	Non-coding	-	-	-
	10	30091263	G	A	0	0	0.5952	Absent	Clonal	Non-coding	-	-	-
	10	3085674	G	A	0	0	0.6053	Absent	Clonal	Non-coding	-	-	-
	10	3165477	C	T	0	0	0.5111	Absent	Clonal	Non-coding	-	-	-
	10	326444	C	T	0	0	0.16	Absent	Subclonal	Non-coding	-	-	-
	10	32923206	A	G	0	0	0.3714	Absent	Clonal	Non-coding	-	-	-
	10	3362228	G	A	0	0	0.3947	Absent	Clonal	Non-coding	-	-	-
	10	3410743	T	C	0	0	0.5192	Absent	Clonal	Non-coding	-	-	-
	10	34860236	C	T	0	0	0.4872	Absent	Clonal	Non-coding	-	-	-
	10	35860247	A	T	0.0476	0.1304	0	Absent	Absent	Non-coding	-	-	-
	10	36933651	G	A	0	0	0.475	Absent	Clonal	Non-coding	-	-	-
	10	37105510	G	C	0	0	0.4884	Absent	Clonal	Non-coding	-	-	-
	10	3787256	G	A	0	0	0.5833	Absent	Clonal	Non-coding	-	-	-
	10	3787783	T	G	0	0	0.3571	Absent	Clonal	Non-coding	-	-	-
	10	38138520	C	G	0	0	0.5862	Absent	Clonal	Non-coding	-	-	-
	10	38416578	C	T	0	0	0.5135	Absent	Clonal	Non-coding	-	-	-
	10	3927439	C	T	0.1944	0	0	Subclonal	Absent	Non-coding	-	-	-
	10	4010471	C	T	0	0	0.4545	Absent	Clonal	Non-coding	-	-	-
	10	42680592	G	A	0.0294	0	0.5	Absent	Clonal	Non-coding	-	-	-
	10	42886471	G	A	0	0	0.4468	Absent	Clonal	Non-coding	-	-	-
	10	43035144	C	A	0	0	0.4286	Absent	Clonal	Non-coding	-	-	-
	10	43802575	T	G	0	0	0.4808	Absent	Clonal	Non-coding	-	-	-
	10	46132646	G	A	0	0	0.3611	Absent	Clonal	Non-coding	-	-	-
	10	5243679	T	C	0	0	0.3514	Absent	Clonal	Non-coding	-	-	-
	10	53479955	A	G	0	0	0.45	Absent	Clonal	Non-coding	-	-	-
	10	53798119	C	T	0	0	0.3438	Absent	Clonal	Non-coding	-	-	-
	10	5416769	G	A	0	0	0.3333	Absent	Clonal	Non-coding	-	-	-
	10	56086432	C	G	0	0	0.2	Absent	Subclonal	Non-coding	-	-	-
	10	56197614	C	T	0	0	0.5091	Absent	Clonal	Non-coding	-	-	-
	10	57732038	T	A	0	0	0.5	Absent	Clonal	Non-coding	-	-	-
	10	57881525	T	A	0	0	0.2553	Absent	Clonal	Non-coding	-	-	-
	10	58073988	G	A	0	0	0.5366	Absent	Clonal	Non-coding	-	-	-
	10	58106675	A	T	0	0	0.381	Absent	Clonal	Non-coding	-	-	-
	10	58667552	G	A	0	0	0.4857	Absent	Clonal	Non-coding	-	-	-
	10	59518117	C	T	0	0	0.4839	Absent	Clonal	Non-coding	-	-	-
	10	60201424	C	T	0	0	0.4091	Absent	Clonal	Non-coding	-	-	-
	10	60250081	A	T	0	0	0.5814	Absent	Clonal	Non-coding	-	-	-
	10	63886696	C	T	0	0	0.4	Absent	Clonal	Non-coding	-	-	-
	10	65802291	C	T	0	0	0.4103	Absent	Clonal	Non-coding	-	-	-
	10	65887796	C	T	0	0	0.3684	Absent	Clonal	Non-coding	-	-	-
	10	66922601	C	G	0	0	0.4528	Absent	Clonal	Non-coding	-	-	-
	10	67294096	T	A	0	0	0.35	Absent	Clonal	Non-coding	-	-	-
	10	6742507	G	A	0	0	0.4118	Absent	Clonal	Non-coding	-	-	-
	10	67428134	C	A	0	0	0.5111	Absent	Clonal	Non-coding	-	-	-
	10	67547004	G	T	0	0	0.4167	Absent	Clonal	Non-coding	-	-	-
	10	67971837	T	G	0	0	0.3214	Absent	Clonal	Non-coding	-	-	-
	10	68026312	G	A	0	0	0.4722	Absent	Clonal	Non-coding	-	-	-
	10	68696108	G	A	0	0	0.38	Absent	Clonal	Non-coding	-	-	-
	10	69450713	G	A	0	0	0.4474	Absent	Clonal	Non-coding	-	-	-
	10	70202120	C	G	0	0	0.3636	Absent	Clonal	Non-coding	-	-	-
	10	70387246	G	A	0	0	0.5122	Absent	Clonal	Non-coding	-	-	-
	10	71141065	G	A	0.0323	0	0.5102	Absent	Clonal	Non-coding	-	-	-
	10	73208605	C	G	0	0	0.3617	Absent	Clonal	Non-coding	-	-	-
	10	746832	G	A	0	0	0.4222	Absent	Clonal	Non-coding	-	-	-
	10	75269212	A	C	0	0	0.3125	Absent	Clonal	Non-coding	-	-	-
	10	7540467	C	A	0	0	0.4902	Absent	Clonal	Non-coding	-	-	-
	10	75846234	G	T	0	0.0208	0.4167	Absent	Clonal	Non-coding	-	-	-
	10	76038930	G	A	0	0	0.3696	Absent	Clonal	Non-coding	-	-	-
	10	76782816	G	A	0	0	0.2812	Absent	Clonal	Non-coding	-	-	-
	10	76967746	G	A	0	0	0.2885	Absent	Clonal	Non-coding	-	-	-
	10	77331604	G	C	0	0	0.18	Absent	Subclonal	Non-coding	-	-	-
	10	77410597	G	A	0	0	0.3214	Absent	Clonal	Non-coding	-	-	-
	10	77460968	G	A	0	0	0.2615	Absent	Clonal	Non-coding	-	-	-
	10	78635042	G	C	0	0	0.675	Absent	Clonal	Non-coding	-	-	-
	10	78645286	G	A	0	0	0.2787	Absent	Clonal	Non-coding	-	-	-
	10	78940624	C	G	0	0	0.3019	Absent	Clonal	Non-coding	-	-	-
	10	79082525	C	T	0	0	0.3833	Absent	Clonal	Non-coding	-	-	-
	10	7944279	G	A	0	0	0.4194	Absent	Clonal	Non-coding	-	-	-
	10	79464849	G	A	0	0	0.2727	Absent	Clonal	Non-coding	-	-	-
	10	79472740	C	G	0	0	0.2885	Absent	Clonal	Non-coding	-	-	-
	10	79583350	G	A	0	0	0.3125	Absent	Clonal	Non-coding	-	-	-
	10	79926955	C	T	0	0	0.3019	Absent	Clonal	Non-coding	-	-	-
	10	80027672	C	T	0	0	0.2903	Absent	Clonal	Non-coding	-	-	-
	10	80063055	G	A	0.0238	0	0.4	Absent	Clonal	Non-coding	-	-	-
	10	8064161	C	T	0	0	0.4186	Absent	Clonal	Non-coding	-	-	-
	10	81010939	C	T	0	0	0.2545	Absent	Clonal	Non-coding	-	-	-
	10	81443098	T	A	0	0	0.209	Absent	Subclonal	Non-coding	-	-	-
	10	81712093	G	A	0	0	0.3902	Absent	Clonal	Non-coding	-	-	-
	10	81773274	G	C	0	0	0.1667	Absent	Subclonal	Non-coding	-	-	-
	10	81930721	G	A	0	0	0.2083	Absent	Subclonal	Non-coding	-	-	-
	10	82145229	A	T	0	0	0.381	Absent	Clonal	Non-coding	-	-	-
	10	82669305	C	A	0	0	0.254	Absent	Clonal	Non-coding	-	-	-
	10	83315007	G	A	0	0.05	0.2222	Absent	Clonal	Non-coding	-	-	-
	10	83319665	C	T	0	0	0.3148	Absent	Clonal	Non-coding	-	-	-
	10	83484847	G	A	0	0	0.2647	Absent	Clonal	Non-coding	-	-	-
	10	83502302	G	A	0	0	0.3286	Absent	Clonal	Non-coding	-	-	-
	10	84292952	G	T	0	0	0.2826	Absent	Clonal	Non-coding	-	-	-
	10	84412006	G	A	0	0	0.3662	Absent	Clonal	Non-coding	-	-	-
	10	84961141	A	G	0	0	0.4375	Absent	Clonal	Non-coding	-	-	-
	10	84974321	C	A	0	0.0263	0.4026	Absent	Clonal	Non-coding	-	-	-
	10	85012977	T	A	0	0	0.4103	Absent	Clonal	Non-coding	-	-	-
	10	85164110	G	C	0	0	0.2807	Absent	Clonal	Non-coding	-	-	-
	10	85423736	T	A	0	0	0.3462	Absent	Clonal	Non-coding	-	-	-
	10	85613545	T	C	0	0	0.2444	Absent	Clonal	Non-coding	-	-	-
	10	86859221	C	A	0	0	0.2969	Absent	Clonal	Non-coding	-	-	-
	10	87493217	T	A	0	0	0.3103	Absent	Clonal	Non-coding	-	-	-
	10	89269716	A	C	0	0	0.3117	Absent	Clonal	Non-coding	-	-	-
	10	90082117	C	T	0	0	0.3721	Absent	Clonal	Non-coding	-	-	-
	10	90340064	C	T	0	0	0.3889	Absent	Clonal	Non-coding	-	-	-
	10	9073557	C	T	0	0	0.525	Absent	Clonal	Non-coding	-	-	-
	10	91242937	T	C	0.027	0	0.25	Absent	Clonal	Non-coding	-	-	-
	10	91383977	G	A	0	0.0263	0.3538	Absent	Clonal	Non-coding	-	-	-
	10	91774425	T	A	0	0	0.0833	Absent	Subclonal	Non-coding	-	-	-
	10	92359574	G	A	0	0	0.2973	Absent	Clonal	Non-coding	-	-	-
	10	92842602	G	A	0	0	0.2745	Absent	Clonal	Non-coding	-	-	-
	10	93290395	C	T	0	0	0.3684	Absent	Clonal	Non-coding	-	-	-
	10	94801107	G	A	0	0.027	0.2075	Absent	Subclonal	Non-coding	-	-	-
	10	95106392	T	C	0	0	0.4032	Absent	Clonal	Non-coding	-	-	-
	10	95855126	G	A	0.3462	0	0	Clonal	Absent	Non-coding	-	-	-
	10	96516584	G	A	0	0	0.3509	Absent	Clonal	Non-coding	-	-	-
	10	97433489	C	T	0	0	0.3077	Absent	Clonal	Non-coding	-	-	-
	10	97686493	G	C	0	0	0.3455	Absent	Clonal	Non-coding	-	-	-
	10	99536027	G	C	0	0	0.25	Absent	Subclonal	Non-coding	-	-	-
	10	99612823	G	A	0	0	0.3333	Absent	Clonal	Non-coding	-	-	-
	10	99698765	C	G	0	0	0.3438	Absent	Clonal	Non-coding	-	-	-
	11	100463397	C	T	0	0	0.4038	Absent	Clonal	Non-coding	-	-	-
	11	101067350	G	A	0	0	0.4872	Absent	Clonal	Non-coding	-	-	-
	11	101425405	A	C	0	0	0.5556	Absent	Clonal	Non-coding	-	-	-
	11	101746536	A	T	0	0	0.5319	Absent	Clonal	Non-coding	-	-	-
	11	103011626	C	G	0	0	0.3478	Absent	Clonal	Non-coding	-	-	-
	11	103444883	G	T	0	0	0.3265	Absent	Clonal	Non-coding	-	-	-
	11	103456498	C	T	0	0	0.3571	Absent	Clonal	Non-coding	-	-	-
	11	103683458	C	G	0	0	0.3429	Absent	Clonal	Non-coding	-	-	-
	11	106033700	T	C	0	0	0.4667	Absent	Clonal	Non-coding	-	-	-
	11	106370116	C	A	0	0	0.4348	Absent	Clonal	Non-coding	-	-	-
	11	106645159	C	A	0.2045	0	0	Subclonal	Absent	Non-coding	-	-	-
	11	106656709	G	C	0	0	0.4091	Absent	Clonal	Non-coding	-	-	-
	11	107182607	C	T	0	0	0.575	Absent	Clonal	Non-coding	-	-	-
	11	107242354	T	C	0	0	0.4474	Absent	Clonal	Non-coding	-	-	-
	11	107350217	G	A	0	0	0.3846	Absent	Clonal	Non-coding	-	-	-
	11	108709241	G	A	0	0	0.5435	Absent	Clonal	Missense	G2034A	M678I	DDX10
	11	1093843	A	T	0	0	0.3929	Absent	Clonal	Missense	A5662T	T1888S	MUC2
	11	109612564	C	A	0	0.0312	0.5455	Absent	Clonal	Non-coding	-	-	-
	11	110602399	G	A	0	0	0.381	Absent	Clonal	Non-coding	-	-	-
	11	110743322	G	A	0	0	0.1613	Absent	Subclonal	Non-coding	-	-	-
	11	110849990	T	C	0	0	0.3778	Absent	Clonal	Non-coding	-	-	-
	11	110915516	C	G	0	0	0.3158	Absent	Clonal	Non-coding	-	-	-
	11	111362243	C	A	0	0	0.3438	Absent	Clonal	Non-coding	-	-	-
	11	113681677	G	A	0	0	0.4524	Absent	Clonal	Non-coding	-	-	-
	11	114632456	C	A	0	0	0.5357	Absent	Clonal	Non-coding	-	-	-
	11	114883681	T	C	0	0	0.3878	Absent	Clonal	Non-coding	-	-	-
	11	115683438	G	A	0	0	0.3333	Absent	Clonal	Non-coding	-	-	-
	11	116168651	C	A	0	0	0.36	Absent	Clonal	Non-coding	-	-	-
	11	116306619	C	G	0	0	0.5263	Absent	Clonal	Non-coding	-	-	-
	11	116510341	C	T	0	0	0.4286	Absent	Clonal	Non-coding	-	-	-
	11	117265852	G	A	0	0	0.5676	Absent	Clonal	Missense	G2858A	R953Q	CEP164
	11	118204631	G	A	0	0	0.45	Absent	Clonal	Non-coding	-	-	-
	11	118472093	C	G	0	0	0.4151	Absent	Clonal	Non-coding	-	-	-
	11	118960062	G	A	0	0	0.4314	Absent	Clonal	Non-coding	-	-	-
	11	119207541	G	A	0.0256	0	0.3333	Absent	Clonal	Non-coding	-	-	-
	11	121105000	G	C	0	0	0.1273	Absent	Subclonal	Non-coding	-	-	-
	11	122489371	C	T	0	0	0.3913	Absent	Clonal	Non-coding	-	-	-
	11	122673704	G	T	0	0	0.4615	Absent	Clonal	Non-coding	-	-	-
	11	122768127	G	A	0	0	0.3889	Absent	Clonal	Non-coding	-	-	-
	11	123016670	G	A	0	0	0.2727	Absent	Clonal	Non-coding	-	-	-
	11	123224043	G	A	0	0	0.5128	Absent	Clonal	Non-coding	-	-	-
	11	123325176	G	T	0	0	0.4615	Absent	Clonal	Non-coding	-	-	-
	11	123376427	G	A	0	0	0.5122	Absent	Clonal	Non-coding	-	-	-
	11	124700549	G	A	0	0	0.4839	Absent	Clonal	Non-coding	-	-	-
	11	125217053	C	G	0	0	0.4722	Absent	Clonal	Non-coding	-	-	-
	11	125894335	G	C	0	0	0.5	Absent	Clonal	Non-coding	-	-	-
	11	126903336	G	A	0	0	0.4722	Absent	Clonal	Non-coding	-	-	-
	11	128218794	G	A	0.3448	0	0	Clonal	Absent	Non-coding	-	-	-
	11	128514286	A	C	0	0	0.4828	Absent	Clonal	Non-coding	-	-	-
	11	129145300	G	A	0	0	0.4583	Absent	Clonal	Non-coding	-	-	-
	11	130519558	G	A	0	0	0.25	Absent	Clonal	Non-coding	-	-	-
	11	130978518	T	C	0	0	0.35	Absent	Clonal	Non-coding	-	-	-
	11	132734931	C	T	0	0	0.3922	Absent	Clonal	Non-coding	-	-	-
	11	133584535	G	C	0	0	0.4737	Absent	Clonal	Non-coding	-	-	-
	11	133665361	G	A	0	0	0.44	Absent	Clonal	Non-coding	-	-	-
	11	133668337	C	T	0	0	0.3429	Absent	Clonal	Non-coding	-	-	-
	11	15425379	C	T	0	0	0.4857	Absent	Clonal	Non-coding	-	-	-
	11	16157413	G	A	0	0	0.3659	Absent	Clonal	Non-coding	-	-	-
	11	16173771	C	T	0	0	0.3438	Absent	Clonal	Non-coding	-	-	-
	11	1621363	C	T	0	0	0.4524	Absent	Clonal	Non-coding	-	-	-
	11	18933413	C	T	0	0	0.4082	Absent	Clonal	Non-coding	-	-	-
	11	19491298	G	A	0	0	0.4667	Absent	Clonal	Non-coding	-	-	-
	11	21573859	G	T	0	0	0.1714	Absent	Subclonal	Non-coding	-	-	-
	11	22065529	G	A	0	0	0.439	Absent	Clonal	Non-coding	-	-	-
	11	22905238	G	A	0	0	0.3182	Absent	Clonal	Non-coding	-	-	-
	11	22916125	C	T	0	0	0.3902	Absent	Clonal	Non-coding	-	-	-
	11	23308181	A	G	0	0	0.4643	Absent	Clonal	Non-coding	-	-	-
	11	23423420	T	A	0	0	0.3429	Absent	Clonal	Non-coding	-	-	-
	11	23440919	G	T	0	0	0.4091	Absent	Clonal	Non-coding	-	-	-
	11	24094579	C	A	0	0	0.4103	Absent	Clonal	Non-coding	-	-	-
	11	24487110	G	C	0	0	0.4146	Absent	Clonal	Non-coding	-	-	-
	11	24609708	T	C	0	0	0.3415	Absent	Clonal	Non-coding	-	-	-
	11	24803827	G	A	0	0	0.5128	Absent	Clonal	Non-coding	-	-	-
	11	25404689	G	T	0	0	0.3243	Absent	Clonal	Non-coding	-	-	-
	11	26455937	C	T	0	0.0286	0.5517	Absent	Clonal	Non-coding	-	-	-
	11	2734219	G	T	0	0	0.4634	Absent	Clonal	Non-coding	-	-	-
	11	27489062	C	T	0	0	0.3714	Absent	Clonal	Non-coding	-	-	-
	11	27489128	A	T	0	0	0.4667	Absent	Clonal	Non-coding	-	-	-
	11	28003310	G	T	0	0	0.4717	Absent	Clonal	Non-coding	-	-	-
	11	28035433	C	T	0	0	0.4898	Absent	Clonal	Non-coding	-	-	-
	11	28837151	C	A	0	0	0.4048	Absent	Clonal	Non-coding	-	-	-
	11	29403983	G	A	0	0	0.4194	Absent	Clonal	Non-coding	-	-	-
	11	30514177	T	C	0	0	0.4074	Absent	Clonal	Non-coding	-	-	-
	11	30775561	C	A	0	0	0.5	Absent	Clonal	Non-coding	-	-	-
	11	31122520	C	A	0	0	0.4146	Absent	Clonal	Non-coding	-	-	-
	11	32812013	T	C	0	0	0.3023	Absent	Clonal	Non-coding	-	-	-
	11	3289681	G	A	0	0	0.2812	Absent	Clonal	Non-coding	-	-	-
	11	33910051	C	A	0	0	0.4412	Absent	Clonal	Non-coding	-	-	-
	11	35460373	C	G	0	0	0.4595	Absent	Clonal	Non-coding	-	-	-
	11	35884489	A	G	0	0	0.375	Absent	Clonal	Non-coding	-	-	-
	11	35886349	G	A	0	0	0.4	Absent	Clonal	Non-coding	-	-	-
	11	37307594	T	G	0	0	0.5	Absent	Clonal	Non-coding	-	-	-
	11	37848400	T	A	0	0	0.3421	Absent	Clonal	Non-coding	-	-	-
	11	39036821	G	A	0	0	0.5	Absent	Clonal	Non-coding	-	-	-
	11	39510985	C	T	0.027	0	0.4706	Absent	Clonal	Non-coding	-	-	-
	11	39848517	T	G	0	0	0.3333	Absent	Clonal	Non-coding	-	-	-
	11	39955938	G	T	0	0	0.3077	Absent	Clonal	Non-coding	-	-	-
	11	40132283	G	T	0	0	0.3721	Absent	Clonal	Non-coding	-	-	-
	11	41244501	A	T	0	0	0.6667	Absent	Clonal	Non-coding	-	-	-
	11	41897910	G	T	0	0	0.4242	Absent	Clonal	Non-coding	-	-	-
	11	42456546	G	C	0	0	0.375	Absent	Clonal	Non-coding	-	-	-
	11	42926283	T	A	0	0	0.4211	Absent	Clonal	Non-coding	-	-	-
	11	45598319	G	A	0	0	0.3256	Absent	Clonal	Non-coding	-	-	-
	11	46621029	T	A	0	0	0.5909	Absent	Clonal	Non-coding	-	-	-
	11	46677476	G	T	0	0	0.4167	Absent	Clonal	Non-coding	-	-	-
	11	47083775	A	G	0	0	0.4571	Absent	Clonal	Non-coding	-	-	-
	11	47157087	G	A	0	0	0.475	Absent	Clonal	Non-coding	-	-	-
	11	49445672	C	T	0	0	0.4222	Absent	Clonal	Non-coding	-	-	-
	11	51223192	C	T	0	0	0.3438	Absent	Clonal	Non-coding	-	-	-
	11	55837160	T	C	0	0	0.3636	Absent	Clonal	Non-coding	-	-	-
	11	56249180	G	A	0	0	0.5263	Absent	Clonal	Non-coding	-	-	-
	11	57243713	G	A	0	0	0.5172	Absent	Clonal	Missense	G592A	V198M	RTN4RL2
	11	57286448	G	C	0	0	0.5	Absent	Clonal	Non-coding	-	-	-
	11	57674841	G	C	0	0	0.3548	Absent	Clonal	Non-coding	-	-	-
	11	57945808	G	A	0.5938	0	0	Clonal	Absent	Non-coding	-	-	-
	11	58133265	T	C	0	0	0.4783	Absent	Clonal	Non-coding	-	-	-
	11	58574758	G	C	0	0	0.3462	Absent	Clonal	Non-coding	-	-	-
	11	59461204	G	A	0	0	0.5128	Absent	Clonal	Non-coding	-	-	-
	11	60331435	G	A	0	0	0.4419	Absent	Clonal	Non-coding	-	-	-
	11	60342259	G	A	0	0	0.4074	Absent	Clonal	Non-coding	-	-	-
	11	60907050	C	T	0	0	0.3333	Absent	Clonal	Non-coding	-	-	-
	11	62826352	G	A	0	0.0345	0.5769	Absent	Clonal	Non-coding	-	-	-
	11	66322940	C	T	0	0	0.375	Absent	Clonal	Non-coding	-	-	-
	11	67230674	G	C	0	0	0.1429	Absent	Subclonal	Non-coding	-	-	-
	11	68146617	G	A	0	0	0.3721	Absent	Clonal	Non-coding	-	-	-
	11	69584091	C	T	0	0	0.4444	Absent	Clonal	Non-coding	-	-	-
	11	70241066	C	T	0	0	0.5849	Absent	Clonal	Non-coding	-	-	-
	11	70888118	C	T	0	0	0.5	Absent	Clonal	Non-coding	-	-	-
	11	72162787	G	A	0	0	0.4211	Absent	Clonal	Non-coding	-	-	-
	11	72671971	C	A	0	0	0.5814	Absent	Clonal	Non-coding	-	-	-
	11	76547641	G	A	0	0	0.5676	Absent	Clonal	Non-coding	-	-	-
	11	76578110	G	A	0	0	0.4468	Absent	Clonal	Non-coding	-	-	-
	11	76676075	G	A	0	0	0.5938	Absent	Clonal	Non-coding	-	-	-
	11	78143459	T	A	0	0	0.4091	Absent	Clonal	Non-coding	-	-	-
	11	78670718	G	T	0	0	0.2812	Absent	Clonal	Non-coding	-	-	-
	11	79004876	C	T	0	0	0.5758	Absent	Clonal	Non-coding	-	-	-
	11	79042170	G	A	0	0	0.5385	Absent	Clonal	Non-coding	-	-	-
	11	79165086	G	A	0	0	0.4848	Absent	Clonal	Non-coding	-	-	-
	11	79571149	C	T	0	0	0.3571	Absent	Clonal	Non-coding	-	-	-
	11	79706329	T	A	0	0	0.4286	Absent	Clonal	Non-coding	-	-	-
	11	80112595	C	T	0	0	0.5306	Absent	Clonal	Non-coding	-	-	-
	11	80165635	T	A	0	0	0.5833	Absent	Clonal	Non-coding	-	-	-
	11	80215390	C	T	0	0	0.3529	Absent	Clonal	Non-coding	-	-	-
	11	80372540	C	G	0	0	0.3333	Absent	Clonal	Non-coding	-	-	-
	11	80500468	C	T	0	0	0.3953	Absent	Clonal	Non-coding	-	-	-
	11	81665330	C	G	0	0	0.4444	Absent	Clonal	Non-coding	-	-	-
	11	82281468	C	T	0	0	0.3095	Absent	Clonal	Non-coding	-	-	-
	11	83890840	C	T	0	0	0.2727	Absent	Clonal	Non-coding	-	-	-
	11	84581515	C	T	0	0	0.48	Absent	Clonal	Non-coding	-	-	-
	11	86485047	G	T	0	0	0.55	Absent	Clonal	Non-coding	-	-	-
	11	86866165	C	A	0	0	0.4333	Absent	Clonal	Non-coding	-	-	-
	11	87246508	T	A	0	0	0.4444	Absent	Clonal	Non-coding	-	-	-
	11	87484199	A	G	0	0	0.3611	Absent	Clonal	Non-coding	-	-	-
	11	87537832	T	G	0	0	0.3571	Absent	Clonal	Non-coding	-	-	-
	11	87867805	A	G	0	0	0.4103	Absent	Clonal	Non-coding	-	-	-
	11	88436076	A	T	0	0	0.3488	Absent	Clonal	Non-coding	-	-	-
	11	88588377	C	A	0	0	0.3415	Absent	Clonal	Non-coding	-	-	-
	11	88763772	G	C	0	0	0.34	Absent	Clonal	Non-coding	-	-	-
	11	89240313	G	A	0	0	0.4286	Absent	Clonal	Non-coding	-	-	-
	11	90071112	T	C	0	0	0.5641	Absent	Clonal	Non-coding	-	-	-
	11	90316294	G	T	0	0	0.5	Absent	Clonal	Non-coding	-	-	-
	11	90378607	A	G	0	0	0.4773	Absent	Clonal	Non-coding	-	-	-
	11	91166386	C	A	0	0	0.4222	Absent	Clonal	Non-coding	-	-	-
	11	92741423	C	T	0	0	0.4286	Absent	Clonal	Non-coding	-	-	-
	11	93240396	C	T	0	0	0.5	Absent	Clonal	Non-coding	-	-	-
	11	93409887	G	C	0	0	0.2162	Absent	Subclonal	Non-coding	-	-	-
	11	93454315	G	T	0	0	0.54	Absent	Clonal	Non-coding	-	-	-
	11	94390846	G	A	0	0	0.5366	Absent	Clonal	Non-coding	-	-	-
	11	96073691	G	T	0	0	0.4524	Absent	Clonal	Non-coding	-	-	-
	11	98454915	C	T	0	0	0.4318	Absent	Clonal	Non-coding	-	-	-
	11	99673177	G	T	0	0	0.5152	Absent	Clonal	Non-coding	-	-	-
	11	99700408	G	A	0	0	0.4324	Absent	Clonal	Non-coding	-	-	-
	12	100115412	C	G	0	0	0.4118	Absent	Clonal	Non-coding	-	-	-
	12	101209889	G	A	0	0	0.6129	Absent	Clonal	Non-coding	-	-	-
	12	101415098	C	T	0	0.0238	0.425	Absent	Clonal	Non-coding	-	-	-
	12	102444377	C	T	0	0	0.5	Absent	Clonal	Non-coding	-	-	-
	12	102869547	G	C	0	0.0278	0.4186	Absent	Clonal	Missense	C94G	L32V	IGF1
	12	103081012	G	T	0	0	0.4528	Absent	Clonal	Non-coding	-	-	-
	12	10382188	G	A	0	0	0.4211	Absent	Clonal	Non-coding	-	-	-
	12	104702739	G	A	0	0	0.5484	Absent	Clonal	Non-coding	-	-	-
	12	105421589	C	T	0	0	0.3704	Absent	Clonal	Non-coding	-	-	-
	12	106442641	C	G	0	0	0.4242	Absent	Clonal	Non-coding	-	-	-
	12	106751754	G	A	0	0	0.4186	Absent	Clonal	Non-coding	-	-	-
	12	108019946	C	G	0	0	0.4091	Absent	Clonal	Non-coding	-	-	-
	12	108551886	C	T	0	0	0.5	Absent	Clonal	Non-coding	-	-	-
	12	109359070	G	A	0	0	0.4186	Absent	Clonal	Non-coding	-	-	-
	12	111278764	C	T	0	0	0.439	Absent	Clonal	Non-coding	-	-	-
	12	112217784	C	T	0.0263	0	0.5128	Absent	Clonal	Non-coding	-	-	-
	12	113951127	G	A	0	0	0.4318	Absent	Clonal	Non-coding	-	-	-
	12	114091655	C	A	0.4054	0.027	0	Clonal	Absent	Non-coding	-	-	-
	12	117125741	C	T	0	0	0.4348	Absent	Clonal	Non-coding	-	-	-
	12	118937330	G	A	0	0	0.5	Absent	Clonal	Non-coding	-	-	-
	12	119020149	C	G	0	0	0.1515	Absent	Subclonal	Non-coding	-	-	-
	12	11923677	G	T	0	0	0.4688	Absent	Clonal	Non-coding	-	-	-
	12	120957311	C	T	0	0	0.5116	Absent	Clonal	Non-coding	-	-	-
	12	125826379	G	A	0	0	0.4062	Absent	Clonal	Non-coding	-	-	-
	12	126001457	C	T	0.3636	0	0	Clonal	Absent	Non-coding	-	-	-
	12	126530110	A	T	0.1538	0	0	Subclonal	Absent	Non-coding	-	-	-
	12	126835609	C	A	0	0.0192	0.4878	Absent	Clonal	Non-coding	-	-	-
	12	127270622	C	T	0	0	0.4722	Absent	Clonal	Non-coding	-	-	-
	12	127577445	G	C	0	0	0.3409	Absent	Clonal	Non-coding	-	-	-
	12	128161137	G	T	0	0	0.4722	Absent	Clonal	Non-coding	-	-	-
	12	12843886	G	A	0	0	0.4583	Absent	Clonal	Non-coding	-	-	-
	12	128513599	C	A	0	0	0.3421	Absent	Clonal	Non-coding	-	-	-
	12	128513600	A	G	0	0	0.3333	Absent	Clonal	Non-coding	-	-	-
	12	129083254	G	A	0	0.0263	0.4091	Absent	Clonal	Non-coding	-	-	-
	12	129248751	G	A	0	0	0.4	Absent	Clonal	Non-coding	-	-	-
	12	129536990	A	C	0	0	0.4118	Absent	Clonal	Non-coding	-	-	-
	12	130242015	C	G	0	0	0.42	Absent	Clonal	Non-coding	-	-	-
	12	130477630	G	A	0	0	0.4	Absent	Clonal	Non-coding	-	-	-
	12	131861572	T	A	0	0	0.1364	Absent	Subclonal	Non-coding	-	-	-
	12	132896614	G	A	0.2857	0	0	Clonal	Absent	Non-coding	-	-	-
	12	133380627	C	A	0	0	0.5	Absent	Clonal	Non-coding	-	-	-
	12	13537853	C	T	0.0238	0.0357	0.6	Absent	Clonal	Non-coding	-	-	-
	12	13769221	C	T	0	0	0.2647	Absent	Clonal	Non-coding	-	-	-
	12	1596705	T	A	0.16	0.125	0	Subclonal	Absent	Non-coding	-	-	-
	12	16533381	C	T	0	0	0.3636	Absent	Clonal	Non-coding	-	-	-
	12	17043269	C	G	0	0	0.56	Absent	Clonal	Non-coding	-	-	-
	12	17108262	G	A	0	0	0.3947	Absent	Clonal	Non-coding	-	-	-
	12	17270395	C	A	0	0	0.4524	Absent	Clonal	Non-coding	-	-	-
	12	17359195	T	A	0	0	0.5429	Absent	Clonal	Non-coding	-	-	-
	12	18692049	C	G	0	0	0.5111	Absent	Clonal	Non-coding	-	-	-
	12	19358727	C	G	0	0	0.4516	Absent	Clonal	Non-coding	-	-	-
	12	19521523	T	C	0	0	0.4103	Absent	Clonal	Non-coding	-	-	-
	12	20354438	G	A	0.0189	0	0.25	Absent	Clonal	Non-coding	-	-	-
	12	21052408	G	A	0	0	0.4857	Absent	Clonal	Non-coding	-	-	-
	12	21279559	A	G	0	0	0.5897	Absent	Clonal	Non-coding	-	-	-
	12	23637509	G	A	0	0	0.4667	Absent	Clonal	Non-coding	-	-	-
	12	23697156	G	A	0	0	0.3939	Absent	Clonal	Non-coding	-	-	-
	12	24458811	G	C	0	0	0.4167	Absent	Clonal	Non-coding	-	-	-
	12	2464629	G	T	0	0	0.381	Absent	Clonal	Non-coding	-	-	-
	12	2472635	G	A	0	0	0.5172	Absent	Clonal	Non-coding	-	-	-
	12	25399827	G	A	0	0	0.3333	Absent	Clonal	Non-coding	-	-	-
	12	26080844	C	T	0	0	0.3846	Absent	Clonal	Non-coding	-	-	-
	12	26417254	G	C	0	0	0.383	Absent	Clonal	Non-coding	-	-	-
	12	26714447	T	C	0	0	0.4737	Absent	Clonal	Non-coding	-	-	-
	12	28844458	C	G	0	0	0.5	Absent	Clonal	Non-coding	-	-	-
	12	29759670	G	A	0	0	0.5	Absent	Clonal	Non-coding	-	-	-
	12	30296359	G	C	0	0	0.6061	Absent	Clonal	Non-coding	-	-	-
	12	30323513	G	C	0	0	0.7188	Absent	Clonal	Non-coding	-	-	-
	12	30612321	C	A	0	0	0.4848	Absent	Clonal	Non-coding	-	-	-
	12	30870215	G	A	0	0	0.5	Absent	Clonal	Non-coding	-	-	-
	12	3138509	T	C	0	0	0.4898	Absent	Clonal	Non-coding	-	-	-
	12	3139184	G	A	0	0	0.4419	Absent	Clonal	Non-coding	-	-	-
	12	31660041	A	G	0.5	0	0	Clonal	Absent	Non-coding	-	-	-
	12	32000798	G	A	0	0	0.3953	Absent	Clonal	Non-coding	-	-	-
	12	32160806	T	G	0	0	0.5	Absent	Clonal	Non-coding	-	-	-
	12	33126451	T	G	0	0	0.5676	Absent	Clonal	Non-coding	-	-	-
	12	3392739	A	C	0	0	0.4737	Absent	Clonal	Non-coding	-	-	-
	12	34132304	A	G	0.0312	0	0.4722	Absent	Clonal	Non-coding	-	-	-
	12	34207072	G	T	0	0	0.4286	Absent	Clonal	Non-coding	-	-	-
	12	40097200	A	T	0	0	0.3182	Absent	Clonal	Non-coding	-	-	-
	12	41605463	C	G	0	0	0.4545	Absent	Clonal	Non-coding	-	-	-
	12	43380994	G	A	0	0	0.4286	Absent	Clonal	Non-coding	-	-	-
	12	45065033	T	C	0	0	0.3636	Absent	Clonal	Non-coding	-	-	-
	12	45426667	A	T	0	0	0.5128	Absent	Clonal	Non-coding	-	-	-
	12	45437629	C	G	0	0	0.2955	Absent	Clonal	Non-coding	-	-	-
	12	47343881	G	C	0	0.0204	0.439	Absent	Clonal	Non-coding	-	-	-
	12	47372777	G	C	0	0	0.4524	Absent	Clonal	Non-coding	-	-	-
	12	47457714	C	T	0	0	0.5	Absent	Clonal	Non-coding	-	-	-
	12	47457715	G	C	0	0	0.4667	Absent	Clonal	Non-coding	-	-	-
	12	47756558	G	A	0	0	0.3333	Absent	Clonal	Non-coding	-	-	-
	12	48179399	C	G	0	0	0.5641	Absent	Clonal	Non-coding	-	-	-
	12	48207463	G	C	0	0.1429	0	Absent	Absent	Non-coding	-	-	-
	12	48514772	A	C	0	0	0.4222	Absent	Clonal	Non-coding	-	-	-
	12	49860335	G	A	0	0	0.5676	Absent	Clonal	Non-coding	-	-	-
	12	51882510	A	T	0	0	0.4333	Absent	Clonal	Missense	A2314T	I772F	SLC4A8
	12	52794760	G	C	0	0	0.6061	Absent	Clonal	Non-coding	-	-	-
	12	54080127	G	A	0	0	0.5278	Absent	Clonal	Non-coding	-	-	-
	12	54881571	C	T	0	0	0.4878	Absent	Clonal	Non-coding	-	-	-
	12	55500242	A	C	0	0	0.4186	Absent	Clonal	Non-coding	-	-	-
	12	56191451	G	C	0.0238	0.0217	0.3182	Absent	Clonal	Non-coding	-	-	-
	12	56497884	C	T	0	0	0.3953	Absent	Clonal	Non-coding	-	-	-
	12	56733851	G	A	0	0	0.4595	Absent	Clonal	Missense	G533A	R178Q	IL23A
	12	57901164	G	A	0.0323	0	0.2727	Absent	Clonal	Non-coding	-	-	-
	12	58536674	C	T	0.0294	0	0.5778	Absent	Clonal	Non-coding	-	-	-
	12	58773530	G	A	0	0	0.4737	Absent	Clonal	Non-coding	-	-	-
	12	58803110	C	T	0	0	0.5758	Absent	Clonal	Non-coding	-	-	-
	12	58873919	G	C	0	0	0.5405	Absent	Clonal	Non-coding	-	-	-
	12	58901150	G	A	0	0	0.359	Absent	Clonal	Non-coding	-	-	-
	12	59056203	T	G	0	0	0.3818	Absent	Clonal	Non-coding	-	-	-
	12	59824880	T	A	0	0	0.3243	Absent	Clonal	Non-coding	-	-	-
	12	6020778	C	T	0	0.02	0.4571	Absent	Clonal	Non-coding	-	-	-
	12	60339106	T	C	0	0	0.4286	Absent	Clonal	Non-coding	-	-	-
	12	66761221	C	T	0	0	0.4324	Absent	Clonal	Non-coding	-	-	-
	12	66921022	C	T	0	0	0.4242	Absent	Clonal	Non-coding	-	-	-
	12	6700879	C	T	0	0	0.4545	Absent	Clonal	Missense	G3203A	R1068H	CHD4
	12	69065331	G	A	0	0	0.525	Absent	Clonal	Non-coding	-	-	-
	12	694459	G	A	0	0	0.5128	Absent	Clonal	Non-coding	-	-	-
	12	70361586	C	A	0	0	0.5217	Absent	Clonal	Non-coding	-	-	-
	12	70546099	G	A	0	0	0.5652	Absent	Clonal	Non-coding	-	-	-
	12	70777401	A	T	0	0	0.5686	Absent	Clonal	Non-coding	-	-	-
	12	70954826	G	C	0	0	0.5366	Absent	Clonal	Non-coding	-	-	-
	12	71392430	G	C	0	0	0.5556	Absent	Clonal	Non-coding	-	-	-
	12	72658304	C	G	0	0	0.5	Absent	Clonal	Non-coding	-	-	-
	12	73098715	C	A	0	0	0.3514	Absent	Clonal	Non-coding	-	-	-
	12	7339487	C	T	0	0	0.4595	Absent	Clonal	Non-coding	-	-	-
	12	73492422	C	T	0	0	0.3659	Absent	Clonal	Non-coding	-	-	-
	12	73554924	T	C	0	0	0.4048	Absent	Clonal	Non-coding	-	-	-
	12	73683218	G	A	0	0	0.52	Absent	Clonal	Non-coding	-	-	-
	12	73874920	C	A	0	0	0.4706	Absent	Clonal	Non-coding	-	-	-
	12	741852	G	T	0	0	0.3429	Absent	Clonal	Non-coding	-	-	-
	12	74834636	C	G	0	0	0.5532	Absent	Clonal	Non-coding	-	-	-
	12	75346301	G	A	0	0	0.4872	Absent	Clonal	Non-coding	-	-	-
	12	75513826	C	T	0	0	0.4375	Absent	Clonal	Non-coding	-	-	-
	12	75733442	G	A	0	0	0.4103	Absent	Clonal	Non-coding	-	-	-
	12	76135334	C	T	0	0	0.5102	Absent	Clonal	Non-coding	-	-	-
	12	76569329	G	C	0	0	0.4103	Absent	Clonal	Non-coding	-	-	-
	12	76959857	C	T	0	0	0.4857	Absent	Clonal	Non-coding	-	-	-
	12	78094470	T	C	0	0	0.4783	Absent	Clonal	Non-coding	-	-	-
	12	78669184	C	T	0	0	0.5319	Absent	Clonal	Non-coding	-	-	-
	12	78929504	G	C	0	0	0.3182	Absent	Clonal	Non-coding	-	-	-
	12	79518234	C	A	0	0	0.32	Absent	Clonal	Non-coding	-	-	-
	12	79868951	G	A	0	0	0.4474	Absent	Clonal	Non-coding	-	-	-
	12	80628123	G	C	0	0	0.3421	Absent	Clonal	Non-coding	-	-	-
	12	80962286	T	A	0.1944	0	0	Subclonal	Absent	Non-coding	-	-	-
	12	81424117	C	T	0	0	0.25	Absent	Clonal	Non-coding	-	-	-
	12	81424153	C	A	0	0	0.2979	Absent	Clonal	Non-coding	-	-	-
	12	81713446	C	G	0	0	0.3269	Absent	Clonal	Non-coding	-	-	-
	12	82122488	G	A	0	0	0.3636	Absent	Clonal	Non-coding	-	-	-
	12	82794551	T	C	0	0	0.5	Absent	Clonal	Non-coding	-	-	-
	12	83604488	G	A	0	0	0.42	Absent	Clonal	Non-coding	-	-	-
	12	83934002	C	T	0	0	0.439	Absent	Clonal	Non-coding	-	-	-
	12	84280358	T	A	0	0	0.5455	Absent	Clonal	Non-coding	-	-	-
	12	84340508	C	T	0	0	0.4762	Absent	Clonal	Non-coding	-	-	-
	12	84340684	A	C	0	0	0.4444	Absent	Clonal	Non-coding	-	-	-
	12	84436477	C	T	0	0	0.4255	Absent	Clonal	Non-coding	-	-	-
	12	85098560	A	T	0	0	0.4545	Absent	Clonal	Non-coding	-	-	-
	12	85301587	T	A	0	0	0.3235	Absent	Clonal	Non-coding	-	-	-
	12	86703288	G	C	0	0	0.3864	Absent	Clonal	Non-coding	-	-	-
	12	87256547	C	T	0	0	0.2857	Absent	Clonal	Non-coding	-	-	-
	12	87912693	C	T	0	0	0.52	Absent	Clonal	Non-coding	-	-	-
	12	88634540	G	A	0.0208	0	0.5143	Absent	Clonal	Non-coding	-	-	-
	12	89328586	G	A	0.0323	0	0.4107	Absent	Clonal	Non-coding	-	-	-
	12	89383902	G	A	0	0	0.5517	Absent	Clonal	Non-coding	-	-	-
	12	89496623	C	T	0	0	0.4545	Absent	Clonal	Non-coding	-	-	-
	12	90884345	C	A	0	0	0.2927	Absent	Clonal	Non-coding	-	-	-
	12	91424119	G	A	0	0	0.4884	Absent	Clonal	Non-coding	-	-	-
	12	9317737	G	A	0	0	0.3778	Absent	Clonal	Missense	C2485T	R829W	PZP
	12	93539409	A	T	0	0	0.5	Absent	Clonal	Non-coding	-	-	-
	12	93809653	A	C	0	0	0.3095	Absent	Clonal	Non-coding	-	-	-
	12	96994837	C	T	0	0	0.413	Absent	Clonal	Non-coding	-	-	-
	12	98296721	C	G	0	0	0.5676	Absent	Clonal	Non-coding	-	-	-
	12	98813321	G	A	0	0	0.5	Absent	Clonal	Non-coding	-	-	-
	12	99521753	G	C	0	0	0.5106	Absent	Clonal	Non-coding	-	-	-
	12	99552072	C	G	0	0	0.4706	Absent	Clonal	Non-coding	-	-	-
	13	102572149	T	G	0	0	0.119	Absent	Subclonal	Non-coding	-	-	-
	13	104101451	C	T	0	0	0.5429	Absent	Clonal	Non-coding	-	-	-
	13	104285092	C	G	0	0	0.4524	Absent	Clonal	Non-coding	-	-	-
	13	104504154	C	T	0	0	0.4286	Absent	Clonal	Non-coding	-	-	-
	13	105207842	C	T	0	0.0256	0.5429	Absent	Clonal	Non-coding	-	-	-
	13	105972509	A	T	0	0	0.5111	Absent	Clonal	Non-coding	-	-	-
	13	106400234	T	G	0	0	0.4667	Absent	Clonal	Non-coding	-	-	-
	13	106591114	C	T	0	0	0.3721	Absent	Clonal	Non-coding	-	-	-
	13	106945485	C	A	0	0	0.5946	Absent	Clonal	Non-coding	-	-	-
	13	106962992	T	C	0	0	0.3947	Absent	Clonal	Non-coding	-	-	-
	13	107913713	G	A	0	0	0.4348	Absent	Clonal	Non-coding	-	-	-
	13	107958885	C	G	0	0	0.5	Absent	Clonal	Non-coding	-	-	-
	13	108394563	C	T	0	0	0.4773	Absent	Clonal	Non-coding	-	-	-
	13	109490625	C	T	0	0	0.5122	Absent	Clonal	Non-coding	-	-	-
	13	111039720	G	C	0	0	0.5625	Absent	Clonal	Non-coding	-	-	-
	13	111616110	G	A	0	0	0.3077	Absent	Clonal	Non-coding	-	-	-
	13	111706004	A	C	0	0	0.4634	Absent	Clonal	Non-coding	-	-	-
	13	112257987	G	T	0	0	0.5278	Absent	Clonal	Non-coding	-	-	-
	13	112535838	G	A	0	0	0.439	Absent	Clonal	Non-coding	-	-	-
	13	112759907	G	C	0	0	0.4545	Absent	Clonal	Non-coding	-	-	-
	13	112813114	G	A	0	0	0.3846	Absent	Clonal	Non-coding	-	-	-
	13	113894439	G	A	0	0	0.4412	Absent	Clonal	Non-coding	-	-	-
	13	19427021	T	A	0	0	0.2647	Absent	Clonal	Non-coding	-	-	-
	13	19511980	C	T	0	0	0.4815	Absent	Clonal	Non-coding	-	-	-
	13	19756201	C	T	0	0.0208	0.4667	Absent	Clonal	Non-coding	-	-	-
	13	20002341	C	T	0	0	0.4583	Absent	Clonal	Non-coding	-	-	-
	13	20164900	A	C	0	0	0.3784	Absent	Clonal	Non-coding	-	-	-
	13	21140020	C	T	0	0	0.3947	Absent	Clonal	Non-coding	-	-	-
	13	23333150	G	A	0	0	0.4419	Absent	Clonal	Non-coding	-	-	-
	13	23782912	C	T	0	0	0.4681	Absent	Clonal	Non-coding	-	-	-
	13	23977210	G	C	0	0	0.5128	Absent	Clonal	Non-coding	-	-	-
	13	25569604	G	A	0	0	0.4872	Absent	Clonal	Non-coding	-	-	-
	13	25649385	G	A	0	0	0.3889	Absent	Clonal	Non-coding	-	-	-
	13	26540800	G	A	0	0	0.4615	Absent	Clonal	Non-coding	-	-	-
	13	26659882	G	A	0	0	0.4474	Absent	Clonal	Non-coding	-	-	-
	13	27297527	C	T	0	0	0.5526	Absent	Clonal	Non-coding	-	-	-
	13	29365622	G	A	0	0	0.4737	Absent	Clonal	Non-coding	-	-	-
	13	30562684	C	G	0	0	0.4667	Absent	Clonal	Non-coding	-	-	-
	13	30577129	G	A	0	0	0.6538	Absent	Clonal	Non-coding	-	-	-
	13	30657561	G	A	0	0	0.4054	Absent	Clonal	Non-coding	-	-	-
	13	33089557	A	C	0	0.1154	0	Absent	Absent	Non-coding	-	-	-
	13	35370486	G	C	0	0	0.4737	Absent	Clonal	Non-coding	-	-	-
	13	37976040	G	A	0	0	0.4419	Absent	Clonal	Non-coding	-	-	-
	13	38143233	T	A	0	0	0.3636	Absent	Clonal	Non-coding	-	-	-
	13	38335864	G	A	0.4872	0	0	Clonal	Absent	Non-coding	-	-	-
	13	38966614	C	T	0	0	0.4386	Absent	Clonal	Non-coding	-	-	-
	13	39367872	G	A	0	0	0.5128	Absent	Clonal	Non-coding	-	-	-
	13	41692279	G	A	0	0	0.4706	Absent	Clonal	Non-coding	-	-	-
	13	42930299	C	G	0	0	0.5263	Absent	Clonal	Non-coding	-	-	-
	13	43323440	G	A	0	0	0.4048	Absent	Clonal	Non-coding	-	-	-
	13	44988703	C	G	0	0	0.5686	Absent	Clonal	Non-coding	-	-	-
	13	45584213	C	G	0	0	0.325	Absent	Clonal	Non-coding	-	-	-
	13	46534211	C	G	0	0	0.4412	Absent	Clonal	Non-coding	-	-	-
	13	47301229	T	C	0	0	0.4	Absent	Clonal	Non-coding	-	-	-
	13	47660965	G	A	0	0	0.575	Absent	Clonal	Non-coding	-	-	-
	13	48133415	G	A	0	0	0.4	Absent	Clonal	Non-coding	-	-	-
	13	51419910	G	A	0	0	0.5135	Absent	Clonal	Non-coding	-	-	-
	13	51535903	G	A	0	0	0.3478	Absent	Clonal	Non-coding	-	-	-
	13	53310864	T	C	0	0	0.3696	Absent	Clonal	Non-coding	-	-	-
	13	53577805	A	T	0	0	0.3256	Absent	Clonal	Non-coding	-	-	-
	13	54010593	C	T	0	0	0.4167	Absent	Clonal	Non-coding	-	-	-
	13	54570944	C	T	0.3846	0	0	Clonal	Absent	Non-coding	-	-	-
	13	54974442	C	G	0	0	0.5161	Absent	Clonal	Non-coding	-	-	-
	13	55370058	C	T	0	0	0.3421	Absent	Clonal	Non-coding	-	-	-
	13	55370059	C	A	0	0	0.3421	Absent	Clonal	Non-coding	-	-	-
	13	55798699	C	A	0	0	0.4324	Absent	Clonal	Non-coding	-	-	-
	13	55878740	C	G	0	0	0.48	Absent	Clonal	Non-coding	-	-	-
	13	55931052	G	T	0	0	0.4889	Absent	Clonal	Non-coding	-	-	-
	13	56651692	T	C	0	0	0.4737	Absent	Clonal	Non-coding	-	-	-
	13	56651727	G	C	0	0	0.375	Absent	Clonal	Non-coding	-	-	-
	13	57108380	A	C	0	0	0.3333	Absent	Clonal	Non-coding	-	-	-
	13	57451872	T	A	0	0	0.425	Absent	Clonal	Non-coding	-	-	-
	13	57978075	C	A	0	0	0.5278	Absent	Clonal	Non-coding	-	-	-
	13	58212544	G	T	0	0	0.4231	Absent	Clonal	Non-coding	-	-	-
	13	59533263	C	G	0	0	0.4167	Absent	Clonal	Non-coding	-	-	-
	13	61126650	G	A	0	0	0.625	Absent	Clonal	Non-coding	-	-	-
	13	61353009	G	A	0	0	0.5806	Absent	Clonal	Non-coding	-	-	-
	13	61381440	G	A	0	0	0.45	Absent	Clonal	Non-coding	-	-	-
	13	61422102	C	T	0	0	0.3889	Absent	Clonal	Non-coding	-	-	-
	13	63622726	C	A	0	0	0.3103	Absent	Clonal	Non-coding	-	-	-
	13	63655935	T	A	0	0	0.3659	Absent	Clonal	Non-coding	-	-	-
	13	63655937	T	A	0	0	0.3721	Absent	Clonal	Non-coding	-	-	-
	13	63794652	T	A	0	0	0.3529	Absent	Clonal	Non-coding	-	-	-
	13	64436601	A	T	0	0	0.425	Absent	Clonal	Non-coding	-	-	-
	13	64514230	T	A	0	0	0.3714	Absent	Clonal	Non-coding	-	-	-
	13	64852218	A	T	0	0	0.4615	Absent	Clonal	Non-coding	-	-	-
	13	65930563	A	G	0	0	0.5	Absent	Clonal	Non-coding	-	-	-
	13	65947986	C	T	0	0	0.4595	Absent	Clonal	Non-coding	-	-	-
	13	66079258	C	T	0	0	0.5	Absent	Clonal	Non-coding	-	-	-
	13	66430882	G	A	0.2093	0	0	Subclonal	Absent	Non-coding	-	-	-
	13	66430883	G	A	0.1905	0	0	Subclonal	Absent	Non-coding	-	-	-
	13	67523197	G	A	0	0	0.5741	Absent	Clonal	Non-coding	-	-	-
	13	67714028	C	T	0	0	0.4348	Absent	Clonal	Non-coding	-	-	-
	13	68458937	C	T	0	0	0.3721	Absent	Clonal	Non-coding	-	-	-
	13	68707800	A	G	0	0	0.45	Absent	Clonal	Non-coding	-	-	-
	13	69267881	T	A	0	0	0.4773	Absent	Clonal	Non-coding	-	-	-
	13	69723657	G	A	0	0	0.3429	Absent	Clonal	Non-coding	-	-	-
	13	70399750	T	A	0.129	0	0	Subclonal	Absent	Non-coding	-	-	-
	13	71133727	G	A	0	0	0.4167	Absent	Clonal	Non-coding	-	-	-
	13	72796256	C	A	0	0	0.2424	Absent	Clonal	Non-coding	-	-	-
	13	74156906	C	A	0	0	0.3455	Absent	Clonal	Non-coding	-	-	-
	13	74284503	C	T	0	0	0.3542	Absent	Clonal	Non-coding	-	-	-
	13	75488693	T	A	0	0	0.5	Absent	Clonal	Non-coding	-	-	-
	13	77918068	G	C	0	0	0.4167	Absent	Clonal	Non-coding	-	-	-
	13	78586425	C	G	0	0	0.4043	Absent	Clonal	Non-coding	-	-	-
	13	79370958	G	A	0	0	0.3171	Absent	Clonal	Non-coding	-	-	-
	13	81039339	G	A	0	0	0.5581	Absent	Clonal	Non-coding	-	-	-
	13	82348740	A	T	0	0	0.4884	Absent	Clonal	Non-coding	-	-	-
	13	83138606	C	A	0	0	0.3721	Absent	Clonal	Non-coding	-	-	-
	13	83277776	A	T	0	0	0.3261	Absent	Clonal	Non-coding	-	-	-
	13	83905382	A	C	0	0	0.6098	Absent	Clonal	Non-coding	-	-	-
	13	84460770	T	A	0	0	0.425	Absent	Clonal	Non-coding	-	-	-
	13	84603164	G	C	0	0	0.4889	Absent	Clonal	Non-coding	-	-	-
	13	85572456	G	C	0	0	0.4884	Absent	Clonal	Non-coding	-	-	-
	13	86097125	G	A	0.3793	0	0	Clonal	Absent	Non-coding	-	-	-
	13	87493330	G	A	0	0.0238	0.3684	Absent	Clonal	Non-coding	-	-	-
	13	87955173	T	G	0.2903	0	0	Clonal	Absent	Non-coding	-	-	-
	13	88785774	G	A	0	0	0.3778	Absent	Clonal	Non-coding	-	-	-
	13	88846562	C	G	0	0	0.5814	Absent	Clonal	Non-coding	-	-	-
	13	89233447	G	A	0	0	0.381	Absent	Clonal	Non-coding	-	-	-
	13	89405997	T	A	0	0.2	0	Absent	Absent	Non-coding	-	-	-
	13	90395462	A	C	0	0	0.4286	Absent	Clonal	Non-coding	-	-	-
	13	90932948	G	T	0	0	0.1136	Absent	Subclonal	Non-coding	-	-	-
	13	91147145	C	A	0	0.0233	0.4444	Absent	Clonal	Non-coding	-	-	-
	13	91821970	T	A	0	0.0189	0.5116	Absent	Clonal	Non-coding	-	-	-
	13	92202705	G	A	0	0	0.45	Absent	Clonal	Non-coding	-	-	-
	13	93203074	T	A	0	0	0.3846	Absent	Clonal	Non-coding	-	-	-
	13	93253916	A	C	0	0	0.375	Absent	Clonal	Non-coding	-	-	-
	13	93396944	G	A	0	0	0.5217	Absent	Clonal	Non-coding	-	-	-
	13	93642136	C	T	0	0	0.3958	Absent	Clonal	Non-coding	-	-	-
	13	93746790	C	T	0	0	0.4545	Absent	Clonal	Non-coding	-	-	-
	13	93811550	A	G	0	0	0.3023	Absent	Clonal	Non-coding	-	-	-
	13	93870603	C	T	0	0.0263	0.3448	Absent	Clonal	Non-coding	-	-	-
	13	93870691	G	A	0	0.0208	0.5806	Absent	Clonal	Non-coding	-	-	-
	13	94343522	G	C	0	0	0.4762	Absent	Clonal	Non-coding	-	-	-
	13	96500172	C	T	0	0	0.5	Absent	Clonal	Non-coding	-	-	-
	13	96743514	A	T	0	0	0.36	Absent	Clonal	Missense	A398T	D133V	HS6ST3
	13	97161061	T	C	0	0	0.4222	Absent	Clonal	Non-coding	-	-	-
	13	97163476	C	T	0	0	0.3333	Absent	Clonal	Non-coding	-	-	-
	13	98090239	G	A	0	0	0.4375	Absent	Clonal	Non-coding	-	-	-
	13	98586502	A	G	0	0	0.5128	Absent	Clonal	Non-coding	-	-	-
	13	98812757	G	A	0	0	0.5238	Absent	Clonal	Non-coding	-	-	-
	13	99376931	G	A	0	0	0.3784	Absent	Clonal	Non-coding	-	-	-
	14	100117447	G	A	0	0	0.3636	Absent	Clonal	Non-coding	-	-	-
	14	100271649	G	A	0	0	0.3056	Absent	Clonal	Non-coding	-	-	-
	14	100476598	C	T	0	0	0.4634	Absent	Clonal	Non-coding	-	-	-
	14	100533595	A	G	0	0	0.3333	Absent	Clonal	Non-coding	-	-	-
	14	100720315	C	T	0	0	0.2195	Absent	Subclonal	Non-coding	-	-	-
	14	101049468	C	G	0	0	0.5294	Absent	Clonal	Non-coding	-	-	-
	14	101926268	A	C	0	0	0.4634	Absent	Clonal	Non-coding	-	-	-
	14	103596616	G	A	0	0	0.5	Absent	Clonal	Non-coding	-	-	-
	14	104602832	C	T	0	0	0.5833	Absent	Clonal	Non-coding	-	-	-
	14	104904553	C	G	0	0	0.3953	Absent	Clonal	Non-coding	-	-	-
	14	105017487	C	T	0	0	0.3409	Absent	Clonal	Non-coding	-	-	-
	14	19173360	T	G	0	0	0.4643	Absent	Clonal	Non-coding	-	-	-
	14	19802645	C	A	0	0	0.3667	Absent	Clonal	Non-coding	-	-	-
	14	21121918	C	T	0	0	0.4828	Absent	Clonal	Non-coding	-	-	-
	14	21808551	C	T	0	0	0.4524	Absent	Clonal	Non-coding	-	-	-
	14	21854605	C	T	0	0	0.5	Absent	Clonal	Non-coding	-	-	-
	14	24842605	C	T	0	0	0.3333	Absent	Clonal	Non-coding	-	-	-
	14	25790593	T	A	0	0	0.4545	Absent	Clonal	Non-coding	-	-	-
	14	26239752	A	C	0	0	0.4444	Absent	Clonal	Non-coding	-	-	-
	14	27363924	T	A	0	0	0.5088	Absent	Clonal	Non-coding	-	-	-
	14	27510256	A	C	0	0	0.449	Absent	Clonal	Non-coding	-	-	-
	14	28108136	G	T	0	0	0.4615	Absent	Clonal	Non-coding	-	-	-
	14	28484353	C	T	0	0	0.4717	Absent	Clonal	Non-coding	-	-	-
	14	28690693	G	T	0	0	0.5	Absent	Clonal	Non-coding	-	-	-
	14	28879765	C	T	0	0	0.4286	Absent	Clonal	Non-coding	-	-	-
	14	29509808	G	T	0	0	0.4872	Absent	Clonal	Non-coding	-	-	-
	14	30308687	G	A	0	0	0.4375	Absent	Clonal	Non-coding	-	-	-
	14	30480289	G	A	0	0	0.4643	Absent	Clonal	Non-coding	-	-	-
	14	34208091	G	A	0	0	0.3684	Absent	Clonal	Non-coding	-	-	-
	14	34841340	C	T	0	0	0.3333	Absent	Clonal	Non-coding	-	-	-
	14	36499370	C	T	0	0	0.35	Absent	Clonal	Non-coding	-	-	-
	14	37522008	T	A	0	0	0.2258	Absent	Clonal	Non-coding	-	-	-
	14	38832782	T	C	0	0	0.5135	Absent	Clonal	Non-coding	-	-	-
	14	38990535	G	A	0	0	0.2941	Absent	Clonal	Non-coding	-	-	-
	14	40318516	A	T	0.5227	0	0	Clonal	Absent	Non-coding	-	-	-
	14	40485876	G	A	0	0	0.3256	Absent	Clonal	Non-coding	-	-	-
	14	40855562	T	C	0.4255	0	0	Clonal	Absent	Non-coding	-	-	-
	14	41177344	C	T	0	0	0.3684	Absent	Clonal	Non-coding	-	-	-
	14	43004606	G	A	0	0	0.5641	Absent	Clonal	Non-coding	-	-	-
	14	43102584	C	G	0	0	0.3913	Absent	Clonal	Non-coding	-	-	-
	14	46678198	G	A	0	0	0.3636	Absent	Clonal	Non-coding	-	-	-
	14	48675199	C	T	0	0	0.3846	Absent	Clonal	Non-coding	-	-	-
	14	49646056	G	T	0	0	0.46	Absent	Clonal	Non-coding	-	-	-
	14	51529064	C	T	0	0	0.3889	Absent	Clonal	Non-coding	-	-	-
	14	51638750	C	T	0	0	0.303	Absent	Clonal	Non-coding	-	-	-
	14	51688140	C	T	0	0	0.3889	Absent	Clonal	Non-coding	-	-	-
	14	52259834	G	A	0.1481	0	0	Subclonal	Absent	Non-coding	-	-	-
	14	52663680	C	G	0	0	0.5143	Absent	Clonal	Non-coding	-	-	-
	14	52962886	A	C	0	0	0.4359	Absent	Clonal	Non-coding	-	-	-
	14	53179873	G	A	0	0	0.4286	Absent	Clonal	Non-coding	-	-	-
	14	54868962	C	T	0	0	0.3611	Absent	Clonal	Non-coding	-	-	-
	14	56186195	G	A	0	0	0.3947	Absent	Clonal	Non-coding	-	-	-
	14	56347584	G	A	0	0	0.3333	Absent	Clonal	Non-coding	-	-	-
	14	56793277	C	G	0	0	0.4583	Absent	Clonal	Non-coding	-	-	-
	14	57012790	G	A	0.4595	0	0	Clonal	Absent	Non-coding	-	-	-
	14	57635112	G	C	0	0	0.4048	Absent	Clonal	Non-coding	-	-	-
	14	60268240	A	T	0	0.122	0	Absent	Absent	Non-coding	-	-	-
	14	60638347	T	G	0	0	0.4783	Absent	Clonal	Non-coding	-	-	-
	14	61029797	G	C	0	0	0.3333	Absent	Clonal	Non-coding	-	-	-
	14	62215010	T	C	0	0	0.5484	Absent	Clonal	Non-coding	-	-	-
	14	63613279	C	T	0	0	0.5333	Absent	Clonal	Non-coding	-	-	-
	14	64235613	G	T	0	0	0.4286	Absent	Clonal	Non-coding	-	-	-
	14	65909927	G	A	0	0	0.5	Absent	Clonal	Non-coding	-	-	-
	14	66968608	C	G	0	0	0.6552	Absent	Clonal	Non-coding	-	-	-
	14	68605801	C	T	0	0	0.2973	Absent	Clonal	Non-coding	-	-	-
	14	68712912	G	A	0	0	0.5946	Absent	Clonal	Non-coding	-	-	-
	14	70519839	C	T	0	0	0.44	Absent	Clonal	Non-coding	-	-	-
	14	70830647	C	G	0	0	0.5641	Absent	Clonal	Non-coding	-	-	-
	14	70864913	C	T	0	0	0.4423	Absent	Clonal	Non-coding	-	-	-
	14	71295548	C	T	0	0	0.4706	Absent	Clonal	Non-coding	-	-	-
	14	72433227	C	G	0	0	0.4194	Absent	Clonal	Non-coding	-	-	-
	14	74245252	C	T	0	0	0.697	Absent	Clonal	Non-coding	-	-	-
	14	74245386	C	A	0	0	0.3824	Absent	Clonal	Non-coding	-	-	-
	14	75392331	C	T	0	0	0.3889	Absent	Clonal	Non-coding	-	-	-
	14	75637070	C	A	0	0	0.4688	Absent	Clonal	Non-coding	-	-	-
	14	76733437	T	C	0	0	0.5122	Absent	Clonal	Non-coding	-	-	-
	14	76997083	C	T	0	0	0.6136	Absent	Clonal	Non-coding	-	-	-
	14	79334194	G	A	0	0	0.4412	Absent	Clonal	Non-coding	-	-	-
	14	82860413	G	C	0	0	0.4091	Absent	Clonal	Non-coding	-	-	-
	14	83116097	G	A	0	0	0.3469	Absent	Clonal	Non-coding	-	-	-
	14	83361262	G	A	0	0	0.5897	Absent	Clonal	Non-coding	-	-	-
	14	83973839	G	C	0	0	0.25	Absent	Clonal	Non-coding	-	-	-
	14	85196484	C	G	0.0278	0	0.5185	Absent	Clonal	Non-coding	-	-	-
	14	85450316	C	T	0	0	0.3226	Absent	Clonal	Non-coding	-	-	-
	14	86621728	T	A	0	0.1026	0	Absent	Absent	Non-coding	-	-	-
	14	86872302	T	G	0	0	0.4808	Absent	Clonal	Non-coding	-	-	-
	14	87883148	T	A	0	0	0.5714	Absent	Clonal	Non-coding	-	-	-
	14	90080370	C	T	0	0	0.4186	Absent	Clonal	Non-coding	-	-	-
	14	90593183	C	T	0	0	0.3421	Absent	Clonal	Non-coding	-	-	-
	14	91263917	G	C	0	0	0.383	Absent	Clonal	Non-coding	-	-	-
	14	91809601	C	G	0	0	0.4444	Absent	Clonal	Non-coding	-	-	-
	14	91989116	G	T	0	0	0.3696	Absent	Clonal	Non-coding	-	-	-
	14	92061504	G	A	0	0	0.45	Absent	Clonal	Non-coding	-	-	-
	14	92383188	C	T	0	0	0.4643	Absent	Clonal	Non-coding	-	-	-
	14	93161937	C	T	0	0	0.4231	Absent	Clonal	Non-coding	-	-	-
	14	94929596	C	A	0	0	0.3125	Absent	Clonal	Missense	G1142T	G381V	SERPINA9
	14	95040003	A	T	0	0	0.5745	Absent	Clonal	Non-coding	-	-	-
	14	95100144	G	A	0	0.0227	0.4762	Absent	Clonal	Non-coding	-	-	-
	14	96650577	C	T	0	0	0.4231	Absent	Clonal	Non-coding	-	-	-
	14	96698785	C	G	0	0	0.6458	Absent	Clonal	Non-coding	-	-	-
	14	96839893	T	G	0	0	0.5556	Absent	Clonal	Non-coding	-	-	-
	14	97499803	G	C	0	0	0.5472	Absent	Clonal	Non-coding	-	-	-
	14	98157190	C	T	0	0	0.3617	Absent	Clonal	Non-coding	-	-	-
	14	98258232	G	A	0	0	0.4688	Absent	Clonal	Non-coding	-	-	-
	14	99546902	C	T	0	0	0.4211	Absent	Clonal	Non-coding	-	-	-
	15	22507261	G	A	0	0	0.3148	Absent	Clonal	Non-coding	-	-	-
	15	23045703	G	A	0	0	0.3243	Absent	Clonal	Non-coding	-	-	-
	15	23110618	A	G	0	0	0.36	Absent	Clonal	Non-coding	-	-	-
	15	23133269	G	A	0	0	0.52	Absent	Clonal	Non-coding	-	-	-
	15	23945465	C	T	0	0	0.5417	Absent	Clonal	Non-coding	-	-	-
	15	24523626	A	T	0	0	0.4909	Absent	Clonal	Non-coding	-	-	-
	15	24846818	G	A	0	0	0.34	Absent	Clonal	Non-coding	-	-	-
	15	26481857	T	A	0	0	0.4194	Absent	Clonal	Non-coding	-	-	-
	15	27103849	G	A	0	0	0.5806	Absent	Clonal	Non-coding	-	-	-
	15	27334794	C	T	0	0	0.4717	Absent	Clonal	Non-coding	-	-	-
	15	28172433	C	T	0	0	0.3878	Absent	Clonal	Non-coding	-	-	-
	15	28524299	C	T	0	0	0.4565	Absent	Clonal	Non-coding	-	-	-
	15	29769726	C	T	0	0	0.3864	Absent	Clonal	Non-coding	-	-	-
	15	29783559	G	C	0	0	0.4651	Absent	Clonal	Non-coding	-	-	-
	15	30102046	G	A	0	0	0.3696	Absent	Clonal	Non-coding	-	-	-
	15	34121847	G	T	0	0	0.5294	Absent	Clonal	Non-coding	-	-	-
	15	34562256	G	A	0	0	0.5429	Absent	Clonal	Non-coding	-	-	-
	15	36306327	T	C	0	0	0.4054	Absent	Clonal	Non-coding	-	-	-
	15	36491822	G	A	0	0	0.5	Absent	Clonal	Non-coding	-	-	-
	15	36578515	T	C	0.0435	0	0.5676	Absent	Clonal	Non-coding	-	-	-
	15	36645260	C	T	0	0	0.439	Absent	Clonal	Non-coding	-	-	-
	15	39903429	G	T	0.0263	0	0.3947	Absent	Clonal	Non-coding	-	-	-
	15	39943166	G	C	0	0	0.439	Absent	Clonal	Non-coding	-	-	-
	15	40058395	G	A	0	0.0175	0.4359	Absent	Clonal	Non-coding	-	-	-
	15	40060220	G	A	0	0	0.4412	Absent	Clonal	Non-coding	-	-	-
	15	40088504	A	T	0	0	0.5	Absent	Clonal	Non-coding	-	-	-
	15	41203832	C	T	0	0	0.3878	Absent	Clonal	Non-coding	-	-	-
	15	43266375	C	T	0	0	0.3556	Absent	Clonal	Non-coding	-	-	-
	15	45374593	G	A	0	0	0.4615	Absent	Clonal	Non-coding	-	-	-
	15	45528856	G	A	0	0	0.5227	Absent	Clonal	Non-coding	-	-	-
	15	46040933	C	T	0	0	0.4167	Absent	Clonal	Non-coding	-	-	-
	15	46331858	C	A	0	0	0.4167	Absent	Clonal	Non-coding	-	-	-
	15	46383183	C	T	0	0	0.3	Absent	Clonal	Non-coding	-	-	-
	15	47247515	A	T	0	0	0.4773	Absent	Clonal	Non-coding	-	-	-
	15	47380524	T	A	0	0	0.5143	Absent	Clonal	Non-coding	-	-	-
	15	48570853	C	T	0	0	0.3913	Absent	Clonal	Non-coding	-	-	-
	15	48685685	G	C	0	0	0.4839	Absent	Clonal	Non-coding	-	-	-
	15	48901397	C	T	0	0	0.5455	Absent	Clonal	Non-coding	-	-	-
	15	49968498	G	T	0	0	0.4773	Absent	Clonal	Non-coding	-	-	-
	15	49969490	C	T	0	0	0.4545	Absent	Clonal	Non-coding	-	-	-
	15	49969493	G	A	0	0	0.4571	Absent	Clonal	Non-coding	-	-	-
	15	51888012	G	A	0	0	0.383	Absent	Clonal	Non-coding	-	-	-
	15	53635232	A	T	0	0	0.3913	Absent	Clonal	Non-coding	-	-	-
	15	54953424	C	G	0	0	0.5526	Absent	Clonal	Non-coding	-	-	-
	15	55176250	C	T	0	0	0.5106	Absent	Clonal	Non-coding	-	-	-
	15	55176434	G	T	0	0	0.4048	Absent	Clonal	Non-coding	-	-	-
	15	55681194	G	A	0	0	0.4118	Absent	Clonal	Non-coding	-	-	-
	15	56294205	T	A	0	0.1333	0.0417	Absent	Absent	Non-coding	-	-	-
	15	59586111	G	A	0	0	0.4717	Absent	Clonal	Non-coding	-	-	-
	15	60332129	C	A	0	0	0.4681	Absent	Clonal	Non-coding	-	-	-
	15	61550837	G	A	0	0	0.5	Absent	Clonal	Non-coding	-	-	-
	15	63235472	G	A	0	0	0.5455	Absent	Clonal	Non-coding	-	-	-
	15	63827879	G	A	0	0	0.5435	Absent	Clonal	Non-coding	-	-	-
	15	64375657	G	A	0	0	0.4865	Absent	Clonal	Non-coding	-	-	-
	15	65192272	C	T	0	0	0.3929	Absent	Clonal	Non-coding	-	-	-
	15	65251625	C	T	0.0323	0	0.4444	Absent	Clonal	Non-coding	-	-	-
	15	67467982	G	A	0	0	0.4545	Absent	Clonal	Non-coding	-	-	-
	15	68162858	C	T	0	0	0.4884	Absent	Clonal	Non-coding	-	-	-
	15	68308408	G	A	0	0	0.4516	Absent	Clonal	Non-coding	-	-	-
	15	70666954	C	T	0	0	0.587	Absent	Clonal	Non-coding	-	-	-
	15	70957000	C	T	0	0	0.4286	Absent	Clonal	Essential_Splice	.	.	UACA
	15	71357784	T	A	0	0	0.5143	Absent	Clonal	Non-coding	-	-	-
	15	71891938	C	T	0	0	0.4839	Absent	Clonal	Non-coding	-	-	-
	15	72690117	T	G	0	0	0.3684	Absent	Clonal	Non-coding	-	-	-
	15	72690144	G	A	0	0	0.3488	Absent	Clonal	Non-coding	-	-	-
	15	74288725	G	T	0	0	0.5116	Absent	Clonal	Non-coding	-	-	-
	15	78682209	G	A	0	0	0.4783	Absent	Clonal	Non-coding	-	-	-
	15	79162902	G	C	0	0	0.5946	Absent	Clonal	Non-coding	-	-	-
	15	79739353	C	T	0	0	0.55	Absent	Clonal	Non-coding	-	-	-
	15	83289423	G	A	0	0	0.359	Absent	Clonal	Non-coding	-	-	-
	15	83975879	C	T	0	0	0.4146	Absent	Clonal	Non-coding	-	-	-
	15	84642945	T	C	0	0	0.3077	Absent	Clonal	Non-coding	-	-	-
	15	86507861	C	G	0	0	0.5833	Absent	Clonal	Non-coding	-	-	-
	15	87031107	G	A	0	0	0.5238	Absent	Clonal	Non-coding	-	-	-
	15	87654725	G	A	0	0	0.359	Absent	Clonal	Non-coding	-	-	-
	15	88048920	G	T	0	0	0.5128	Absent	Clonal	Non-coding	-	-	-
	15	88282370	T	C	0	0	0.3556	Absent	Clonal	Non-coding	-	-	-
	15	89880138	C	T	0	0	0.4839	Absent	Clonal	Non-coding	-	-	-
	15	91660099	G	A	0	0	0.4595	Absent	Clonal	Non-coding	-	-	-
	15	94131983	A	T	0.1136	0	0	Subclonal	Absent	Non-coding	-	-	-
	15	95104867	G	A	0	0	0.5588	Absent	Clonal	Non-coding	-	-	-
	15	96577784	C	T	0	0	0.42	Absent	Clonal	Non-coding	-	-	-
	15	96577854	A	C	0	0	0.4918	Absent	Clonal	Non-coding	-	-	-
	15	96815215	C	T	0	0	0.3043	Absent	Clonal	Non-coding	-	-	-
	15	97406134	G	A	0	0	0.4783	Absent	Clonal	Non-coding	-	-	-
	15	98264503	G	T	0	0	0.375	Absent	Clonal	Non-coding	-	-	-
	15	98971567	C	T	0.0345	0	0.4423	Absent	Clonal	Non-coding	-	-	-
	15	99497208	G	A	0	0	0.4048	Absent	Clonal	Non-coding	-	-	-
	16	10346472	C	G	0	0	0.5349	Absent	Clonal	Non-coding	-	-	-
	16	10718472	C	T	0	0	0.3871	Absent	Clonal	Non-coding	-	-	-
	16	11020594	C	T	0	0	0.5366	Absent	Clonal	Non-coding	-	-	-
	16	12624454	C	T	0	0	0.4483	Absent	Clonal	Non-coding	-	-	-
	16	1277043	C	T	0.0857	0.069	0	Subclonal	Absent	Non-coding	-	-	-
	16	12802206	C	G	0	0	0.4595	Absent	Clonal	Non-coding	-	-	-
	16	13205979	G	T	0	0	0.3824	Absent	Clonal	Non-coding	-	-	-
	16	13355617	C	T	0	0	0.4259	Absent	Clonal	Non-coding	-	-	-
	16	15588639	C	A	0	0	0.4	Absent	Clonal	Non-coding	-	-	-
	16	17715276	G	A	0	0	0.439	Absent	Clonal	Non-coding	-	-	-
	16	18947751	G	A	0	0.0238	0.4667	Absent	Clonal	Non-coding	-	-	-
	16	20208098	G	C	0	0	0.4688	Absent	Clonal	Non-coding	-	-	-
	16	20442016	G	A	0	0	0.6207	Absent	Clonal	Non-coding	-	-	-
	16	20743755	C	G	0	0	0.5349	Absent	Clonal	Non-coding	-	-	-
	16	20803187	T	A	0	0	0.5556	Absent	Clonal	Non-coding	-	-	-
	16	24473359	C	T	0	0	0.4167	Absent	Clonal	Non-coding	-	-	-
	16	25515651	G	T	0	0	0.4186	Absent	Clonal	Non-coding	-	-	-
	16	25527147	C	G	0	0	0.5789	Absent	Clonal	Non-coding	-	-	-
	16	26470511	G	A	0	0	0.4545	Absent	Clonal	Non-coding	-	-	-
	16	27879157	G	C	0	0	0.439	Absent	Clonal	Non-coding	-	-	-
	16	28010503	C	T	0	0.0244	0.3958	Absent	Clonal	Non-coding	-	-	-
	16	34017257	A	T	0	0	0.5111	Absent	Clonal	Non-coding	-	-	-
	16	34224983	C	G	0	0	0.5	Absent	Clonal	Non-coding	-	-	-
	16	34237999	G	A	0.4074	0	0	Clonal	Absent	Non-coding	-	-	-
	16	35052217	C	T	0	0	0.4528	Absent	Clonal	Non-coding	-	-	-
	16	4043079	C	T	0	0.0286	0.3939	Absent	Clonal	Non-coding	-	-	-
	16	4607131	C	T	0	0	0.4146	Absent	Clonal	Non-coding	-	-	-
	16	51186478	G	A	0	0	0.5588	Absent	Clonal	Non-coding	-	-	-
	16	51387359	G	A	0.0204	0	0.5	Absent	Clonal	Non-coding	-	-	-
	16	51554064	G	A	0	0	0.45	Absent	Clonal	Non-coding	-	-	-
	16	51656160	C	G	0	0	0.4571	Absent	Clonal	Non-coding	-	-	-
	16	51775768	G	A	0	0	0.5116	Absent	Clonal	Non-coding	-	-	-
	16	51903420	C	T	0	0	0.5	Absent	Clonal	Non-coding	-	-	-
	16	52239849	C	T	0	0	0.4444	Absent	Clonal	Non-coding	-	-	-
	16	5405386	G	A	0.3846	0	0	Clonal	Absent	Non-coding	-	-	-
	16	5475369	C	T	0	0	0.4444	Absent	Clonal	Non-coding	-	-	-
	16	55178931	G	A	0	0.02	0.3667	Absent	Clonal	Non-coding	-	-	-
	16	56767269	G	T	0	0	0.425	Absent	Clonal	Non-coding	-	-	-
	16	56957710	C	A	0	0	0.6207	Absent	Clonal	Non-coding	-	-	-
	16	5740059	C	A	0	0	0.4	Absent	Clonal	Non-coding	-	-	-
	16	58600004	G	C	0	0	0.5	Absent	Clonal	Non-coding	-	-	-
	16	59012136	G	C	0	0	0.4138	Absent	Clonal	Non-coding	-	-	-
	16	60205577	C	T	0.2222	0	0	Subclonal	Absent	Non-coding	-	-	-
	16	61288198	G	A	0	0	0.4681	Absent	Clonal	Non-coding	-	-	-
	16	62125628	C	A	0	0	0.4865	Absent	Clonal	Non-coding	-	-	-
	16	6234190	G	A	0	0	0.3846	Absent	Clonal	Non-coding	-	-	-
	16	6238691	T	C	0	0	0.3243	Absent	Clonal	Non-coding	-	-	-
	16	62404488	A	C	0	0	0.3824	Absent	Clonal	Non-coding	-	-	-
	16	62598353	A	C	0.2	0	0	Subclonal	Absent	Non-coding	-	-	-
	16	62609822	T	G	0	0	0.303	Absent	Clonal	Non-coding	-	-	-
	16	63659622	G	T	0	0	0.303	Absent	Clonal	Non-coding	-	-	-
	16	66195740	C	T	0	0	0.4894	Absent	Clonal	Non-coding	-	-	-
	16	66354532	C	A	0	0	0.5789	Absent	Clonal	Non-coding	-	-	-
	16	68502712	C	T	0	0	0.6047	Absent	Clonal	Non-coding	-	-	-
	16	68502894	G	A	0	0	0.5	Absent	Clonal	Non-coding	-	-	-
	16	68990738	G	C	0	0	0.3542	Absent	Clonal	Non-coding	-	-	-
	16	69155018	C	G	0	0	0.3714	Absent	Clonal	Non-coding	-	-	-
	16	70975561	C	T	0.0303	0	0.0667	Absent	Subclonal	Synonymous	G6831A	E2277E	HYDIN
	16	71499088	G	C	0	0	0.4773	Absent	Clonal	Non-coding	-	-	-
	16	71911187	G	A	0	0	0.383	Absent	Clonal	Non-coding	-	-	-
	16	72728358	T	A	0	0	0.5532	Absent	Clonal	Non-coding	-	-	-
	16	73206350	G	A	0	0	0.3077	Absent	Clonal	Non-coding	-	-	-
	16	75173160	G	A	0	0	0.4074	Absent	Clonal	Non-coding	-	-	-
	16	75459804	G	A	0	0	0.3438	Absent	Clonal	Non-coding	-	-	-
	16	7677755	G	A	0	0	0.5116	Absent	Clonal	Non-coding	-	-	-
	16	77032499	G	A	0	0	0.5217	Absent	Clonal	Non-coding	-	-	-
	16	78333879	C	T	0	0	0.5111	Absent	Clonal	Non-coding	-	-	-
	16	78789225	C	T	0	0	0.3542	Absent	Clonal	Non-coding	-	-	-
	16	79738236	C	G	0	0	0.4595	Absent	Clonal	Non-coding	-	-	-
	16	81580648	C	T	0	0	0.3824	Absent	Clonal	Non-coding	-	-	-
	16	82330062	G	A	0	0	0.4062	Absent	Clonal	Non-coding	-	-	-
	16	82343466	G	T	0	0	0.45	Absent	Clonal	Non-coding	-	-	-
	16	8252674	C	T	0	0	0.6389	Absent	Clonal	Non-coding	-	-	-
	16	82571293	C	T	0	0	0.5	Absent	Clonal	Non-coding	-	-	-
	16	82985093	A	T	0	0	0.4894	Absent	Clonal	Non-coding	-	-	-
	16	83108923	G	C	0	0	0.4	Absent	Clonal	Non-coding	-	-	-
	16	84452431	C	T	0	0	0.5294	Absent	Clonal	Non-coding	-	-	-
	16	86632251	C	A	0	0	0.4103	Absent	Clonal	Non-coding	-	-	-
	16	87107976	C	T	0	0	0.4872	Absent	Clonal	Non-coding	-	-	-
	16	88564070	G	A	0	0	0.4054	Absent	Clonal	Non-coding	-	-	-
	16	89210138	G	A	0	0	0.525	Absent	Clonal	Non-coding	-	-	-
	16	9293529	T	C	0	0	0.5208	Absent	Clonal	Non-coding	-	-	-
	17	11541364	G	A	0	0	0.6604	Absent	Clonal	Non-coding	-	-	-
	17	11801586	C	T	0	0	0.4651	Absent	Clonal	Non-coding	-	-	-
	17	12130693	C	T	0	0	0.42	Absent	Clonal	Non-coding	-	-	-
	17	12142867	C	G	0	0	0.4857	Absent	Clonal	Non-coding	-	-	-
	17	12478870	T	A	0	0	0.5366	Absent	Clonal	Non-coding	-	-	-
	17	13638964	C	T	0	0	0.4103	Absent	Clonal	Non-coding	-	-	-
	17	13816526	C	T	0	0	0.4595	Absent	Clonal	Non-coding	-	-	-
	17	14177690	T	C	0	0	0.4348	Absent	Clonal	Non-coding	-	-	-
	17	14222815	C	G	0	0	0.5102	Absent	Clonal	Non-coding	-	-	-
	17	15854666	C	T	0	0	0.5208	Absent	Clonal	Non-coding	-	-	-
	17	16437417	C	T	0	0	0.4211	Absent	Clonal	Non-coding	-	-	-
	17	16449505	C	T	0	0	0.3659	Absent	Clonal	Non-coding	-	-	-
	17	17021966	G	T	0	0	0.3125	Absent	Clonal	Non-coding	-	-	-
	17	17827345	G	A	0	0	0.3889	Absent	Clonal	Non-coding	-	-	-
	17	18210968	C	G	0	0	0.359	Absent	Clonal	Non-coding	-	-	-
	17	20771608	G	A	0	0	0.3939	Absent	Clonal	Non-coding	-	-	-
	17	21855313	A	G	0	0.0278	0.4545	Absent	Clonal	Non-coding	-	-	-
	17	22021030	C	G	0	0	0.4516	Absent	Clonal	Non-coding	-	-	-
	17	22072416	A	G	0	0	0.3871	Absent	Clonal	Non-coding	-	-	-
	17	22124764	G	T	0	0	0.6053	Absent	Clonal	Non-coding	-	-	-
	17	26425548	C	T	0	0	0.5758	Absent	Clonal	Non-coding	-	-	-
	17	27863965	G	C	0	0	0.4194	Absent	Clonal	Non-coding	-	-	-
	17	28534827	C	T	0	0	0.5405	Absent	Clonal	Missense	G1573A	V525M	SLC6A4
	17	29434160	G	A	0	0	0.6222	Absent	Clonal	Non-coding	-	-	-
	17	31207384	G	A	0	0	0.4167	Absent	Clonal	Non-coding	-	-	-
	17	31933954	C	T	0	0	0.1395	Absent	Subclonal	Non-coding	-	-	-
	17	32420245	C	T	0	0	0.4524	Absent	Clonal	Non-coding	-	-	-
	17	33369563	G	A	0	0	0.4242	Absent	Clonal	Non-coding	-	-	-
	17	34831448	G	A	0	0	0.3462	Absent	Clonal	Non-coding	-	-	-
	17	35155953	C	T	0	0	0.4839	Absent	Clonal	Non-coding	-	-	-
	17	35743528	T	A	0	0.1	0	Absent	Absent	Non-coding	-	-	-
	17	37851878	C	T	0	0.0263	0.5556	Absent	Clonal	Non-coding	-	-	-
	17	38763428	C	T	0	0	0.3636	Absent	Clonal	Non-coding	-	-	-
	17	39440816	T	C	0	0	0.4242	Absent	Clonal	Non-coding	-	-	-
	17	39660082	C	T	0	0	0.4545	Absent	Clonal	Non-coding	-	-	-
	17	39661414	G	C	0	0	0.42	Absent	Clonal	Missense	C389G	A130G	KRT13
	17	39907288	C	T	0	0	0.1395	Absent	Subclonal	Non-coding	-	-	-
	17	40464803	C	A	0	0	0.54	Absent	Clonal	Non-coding	-	-	-
	17	42095439	G	T	0.0278	0	0.3182	Absent	Clonal	Non-coding	-	-	-
	17	4421812	C	T	0	0	0.3333	Absent	Clonal	Non-coding	-	-	-
	17	47117400	C	T	0	0.0286	0.6	Absent	Clonal	Synonymous	C765T	S255S	IGF2BP1
	17	47139423	C	A	0	0	0.4103	Absent	Clonal	Non-coding	-	-	-
	17	49419888	G	A	0	0	0.5333	Absent	Clonal	Non-coding	-	-	-
	17	50164569	C	T	0	0	0.4444	Absent	Clonal	Non-coding	-	-	-
	17	52056995	A	T	0	0	0.4615	Absent	Clonal	Non-coding	-	-	-
	17	52929900	C	T	0	0	0.5	Absent	Clonal	Non-coding	-	-	-
	17	54319432	C	T	0	0	0.5	Absent	Clonal	Non-coding	-	-	-
	17	54348064	C	T	0	0	0.4318	Absent	Clonal	Non-coding	-	-	-
	17	54400276	C	T	0	0	0.4286	Absent	Clonal	Non-coding	-	-	-
	17	54569823	C	T	0	0	0.4286	Absent	Clonal	Non-coding	-	-	-
	17	55261623	C	T	0	0	0.5116	Absent	Clonal	Non-coding	-	-	-
	17	56294907	C	T	0	0	0.6042	Absent	Clonal	Non-coding	-	-	-
	17	58405447	C	G	0	0	0.3721	Absent	Clonal	Non-coding	-	-	-
	17	6002561	G	A	0	0	0.48	Absent	Clonal	Non-coding	-	-	-
	17	60452961	C	G	0.0286	0	0.3654	Absent	Clonal	Non-coding	-	-	-
	17	61997450	C	T	0	0	0.4211	Absent	Clonal	Non-coding	-	-	-
	17	6367905	C	T	0.3636	0	0	Clonal	Absent	Non-coding	-	-	-
	17	6387288	C	T	0	0	0.4146	Absent	Clonal	Non-coding	-	-	-
	17	66292128	A	G	0.359	0	0	Clonal	Absent	Non-coding	-	-	-
	17	67376855	T	C	0.3214	0	0	Clonal	Absent	Non-coding	-	-	-
	17	68815215	C	G	0.0333	0	0.5417	Absent	Clonal	Non-coding	-	-	-
	17	68940251	G	A	0	0	0.5	Absent	Clonal	Non-coding	-	-	-
	17	6926775	C	T	0	0	0.4651	Absent	Clonal	Non-coding	-	-	-
	17	71062443	C	T	0	0	0.4419	Absent	Clonal	Non-coding	-	-	-
	17	7253469	G	C	0	0	0.2857	Absent	Clonal	Missense	G1985C	R662P	ACAP1
	17	72968088	G	A	0	0	0.381	Absent	Clonal	Non-coding	-	-	-
	17	7309619	G	C	0	0	0.4	Absent	Clonal	Non-coding	-	-	-
	17	74244330	C	T	0	0	0.5333	Absent	Clonal	Non-coding	-	-	-
	17	74686049	C	T	0	0	0.5128	Absent	Clonal	Non-coding	-	-	-
	17	79247258	C	G	0	0	0.4286	Absent	Clonal	Non-coding	-	-	-
	17	79247259	G	T	0	0	0.4359	Absent	Clonal	Non-coding	-	-	-
	17	81002541	C	G	0	0	0.3111	Absent	Clonal	Non-coding	-	-	-
	17	814116	G	A	0	0	0.4571	Absent	Clonal	Non-coding	-	-	-
	17	9555461	A	T	0	0	0.5161	Absent	Clonal	Non-coding	-	-	-
	17	9698712	C	A	0	0	0.3846	Absent	Clonal	Non-coding	-	-	-
	18	10078557	G	A	0	0	0.4615	Absent	Clonal	Non-coding	-	-	-
	18	10591976	G	T	0	0	0.4524	Absent	Clonal	Non-coding	-	-	-
	18	10876888	A	C	0	0	0.439	Absent	Clonal	Non-coding	-	-	-
	18	10953541	G	C	0	0	0.4634	Absent	Clonal	Non-coding	-	-	-
	18	11589012	C	G	0	0	0.2857	Absent	Clonal	Non-coding	-	-	-
	18	11678639	G	A	0	0	0.6905	Absent	Clonal	Non-coding	-	-	-
	18	12290888	G	A	0	0	0.4651	Absent	Clonal	Non-coding	-	-	-
	18	19046381	A	T	0	0	0.4054	Absent	Clonal	Non-coding	-	-	-
	18	19082727	C	T	0	0	0.4	Absent	Clonal	Non-coding	-	-	-
	18	19755883	G	A	0	0	0.4348	Absent	Clonal	Non-coding	-	-	-
	18	20249382	C	T	0	0	0.4524	Absent	Clonal	Non-coding	-	-	-
	18	20584005	G	A	0	0	0.6667	Absent	Clonal	Non-coding	-	-	-
	18	20786920	G	A	0	0	0.5532	Absent	Clonal	Non-coding	-	-	-
	18	20786967	G	A	0	0	0.6053	Absent	Clonal	Non-coding	-	-	-
	18	21638712	G	C	0	0	0.4746	Absent	Clonal	Non-coding	-	-	-
	18	2337860	G	A	0	0	0.4444	Absent	Clonal	Non-coding	-	-	-
	18	2403696	C	T	0	0	0.4915	Absent	Clonal	Non-coding	-	-	-
	18	25722564	G	A	0	0	0.5185	Absent	Clonal	Non-coding	-	-	-
	18	26132499	C	A	0	0	0.5882	Absent	Clonal	Non-coding	-	-	-
	18	26753239	T	G	0	0	0.5952	Absent	Clonal	Non-coding	-	-	-
	18	26790932	C	T	0.0256	0	0.5106	Absent	Clonal	Non-coding	-	-	-
	18	27842312	A	C	0	0	0.5714	Absent	Clonal	Non-coding	-	-	-
	18	28372790	T	A	0	0	0.3333	Absent	Clonal	Non-coding	-	-	-
	18	28490672	G	A	0	0	0.48	Absent	Clonal	Non-coding	-	-	-
	18	28860966	C	T	0	0	0.5161	Absent	Clonal	Non-coding	-	-	-
	18	30065058	T	C	0	0	0.4314	Absent	Clonal	Non-coding	-	-	-
	18	30565485	G	T	0	0	0.4444	Absent	Clonal	Non-coding	-	-	-
	18	31738249	C	T	0	0	0.35	Absent	Clonal	Non-coding	-	-	-
	18	33299481	C	T	0	0	0.4103	Absent	Clonal	Non-coding	-	-	-
	18	34084041	G	A	0	0	0.5357	Absent	Clonal	Non-coding	-	-	-
	18	35007127	G	A	0	0	0.3243	Absent	Clonal	Non-coding	-	-	-
	18	35824626	A	G	0	0	0.4634	Absent	Clonal	Non-coding	-	-	-
	18	36412764	A	C	0	0	0.3684	Absent	Clonal	Non-coding	-	-	-
	18	36502747	C	T	0	0	0.4167	Absent	Clonal	Non-coding	-	-	-
	18	36562118	G	T	0	0	0.5	Absent	Clonal	Non-coding	-	-	-
	18	36894105	G	C	0	0	0.5	Absent	Clonal	Non-coding	-	-	-
	18	37023812	C	T	0	0	0.5185	Absent	Clonal	Non-coding	-	-	-
	18	37141041	A	T	0.0222	0	0.5385	Absent	Clonal	Non-coding	-	-	-
	18	37681726	A	G	0	0	0.6	Absent	Clonal	Non-coding	-	-	-
	18	3778915	C	T	0	0	0.3846	Absent	Clonal	Non-coding	-	-	-
	18	37909865	A	G	0	0	0.5294	Absent	Clonal	Non-coding	-	-	-
	18	39124142	T	A	0	0	0.5	Absent	Clonal	Non-coding	-	-	-
	18	3933277	G	C	0	0	0.6944	Absent	Clonal	Non-coding	-	-	-
	18	393691	C	T	0	0	0.3725	Absent	Clonal	Non-coding	-	-	-
	18	40086858	C	T	0	0	0.5366	Absent	Clonal	Non-coding	-	-	-
	18	40160765	T	A	0	0	0.5128	Absent	Clonal	Non-coding	-	-	-
	18	40513707	G	C	0	0	0.119	Absent	Subclonal	Non-coding	-	-	-
	18	40646651	T	A	0	0	0.5588	Absent	Clonal	Non-coding	-	-	-
	18	40793280	C	A	0	0	0.2414	Absent	Clonal	Non-coding	-	-	-
	18	40907121	A	G	0	0	0.4706	Absent	Clonal	Non-coding	-	-	-
	18	41788307	G	C	0	0	0.5	Absent	Clonal	Non-coding	-	-	-
	18	42241558	C	T	0.0303	0	0.2273	Absent	Subclonal	Non-coding	-	-	-
	18	42545623	C	A	0	0	0.3778	Absent	Clonal	Non-coding	-	-	-
	18	42600911	G	A	0	0	0.3143	Absent	Clonal	Non-coding	-	-	-
	18	4268497	G	A	0	0	0.5357	Absent	Clonal	Non-coding	-	-	-
	18	44589477	T	A	0	0	0.4118	Absent	Clonal	Non-coding	-	-	-
	18	45318465	G	A	0	0	0.5	Absent	Clonal	Non-coding	-	-	-
	18	45481040	A	T	0	0	0.5789	Absent	Clonal	Non-coding	-	-	-
	18	45740224	G	A	0	0	0.5135	Absent	Clonal	Non-coding	-	-	-
	18	45813015	C	G	0	0	0.4	Absent	Clonal	Non-coding	-	-	-
	18	464593	A	G	0.1591	0	0	Subclonal	Absent	Non-coding	-	-	-
	18	4739543	C	T	0.2286	0	0	Subclonal	Absent	Non-coding	-	-	-
	18	48166870	C	G	0	0	0.5938	Absent	Clonal	Non-coding	-	-	-
	18	48829918	G	C	0	0	0.5625	Absent	Clonal	Non-coding	-	-	-
	18	52043411	C	T	0.1923	0	0	Subclonal	Absent	Non-coding	-	-	-
	18	53030523	T	C	0	0	0.4286	Absent	Clonal	Non-coding	-	-	-
	18	53039456	C	T	0	0	0.5455	Absent	Clonal	Non-coding	-	-	-
	18	53039457	G	A	0	0	0.5455	Absent	Clonal	Non-coding	-	-	-
	18	53996562	C	T	0	0	0.5366	Absent	Clonal	Non-coding	-	-	-
	18	54892900	G	A	0	0	0.4412	Absent	Clonal	Non-coding	-	-	-
	18	54967621	C	T	0	0	0.3824	Absent	Clonal	Non-coding	-	-	-
	18	55056012	A	G	0.0303	0	0.3125	Absent	Clonal	Non-coding	-	-	-
	18	56340166	G	A	0	0	0.1892	Absent	Subclonal	Non-coding	-	-	-
	18	5704758	C	T	0	0	0.5	Absent	Clonal	Non-coding	-	-	-
	18	57197516	A	G	0	0	0.4571	Absent	Clonal	Non-coding	-	-	-
	18	57297035	G	A	0	0	0.5429	Absent	Clonal	Non-coding	-	-	-
	18	57304279	G	A	0	0	0.5	Absent	Clonal	Non-coding	-	-	-
	18	57882504	T	C	0.1707	0	0	Subclonal	Absent	Non-coding	-	-	-
	18	58165239	T	C	0	0	0.359	Absent	Clonal	Non-coding	-	-	-
	18	59425399	G	A	0	0	0.4444	Absent	Clonal	Non-coding	-	-	-
	18	60377123	G	C	0	0	0.4706	Absent	Clonal	Non-coding	-	-	-
	18	60748339	G	A	0	0	0.5714	Absent	Clonal	Non-coding	-	-	-
	18	60978686	C	A	0	0	0.3913	Absent	Clonal	Non-coding	-	-	-
	18	64524883	C	A	0	0	0.2727	Absent	Clonal	Non-coding	-	-	-
	18	64544110	C	A	0	0	0.3548	Absent	Clonal	Non-coding	-	-	-
	18	65455515	C	T	0	0	0.2727	Absent	Clonal	Non-coding	-	-	-
	18	65523747	T	C	0	0	0.4038	Absent	Clonal	Non-coding	-	-	-
	18	65852921	C	A	0	0.0333	0.5476	Absent	Clonal	Non-coding	-	-	-
	18	6784855	C	T	0.1707	0	0	Subclonal	Absent	Non-coding	-	-	-
	18	68893448	A	G	0	0	0.5172	Absent	Clonal	Non-coding	-	-	-
	18	69105605	G	C	0	0	0.4634	Absent	Clonal	Non-coding	-	-	-
	18	69394182	A	T	0.0312	0.1026	0.0244	Absent	Absent	Non-coding	-	-	-
	18	69575301	A	C	0	0	0.4634	Absent	Clonal	Non-coding	-	-	-
	18	70186316	A	T	0	0	0.2667	Absent	Clonal	Non-coding	-	-	-
	18	71066218	G	A	0	0	0.439	Absent	Clonal	Non-coding	-	-	-
	18	71630492	G	C	0	0	0.4324	Absent	Clonal	Non-coding	-	-	-
	18	75069873	C	T	0	0	0.3103	Absent	Clonal	Non-coding	-	-	-
	18	75882931	G	A	0	0	0.2927	Absent	Clonal	Non-coding	-	-	-
	18	77332575	G	A	0	0	0.3125	Absent	Clonal	Non-coding	-	-	-
	18	8021784	T	C	0	0	0.5102	Absent	Clonal	Non-coding	-	-	-
	18	8700589	G	A	0	0	0.3438	Absent	Clonal	Non-coding	-	-	-
	19	10372111	C	T	0	0	0.3333	Absent	Clonal	Non-coding	-	-	-
	19	10903926	G	A	0	0	0.5111	Absent	Clonal	Non-coding	-	-	-
	19	1169229	C	T	0	0	0.5128	Absent	Clonal	Non-coding	-	-	-
	19	12297542	C	G	0.0333	0	0.45	Absent	Clonal	Missense	C349G	L117V	ZNF136
	19	12348085	G	A	0	0	0.383	Absent	Clonal	Non-coding	-	-	-
	19	1416483	C	T	0	0	0.4815	Absent	Clonal	Non-coding	-	-	-
	19	15181184	C	T	0	0	0.36	Absent	Clonal	Non-coding	-	-	-
	19	15234050	C	T	0	0	0.4	Absent	Clonal	Synonymous	G342A	T114T	ILVBL
	19	15350310	C	A	0	0	0.1463	Absent	Subclonal	Missense	G3469T	V1157F	BRD4
	19	16633538	C	G	0	0	0.3	Absent	Clonal	Non-coding	-	-	-
	19	17240008	G	A	0	0	0.5	Absent	Clonal	Non-coding	-	-	-
	19	18145779	G	A	0	0	0.4483	Absent	Clonal	Non-coding	-	-	-
	19	19602156	G	A	0	0	0.5833	Absent	Clonal	Non-coding	-	-	-
	19	21453443	T	C	0	0	0.4242	Absent	Clonal	Non-coding	-	-	-
	19	22013446	A	T	0	0	0.3529	Absent	Clonal	Non-coding	-	-	-
	19	22363183	C	A	0	0	0.3333	Absent	Clonal	Nonsense	G1336T	E446*	ZNF676
	19	22723476	C	G	0	0	0.4643	Absent	Clonal	Non-coding	-	-	-
	19	22835506	C	G	0	0	0.3448	Absent	Clonal	Non-coding	-	-	-
	19	23261689	G	T	0	0	0.3529	Absent	Clonal	Non-coding	-	-	-
	19	23272593	A	T	0	0	0.6429	Absent	Clonal	Non-coding	-	-	-
	19	23375292	C	A	0	0	0.4634	Absent	Clonal	Non-coding	-	-	-
	19	2666263	C	T	0	0.0588	0.3784	Absent	Clonal	Non-coding	-	-	-
	19	29514109	C	T	0	0	0.4722	Absent	Clonal	Non-coding	-	-	-
	19	307692	G	A	0	0	0.2759	Absent	Clonal	Non-coding	-	-	-
	19	31297556	C	T	0	0	0.4889	Absent	Clonal	Non-coding	-	-	-
	19	31606616	C	T	0	0	0.3636	Absent	Clonal	Non-coding	-	-	-
	19	31848838	G	A	0	0	0.4286	Absent	Clonal	Non-coding	-	-	-
	19	31850572	A	T	0	0	0.4062	Absent	Clonal	Non-coding	-	-	-
	19	32548595	C	T	0	0	0.5952	Absent	Clonal	Non-coding	-	-	-
	19	32804379	G	A	0	0	0.3953	Absent	Clonal	Non-coding	-	-	-
	19	34230813	G	A	0	0	0.4839	Absent	Clonal	Non-coding	-	-	-
	19	34411367	G	C	0	0	0.1463	Absent	Subclonal	Non-coding	-	-	-
	19	34626490	G	T	0	0	0.4872	Absent	Clonal	Non-coding	-	-	-
	19	34700330	A	G	0.0227	0	0.413	Absent	Clonal	Non-coding	-	-	-
	19	35014915	C	T	0	0	0.2258	Absent	Clonal	Non-coding	-	-	-
	19	36479073	C	A	0	0	0.3636	Absent	Clonal	Non-coding	-	-	-
	19	38579544	C	T	0.0238	0.1579	0	Absent	Absent	Non-coding	-	-	-
	19	403806	C	A	0	0	0.4615	Absent	Clonal	Non-coding	-	-	-
	19	40418657	G	A	0	0	0.4333	Absent	Clonal	Non-coding	-	-	-
	19	40525611	C	T	0	0	0.3636	Absent	Clonal	Non-coding	-	-	-
	19	42177140	G	C	0	0	0.4359	Absent	Clonal	Non-coding	-	-	-
	19	43683251	C	T	0	0	0.4894	Absent	Clonal	Synonymous	G489A	E163E	PSG5
	19	44070899	C	G	0.0303	0	0.4815	Absent	Clonal	Non-coding	-	-	-
	19	44544905	G	A	0	0	0.4524	Absent	Clonal	Non-coding	-	-	-
	19	45078051	C	T	0	0	0.4222	Absent	Clonal	Non-coding	-	-	-
	19	45124849	G	A	0	0	0.35	Absent	Clonal	Non-coding	-	-	-
	19	46600199	C	G	0	0	0.36	Absent	Clonal	Non-coding	-	-	-
	19	49182900	T	A	0.4483	0	0	Clonal	Absent	Non-coding	-	-	-
	19	49226919	G	C	0	0	0.3659	Absent	Clonal	Non-coding	-	-	-
	19	49904862	G	C	0	0	0.5778	Absent	Clonal	Non-coding	-	-	-
	19	500402	G	A	0	0	0.4737	Absent	Clonal	Non-coding	-	-	-
	19	50389316	C	T	0	0	0.5926	Absent	Clonal	Non-coding	-	-	-
	19	50788278	C	T	0	0	0.4103	Absent	Clonal	Non-coding	-	-	-
	19	52906687	G	A	0	0	0.2581	Absent	Clonal	Non-coding	-	-	-
	19	53625586	G	C	0	0	0.5	Absent	Clonal	Non-coding	-	-	-
	19	54058653	G	A	0	0	0.3409	Absent	Clonal	Non-coding	-	-	-
	19	54134712	G	A	0	0	0.4792	Absent	Clonal	Non-coding	-	-	-
	19	54435877	C	G	0	0	0.383	Absent	Clonal	Non-coding	-	-	-
	19	54435941	G	A	0	0	0.4737	Absent	Clonal	Non-coding	-	-	-
	19	5497586	G	A	0	0	0.575	Absent	Clonal	Non-coding	-	-	-
	19	55220290	C	T	0	0	0.3077	Absent	Clonal	Non-coding	-	-	-
	19	55397550	C	G	0	0	0.2903	Absent	Clonal	Non-coding	-	-	-
	19	55883023	C	T	0	0	0.4138	Absent	Clonal	Non-coding	-	-	-
	19	56476925	G	A	0	0	0.463	Absent	Clonal	Non-coding	-	-	-
	19	57217474	C	T	0	0	0.4857	Absent	Clonal	Non-coding	-	-	-
	19	57218197	A	C	0	0	0.4211	Absent	Clonal	Non-coding	-	-	-
	19	57340580	G	C	0	0	0.525	Absent	Clonal	Non-coding	-	-	-
	19	5807922	C	A	0	0	0.4242	Absent	Clonal	Non-coding	-	-	-
	19	6735944	C	T	0	0	0.2632	Absent	Clonal	Missense	G266A	R89Q	GPR108
	1	100416989	G	A	0	0.0227	0.5455	Absent	Clonal	Non-coding	-	-	-
	1	102873303	A	G	0	0	0.4	Absent	Clonal	Non-coding	-	-	-
	1	104304623	A	T	0	0	0.5854	Absent	Clonal	Non-coding	-	-	-
	1	104496256	G	A	0	0	0.5349	Absent	Clonal	Non-coding	-	-	-
	1	106319591	A	C	0	0	0.4545	Absent	Clonal	Non-coding	-	-	-
	1	10732994	A	G	0	0	0.3714	Absent	Clonal	Non-coding	-	-	-
	1	109412114	G	A	0	0	0.4545	Absent	Clonal	Non-coding	-	-	-
	1	109672778	G	A	0.15	0	0	Subclonal	Absent	Non-coding	-	-	-
	1	111810576	C	T	0	0	0.4783	Absent	Clonal	Non-coding	-	-	-
	1	11540947	T	G	0	0	0.425	Absent	Clonal	Non-coding	-	-	-
	1	11540988	A	G	0	0	0.4286	Absent	Clonal	Non-coding	-	-	-
	1	117906901	C	T	0	0	0.3651	Absent	Clonal	Non-coding	-	-	-
	1	118551044	A	G	0	0	0.4118	Absent	Clonal	Non-coding	-	-	-
	1	118675477	C	G	0	0	0.475	Absent	Clonal	Non-coding	-	-	-
	1	119365441	T	C	0	0	0.5405	Absent	Clonal	Non-coding	-	-	-
	1	119679714	C	T	0.0323	0	0.4651	Absent	Clonal	Non-coding	-	-	-
	1	121345266	G	C	0	0	0.4792	Absent	Clonal	Non-coding	-	-	-
	1	12478794	G	T	0	0	0.425	Absent	Clonal	Non-coding	-	-	-
	1	12769924	C	T	0	0	0.5128	Absent	Clonal	Non-coding	-	-	-
	1	12869008	C	T	0	0	0.5278	Absent	Clonal	Non-coding	-	-	-
	1	13845638	C	T	0	0	0.4524	Absent	Clonal	Non-coding	-	-	-
	1	146553786	G	A	0	0	0.4762	Absent	Clonal	Non-coding	-	-	-
	1	146565620	C	T	0	0	0.5	Absent	Clonal	Non-coding	-	-	-
	1	148236557	T	G	0	0	0.3824	Absent	Clonal	Non-coding	-	-	-
	1	150745473	C	G	0	0	0.3529	Absent	Clonal	Non-coding	-	-	-
	1	152331042	C	T	0.1842	0	0	Subclonal	Absent	Non-coding	-	-	-
	1	152363133	A	G	0	0	0.4634	Absent	Clonal	Non-coding	-	-	-
	1	154783521	A	T	0	0	0.4694	Absent	Clonal	Non-coding	-	-	-
	1	156398372	C	A	0	0	0.5	Absent	Clonal	Non-coding	-	-	-
	1	157023396	T	A	0	0	0.4889	Absent	Clonal	Non-coding	-	-	-
	1	157429245	C	T	0	0	0.5385	Absent	Clonal	Non-coding	-	-	-
	1	163337053	C	T	0	0	0.2703	Absent	Clonal	Non-coding	-	-	-
	1	163645265	T	A	0	0	0.5	Absent	Clonal	Non-coding	-	-	-
	1	16571953	C	T	0	0	0.4231	Absent	Clonal	Non-coding	-	-	-
	1	166061180	T	C	0	0	0.5161	Absent	Clonal	Non-coding	-	-	-
	1	166254949	G	C	0	0	0.4872	Absent	Clonal	Non-coding	-	-	-
	1	170356248	C	T	0	0	0.5625	Absent	Clonal	Non-coding	-	-	-
	1	1713499	T	A	0	0	0.3659	Absent	Clonal	Non-coding	-	-	-
	1	171430692	C	G	0	0	0.4074	Absent	Clonal	Non-coding	-	-	-
	1	171572787	G	A	0	0	0.4565	Absent	Clonal	Non-coding	-	-	-
	1	174210910	G	T	0	0	0.4528	Absent	Clonal	Non-coding	-	-	-
	1	174700390	G	A	0	0	0.3889	Absent	Clonal	Non-coding	-	-	-
	1	177188916	C	A	0	0	0.3556	Absent	Clonal	Non-coding	-	-	-
	1	178035048	C	G	0	0	0.475	Absent	Clonal	Non-coding	-	-	-
	1	181018434	A	T	0	0	0.3571	Absent	Clonal	Missense	A314T	H105L	MR1
	1	185434615	G	A	0	0	0.3056	Absent	Clonal	Non-coding	-	-	-
	1	188493591	G	T	0	0	0.4231	Absent	Clonal	Non-coding	-	-	-
	1	189366230	G	A	0	0	0.475	Absent	Clonal	Non-coding	-	-	-
	1	189637891	G	C	0	0	0.5294	Absent	Clonal	Non-coding	-	-	-
	1	19063555	C	T	0	0	0.4902	Absent	Clonal	Non-coding	-	-	-
	1	194234903	A	T	0	0	0.4	Absent	Clonal	Non-coding	-	-	-
	1	194371758	C	T	0	0	0.4333	Absent	Clonal	Non-coding	-	-	-
	1	195318910	A	T	0	0	0.5405	Absent	Clonal	Non-coding	-	-	-
	1	195520872	C	T	0	0	0.4848	Absent	Clonal	Non-coding	-	-	-
	1	195848204	C	T	0	0	0.2927	Absent	Clonal	Non-coding	-	-	-
	1	201253587	C	A	0	0	0.303	Absent	Clonal	Non-coding	-	-	-
	1	204989834	T	C	0	0	0.3953	Absent	Clonal	Non-coding	-	-	-
	1	209417984	C	A	0	0	0.3714	Absent	Clonal	Non-coding	-	-	-
	1	209544993	G	T	0	0	0.4286	Absent	Clonal	Non-coding	-	-	-
	1	209576470	C	T	0	0	0.4375	Absent	Clonal	Non-coding	-	-	-
	1	210184964	C	G	0	0	0.2826	Absent	Clonal	Non-coding	-	-	-
	1	213176524	C	T	0	0	0.5405	Absent	Clonal	Non-coding	-	-	-
	1	213310941	G	A	0.0526	0	0.2692	Absent	Clonal	Non-coding	-	-	-
	1	213588213	G	A	0	0	0.3878	Absent	Clonal	Non-coding	-	-	-
	1	215026065	C	T	0	0	0.5385	Absent	Clonal	Non-coding	-	-	-
	1	216300353	A	T	0	0	0.6458	Absent	Clonal	Non-coding	-	-	-
	1	216312380	T	G	0	0	0.3333	Absent	Clonal	Non-coding	-	-	-
	1	217237974	C	T	0	0	0.2222	Absent	Clonal	Non-coding	-	-	-
	1	217312831	G	T	0	0	0.4186	Absent	Clonal	Non-coding	-	-	-
	1	217758031	C	G	0	0	0.3636	Absent	Clonal	Non-coding	-	-	-
	1	217884458	C	A	0	0	0.4043	Absent	Clonal	Non-coding	-	-	-
	1	219144469	C	A	0	0	0.56	Absent	Clonal	Non-coding	-	-	-
	1	219336488	A	T	0	0	0.5366	Absent	Clonal	Non-coding	-	-	-
	1	220070724	C	T	0	0	0.46	Absent	Clonal	Non-coding	-	-	-
	1	220317042	T	G	0	0	0.2703	Absent	Clonal	Non-coding	-	-	-
	1	220395978	T	A	0	0	0.3429	Absent	Clonal	Non-coding	-	-	-
	1	220524420	G	A	0	0	0.5	Absent	Clonal	Non-coding	-	-	-
	1	220661771	G	A	0	0	0.5135	Absent	Clonal	Non-coding	-	-	-
	1	221146160	T	C	0	0	0.6136	Absent	Clonal	Non-coding	-	-	-
	1	22124737	G	A	0	0	0.3714	Absent	Clonal	Non-coding	-	-	-
	1	221363437	G	A	0	0	0.4286	Absent	Clonal	Non-coding	-	-	-
	1	222744024	G	A	0	0	0.4773	Absent	Clonal	Non-coding	-	-	-
	1	222772958	C	T	0	0	0.4054	Absent	Clonal	Non-coding	-	-	-
	1	222999492	C	G	0	0	0.4545	Absent	Clonal	Non-coding	-	-	-
	1	22331999	C	T	0.0426	0	0.1296	Absent	Subclonal	Synonymous	C189T	I63I	CELA3A
	1	223524940	G	A	0	0	0.303	Absent	Clonal	Non-coding	-	-	-
	1	224045260	C	T	0	0	0.3333	Absent	Clonal	Non-coding	-	-	-
	1	224191671	G	C	0	0	0.4839	Absent	Clonal	Non-coding	-	-	-
	1	22514860	C	G	0	0	0.3191	Absent	Clonal	Non-coding	-	-	-
	1	225239367	G	A	0	0	0.4634	Absent	Clonal	Missense	G2294A	R765H	DNAH14
	1	225512804	G	A	0	0	0.65	Absent	Clonal	Non-coding	-	-	-
	1	227344487	G	A	0	0	0.4528	Absent	Clonal	Non-coding	-	-	-
	1	229338869	C	G	0	0	0.45	Absent	Clonal	Non-coding	-	-	-
	1	230271590	G	A	0	0	0.3636	Absent	Clonal	Non-coding	-	-	-
	1	230739025	C	T	0	0	0.4474	Absent	Clonal	Non-coding	-	-	-
	1	231239560	C	T	0	0	0.4565	Absent	Clonal	Non-coding	-	-	-
	1	233573632	G	A	0	0	0.5278	Absent	Clonal	Non-coding	-	-	-
	1	234239679	G	A	0	0	0.4103	Absent	Clonal	Non-coding	-	-	-
	1	234448263	G	A	0	0	0.4222	Absent	Clonal	Non-coding	-	-	-
	1	236533395	T	C	0	0	0.3333	Absent	Clonal	Non-coding	-	-	-
	1	237071607	G	T	0	0	0.3721	Absent	Clonal	Non-coding	-	-	-
	1	237157497	C	A	0	0	0.3529	Absent	Clonal	Non-coding	-	-	-
	1	237576902	G	A	0	0	0.5476	Absent	Clonal	Non-coding	-	-	-
	1	238827410	G	A	0	0	0.4118	Absent	Clonal	Non-coding	-	-	-
	1	238933030	A	T	0.037	0.0294	0.1081	Absent	Subclonal	Non-coding	-	-	-
	1	240800293	C	A	0.4186	0	0	Clonal	Absent	Non-coding	-	-	-
	1	240929426	T	C	0	0	0.3939	Absent	Clonal	Non-coding	-	-	-
	1	241482011	G	A	0	0	0.4222	Absent	Clonal	Non-coding	-	-	-
	1	242018627	G	A	0	0	0.5143	Absent	Clonal	Non-coding	-	-	-
	1	242092853	G	A	0	0	0.3636	Absent	Clonal	Non-coding	-	-	-
	1	242421103	G	A	0.4815	0	0	Clonal	Absent	Non-coding	-	-	-
	1	243377314	C	T	0	0	0.3333	Absent	Clonal	Non-coding	-	-	-
	1	243430559	G	T	0	0	0.375	Absent	Clonal	Non-coding	-	-	-
	1	244159361	C	T	0	0	0.3778	Absent	Clonal	Non-coding	-	-	-
	1	245513000	T	A	0	0	0.4	Absent	Clonal	Non-coding	-	-	-
	1	247898907	G	C	0	0	0.4286	Absent	Clonal	Non-coding	-	-	-
	1	27208515	T	A	0	0	0.5128	Absent	Clonal	Non-coding	-	-	-
	1	28435298	G	A	0	0	0.3514	Absent	Clonal	Non-coding	-	-	-
	1	28919739	G	A	0	0	0.4545	Absent	Clonal	Non-coding	-	-	-
	1	29378122	G	A	0	0	0.3958	Absent	Clonal	Non-coding	-	-	-
	1	30442643	C	A	0	0	0.4717	Absent	Clonal	Non-coding	-	-	-
	1	3074307	G	A	0	0	0.4643	Absent	Clonal	Non-coding	-	-	-
	1	31594950	G	T	0	0	0.4634	Absent	Clonal	Non-coding	-	-	-
	1	34845790	A	T	0	0	0.359	Absent	Clonal	Non-coding	-	-	-
	1	36850374	C	T	0	0	0.3415	Absent	Clonal	Non-coding	-	-	-
	1	37706026	A	T	0.3333	0	0	Clonal	Absent	Non-coding	-	-	-
	1	40474012	A	C	0	0	0.5952	Absent	Clonal	Non-coding	-	-	-
	1	40981114	G	C	0	0	0.4324	Absent	Clonal	Missense	G898C	A300P	EXO5
	1	43501695	C	T	0	0	0.5102	Absent	Clonal	Non-coding	-	-	-
	1	45702526	C	T	0	0	0.4286	Absent	Clonal	Non-coding	-	-	-
	1	45924494	C	T	0	0	0.4375	Absent	Clonal	Non-coding	-	-	-
	1	47955165	T	G	0	0	0.5094	Absent	Clonal	Non-coding	-	-	-
	1	49073246	C	T	0.3056	0	0	Clonal	Absent	Non-coding	-	-	-
	1	5019127	G	A	0	0	0.3571	Absent	Clonal	Non-coding	-	-	-
	1	51037237	C	T	0	0	0.5	Absent	Clonal	Non-coding	-	-	-
	1	52688834	C	T	0	0	0.56	Absent	Clonal	Non-coding	-	-	-
	1	53058531	C	T	0	0	0.4615	Absent	Clonal	Non-coding	-	-	-
	1	53130770	G	C	0	0	0.625	Absent	Clonal	Non-coding	-	-	-
	1	53677086	G	A	0	0	0.439	Absent	Clonal	Non-coding	-	-	-
	1	5569803	C	T	0	0	0.3235	Absent	Clonal	Non-coding	-	-	-
	1	57976543	C	T	0	0	0.4872	Absent	Clonal	Non-coding	-	-	-
	1	58617282	T	G	0	0	0.4118	Absent	Clonal	Non-coding	-	-	-
	1	63525677	C	T	0	0	0.4324	Absent	Clonal	Non-coding	-	-	-
	1	66891236	C	G	0	0	0.4894	Absent	Clonal	Non-coding	-	-	-
	1	67543934	A	G	0	0	0.4839	Absent	Clonal	Non-coding	-	-	-
	1	68890995	G	A	0	0	0.5294	Absent	Clonal	Non-coding	-	-	-
	1	69589886	C	G	0	0	0.4286	Absent	Clonal	Non-coding	-	-	-
	1	69714445	G	A	0	0	0.5217	Absent	Clonal	Non-coding	-	-	-
	1	69797224	G	C	0	0	0.4318	Absent	Clonal	Non-coding	-	-	-
	1	71015210	T	C	0	0	0.4194	Absent	Clonal	Non-coding	-	-	-
	1	71241005	T	A	0	0	0.4167	Absent	Clonal	Non-coding	-	-	-
	1	72073963	C	T	0	0	0.3585	Absent	Clonal	Non-coding	-	-	-
	1	72105070	C	G	0	0	0.4286	Absent	Clonal	Non-coding	-	-	-
	1	72600720	C	G	0	0	0.3913	Absent	Clonal	Non-coding	-	-	-
	1	73077559	T	G	0	0	0.3182	Absent	Clonal	Non-coding	-	-	-
	1	73792368	G	A	0	0	0.3409	Absent	Clonal	Non-coding	-	-	-
	1	74348474	C	T	0	0	0.4286	Absent	Clonal	Non-coding	-	-	-
	1	75439751	G	T	0	0	0.3922	Absent	Clonal	Non-coding	-	-	-
	1	76122957	G	A	0	0	0.4651	Absent	Clonal	Non-coding	-	-	-
	1	76787513	G	A	0	0	0.4074	Absent	Clonal	Non-coding	-	-	-
	1	79227578	C	G	0	0	0.4	Absent	Clonal	Non-coding	-	-	-
	1	79726713	G	A	0	0	0.46	Absent	Clonal	Non-coding	-	-	-
	1	79993382	G	A	0	0	0.375	Absent	Clonal	Non-coding	-	-	-
	1	80068799	T	G	0	0	0.4242	Absent	Clonal	Non-coding	-	-	-
	1	80261259	A	C	0	0	0.4222	Absent	Clonal	Non-coding	-	-	-
	1	80898463	C	T	0	0	0.3243	Absent	Clonal	Non-coding	-	-	-
	1	81068986	T	C	0	0	0.3721	Absent	Clonal	Non-coding	-	-	-
	1	81344541	G	A	0	0	0.3333	Absent	Clonal	Non-coding	-	-	-
	1	81478096	C	T	0	0	0.5143	Absent	Clonal	Non-coding	-	-	-
	1	82811698	C	G	0	0	0.2703	Absent	Clonal	Non-coding	-	-	-
	1	8327660	C	T	0.0263	0	0.3793	Absent	Clonal	Non-coding	-	-	-
	1	83693017	C	T	0	0.0667	0.0465	Absent	Subclonal	Non-coding	-	-	-
	1	83700523	T	A	0	0	0.475	Absent	Clonal	Non-coding	-	-	-
	1	8499665	C	G	0	0	0.3125	Absent	Clonal	Non-coding	-	-	-
	1	85768195	G	T	0	0.0213	0.3056	Absent	Clonal	Non-coding	-	-	-
	1	85866371	C	A	0	0	0.3902	Absent	Clonal	Non-coding	-	-	-
	1	85909073	C	T	0	0.0222	0.3889	Absent	Clonal	Non-coding	-	-	-
	1	86660048	C	G	0	0	0.5	Absent	Clonal	Non-coding	-	-	-
	1	88236126	G	A	0	0	0.5714	Absent	Clonal	Non-coding	-	-	-
	1	88732737	C	T	0	0	0.4048	Absent	Clonal	Non-coding	-	-	-
	1	91387816	C	T	0	0	0.381	Absent	Clonal	Non-coding	-	-	-
	1	91522615	T	A	0	0	0.5227	Absent	Clonal	Non-coding	-	-	-
	1	9526834	G	A	0	0	0.4186	Absent	Clonal	Non-coding	-	-	-
	1	96061801	G	T	0.0312	0	0.4333	Absent	Clonal	Non-coding	-	-	-
	1	96257004	G	C	0.0233	0	0.4118	Absent	Clonal	Non-coding	-	-	-
	1	97942956	T	A	0	0	0.4545	Absent	Clonal	Non-coding	-	-	-
	1	97950569	C	T	0	0	0.5088	Absent	Clonal	Non-coding	-	-	-
	20	10005712	A	T	0	0	0.4348	Absent	Clonal	Non-coding	-	-	-
	20	11561839	C	T	0	0	0.3889	Absent	Clonal	Non-coding	-	-	-
	20	11717614	C	A	0	0	0.4444	Absent	Clonal	Non-coding	-	-	-
	20	1205611	C	G	0	0	0.4595	Absent	Clonal	Non-coding	-	-	-
	20	12348995	C	T	0	0.025	0.4865	Absent	Clonal	Non-coding	-	-	-
	20	1272581	G	A	0	0	0.45	Absent	Clonal	Non-coding	-	-	-
	20	17643720	C	T	0	0	0.4211	Absent	Clonal	Non-coding	-	-	-
	20	18808644	C	T	0.1842	0	0	Subclonal	Absent	Non-coding	-	-	-
	20	18898016	G	A	0	0	0.4571	Absent	Clonal	Non-coding	-	-	-
	20	21399462	C	G	0	0	0.5	Absent	Clonal	Non-coding	-	-	-
	20	21593799	C	T	0.439	0	0	Clonal	Absent	Non-coding	-	-	-
	20	22104499	G	C	0	0	0.4884	Absent	Clonal	Non-coding	-	-	-
	20	24750765	C	T	0	0	0.4468	Absent	Clonal	Non-coding	-	-	-
	20	25066577	C	T	0	0	0.5	Absent	Clonal	Non-coding	-	-	-
	20	2513774	G	A	0	0	0.4419	Absent	Clonal	Non-coding	-	-	-
	20	3271714	C	T	0	0	0.3333	Absent	Clonal	Non-coding	-	-	-
	20	33093550	G	A	0	0	0.4043	Absent	Clonal	Non-coding	-	-	-
	20	37428826	G	A	0	0	0.4848	Absent	Clonal	Non-coding	-	-	-
	20	37957818	A	C	0	0	0.425	Absent	Clonal	Non-coding	-	-	-
	20	38441688	C	G	0.0294	0.0185	0.3939	Absent	Clonal	Non-coding	-	-	-
	20	40978426	G	A	0.0263	0	0.5652	Absent	Clonal	Non-coding	-	-	-
	20	41211071	G	A	0	0	0.3953	Absent	Clonal	Non-coding	-	-	-
	20	41241811	G	A	0	0	0.3333	Absent	Clonal	Non-coding	-	-	-
	20	42977920	C	T	0	0.0227	0.4545	Absent	Clonal	Non-coding	-	-	-
	20	45581754	C	T	0	0	0.5556	Absent	Clonal	Non-coding	-	-	-
	20	46332049	G	A	0	0	0.5192	Absent	Clonal	Non-coding	-	-	-
	20	47104824	G	A	0	0	0.4091	Absent	Clonal	Non-coding	-	-	-
	20	48039275	G	A	0	0	0.4167	Absent	Clonal	Non-coding	-	-	-
	20	48139422	G	C	0	0	0.122	Absent	Subclonal	Non-coding	-	-	-
	20	51545666	A	G	0	0	0.375	Absent	Clonal	Non-coding	-	-	-
	20	5179954	G	A	0	0	0.25	Absent	Clonal	Non-coding	-	-	-
	20	51865487	C	A	0	0	0.4528	Absent	Clonal	Non-coding	-	-	-
	20	53639188	C	T	0	0	0.5	Absent	Clonal	Non-coding	-	-	-
	20	54558224	C	A	0.0294	0	0.381	Absent	Clonal	Non-coding	-	-	-
	20	5632344	G	A	0	0	0.5263	Absent	Clonal	Non-coding	-	-	-
	20	56492376	G	A	0	0	0.4565	Absent	Clonal	Non-coding	-	-	-
	20	57858724	C	T	0	0	0.3953	Absent	Clonal	Non-coding	-	-	-
	20	58779042	G	A	0	0	0.377	Absent	Clonal	Non-coding	-	-	-
	20	6446726	T	C	0	0	0.5556	Absent	Clonal	Non-coding	-	-	-
	20	6451936	G	C	0	0	0.4872	Absent	Clonal	Non-coding	-	-	-
	20	7913549	G	C	0	0	0.5806	Absent	Clonal	Non-coding	-	-	-
	20	8078814	G	A	0	0	0.5349	Absent	Clonal	Non-coding	-	-	-
	20	8201893	C	T	0	0	0.5	Absent	Clonal	Non-coding	-	-	-
	21	14756664	C	T	0.1935	0	0	Subclonal	Absent	Non-coding	-	-	-
	21	15695342	C	G	0	0	0.4186	Absent	Clonal	Non-coding	-	-	-
	21	17045492	C	T	0	0	0.5227	Absent	Clonal	Non-coding	-	-	-
	21	17626370	G	C	0	0	0.3529	Absent	Clonal	Non-coding	-	-	-
	21	18522233	G	A	0	0	0.4906	Absent	Clonal	Non-coding	-	-	-
	21	18867940	T	A	0	0.02	0.4	Absent	Clonal	Non-coding	-	-	-
	21	18900953	C	T	0	0	0.5676	Absent	Clonal	Non-coding	-	-	-
	21	19570730	T	G	0	0	0.5909	Absent	Clonal	Non-coding	-	-	-
	21	20230526	C	T	0.0345	0	0.4054	Absent	Clonal	Non-coding	-	-	-
	21	20369062	T	C	0	0	0.5854	Absent	Clonal	Non-coding	-	-	-
	21	20478075	A	C	0	0	0.4146	Absent	Clonal	Non-coding	-	-	-
	21	20481920	T	A	0	0	0.4688	Absent	Clonal	Non-coding	-	-	-
	21	20517089	A	C	0	0	0.3261	Absent	Clonal	Non-coding	-	-	-
	21	20865799	C	T	0	0	0.4762	Absent	Clonal	Non-coding	-	-	-
	21	21145357	G	A	0	0	0.55	Absent	Clonal	Non-coding	-	-	-
	21	21187591	C	T	0	0.0222	0.4894	Absent	Clonal	Non-coding	-	-	-
	21	21558018	G	C	0	0	0.5357	Absent	Clonal	Non-coding	-	-	-
	21	22219909	C	G	0	0	0.3864	Absent	Clonal	Non-coding	-	-	-
	21	22653205	C	T	0	0	0.4444	Absent	Clonal	Non-coding	-	-	-
	21	23674352	G	A	0	0	0.4444	Absent	Clonal	Non-coding	-	-	-
	21	23956374	C	T	0	0.027	0.5	Absent	Clonal	Non-coding	-	-	-
	21	24046532	C	T	0	0	0.4783	Absent	Clonal	Non-coding	-	-	-
	21	24275083	C	T	0	0	0.5	Absent	Clonal	Non-coding	-	-	-
	21	24933714	G	A	0	0	0.5385	Absent	Clonal	Non-coding	-	-	-
	21	26494933	C	T	0	0	0.4082	Absent	Clonal	Non-coding	-	-	-
	21	26910226	C	G	0	0	0.5227	Absent	Clonal	Non-coding	-	-	-
	21	26994208	C	T	0	0	0.2857	Absent	Clonal	Non-coding	-	-	-
	21	27198674	G	A	0	0	0.4412	Absent	Clonal	Non-coding	-	-	-
	21	27587198	T	C	0	0	0.3429	Absent	Clonal	Non-coding	-	-	-
	21	27827521	G	C	0	0	0.3939	Absent	Clonal	Non-coding	-	-	-
	21	28402954	C	T	0	0	0.2895	Absent	Clonal	Non-coding	-	-	-
	21	28450229	C	T	0	0	0.5	Absent	Clonal	Non-coding	-	-	-
	21	28461006	C	T	0	0	0.2857	Absent	Clonal	Non-coding	-	-	-
	21	30056793	C	T	0	0	0.431	Absent	Clonal	Non-coding	-	-	-
	21	30247729	C	T	0	0	0.3721	Absent	Clonal	Non-coding	-	-	-
	21	31785538	C	T	0	0	0.44	Absent	Clonal	Non-coding	-	-	-
	21	32157269	A	T	0	0	0.4091	Absent	Clonal	Non-coding	-	-	-
	21	32452932	C	T	0	0	0.4286	Absent	Clonal	Non-coding	-	-	-
	21	33425778	C	G	0	0	0.4054	Absent	Clonal	Non-coding	-	-	-
	21	33517948	C	T	0	0	0.4	Absent	Clonal	Non-coding	-	-	-
	21	34794949	C	T	0	0	0.3871	Absent	Clonal	Non-coding	-	-	-
	21	34998352	C	T	0	0	0.5	Absent	Clonal	Non-coding	-	-	-
	21	36986569	C	T	0.5	0	0	Clonal	Absent	Non-coding	-	-	-
	21	37944305	C	G	0	0	0.5	Absent	Clonal	Non-coding	-	-	-
	21	38731081	C	A	0	0	0.4706	Absent	Clonal	Non-coding	-	-	-
	21	39409243	C	T	0	0	0.2727	Absent	Clonal	Non-coding	-	-	-
	21	40531258	A	T	0	0	0.4186	Absent	Clonal	Non-coding	-	-	-
	21	40531259	C	T	0	0	0.4091	Absent	Clonal	Non-coding	-	-	-
	21	42262601	C	G	0	0	0.4872	Absent	Clonal	Non-coding	-	-	-
	21	42647487	G	C	0	0	0.45	Absent	Clonal	Missense	G1493C	R498P	BACE2
	21	45047934	C	T	0	0	0.4595	Absent	Clonal	Non-coding	-	-	-
	21	47294255	C	T	0	0	0.3636	Absent	Clonal	Non-coding	-	-	-
	21	47364418	G	A	0	0	0.4468	Absent	Clonal	Non-coding	-	-	-
	21	47580049	C	T	0.0233	0	0.4138	Absent	Clonal	Non-coding	-	-	-
	22	16189642	T	C	0	0	0.0727	Absent	Subclonal	Non-coding	-	-	-
	22	18236410	C	T	0	0.0208	0.4884	Absent	Clonal	Non-coding	-	-	-
	22	18974923	T	C	0	0	0.3784	Absent	Clonal	Non-coding	-	-	-
	22	19124802	G	A	0	0	0.3721	Absent	Clonal	Non-coding	-	-	-
	22	19556432	A	G	0	0	0.3659	Absent	Clonal	Non-coding	-	-	-
	22	20811423	T	A	0	0	0.4545	Absent	Clonal	Non-coding	-	-	-
	22	22809914	G	A	0	0	0.5	Absent	Clonal	Non-coding	-	-	-
	22	24582608	C	T	0	0	0.575	Absent	Clonal	Non-coding	-	-	-
	22	24606386	G	A	0	0	0.537	Absent	Clonal	Non-coding	-	-	-
	22	25116003	C	G	0	0	0.439	Absent	Clonal	Non-coding	-	-	-
	22	26452842	T	C	0	0	0.5526	Absent	Clonal	Non-coding	-	-	-
	22	26452850	G	A	0	0	0.5641	Absent	Clonal	Non-coding	-	-	-
	22	26944090	A	G	0	0	0.4419	Absent	Clonal	Non-coding	-	-	-
	22	27643891	G	A	0	0	0.4524	Absent	Clonal	Non-coding	-	-	-
	22	29115920	G	A	0	0	0.5455	Absent	Clonal	Non-coding	-	-	-
	22	29565480	G	C	0	0	0.4651	Absent	Clonal	Non-coding	-	-	-
	22	29595719	C	T	0	0	0.4762	Absent	Clonal	Non-coding	-	-	-
	22	31212319	A	T	0	0	0.4872	Absent	Clonal	Non-coding	-	-	-
	22	31313968	C	T	0	0	0.2812	Absent	Clonal	Non-coding	-	-	-
	22	31486524	C	A	0	0.0208	0.6667	Absent	Clonal	Non-coding	-	-	-
	22	33698721	A	T	0	0	0.3404	Absent	Clonal	Non-coding	-	-	-
	22	34073376	C	A	0.025	0	0.4242	Absent	Clonal	Non-coding	-	-	-
	22	34202710	C	G	0	0	0.4359	Absent	Clonal	Non-coding	-	-	-
	22	35493367	C	T	0	0	0.4565	Absent	Clonal	Non-coding	-	-	-
	22	39447315	G	C	0	0	0.3673	Absent	Clonal	Non-coding	-	-	-
	22	40677281	C	T	0	0.0208	0.3571	Absent	Clonal	Synonymous	C3570T	F1190F	TNRC6B
	22	41134489	C	T	0	0	0.4091	Absent	Clonal	Non-coding	-	-	-
	22	45334962	G	A	0.025	0	0.3889	Absent	Clonal	Non-coding	-	-	-
	22	45866023	C	A	0	0	0.3778	Absent	Clonal	Non-coding	-	-	-
	22	46299495	C	T	0	0	0.2703	Absent	Clonal	Non-coding	-	-	-
	22	47140225	C	T	0	0	0.3824	Absent	Clonal	Non-coding	-	-	-
	22	47403116	G	A	0	0	0.4333	Absent	Clonal	Non-coding	-	-	-
	22	47772682	G	T	0	0	0.4884	Absent	Clonal	Non-coding	-	-	-
	22	48118950	G	C	0	0	0.4242	Absent	Clonal	Non-coding	-	-	-
	22	48656705	C	T	0	0	0.383	Absent	Clonal	Non-coding	-	-	-
	22	49710785	T	G	0	0	0.4762	Absent	Clonal	Non-coding	-	-	-
	2	102876889	G	A	0	0	0.3409	Absent	Clonal	Non-coding	-	-	-
	2	103616440	G	A	0	0	0.4412	Absent	Clonal	Non-coding	-	-	-
	2	104450537	T	C	0	0	0.4737	Absent	Clonal	Non-coding	-	-	-
	2	105242782	A	C	0	0	0.4286	Absent	Clonal	Non-coding	-	-	-
	2	10648081	C	T	0	0	0.35	Absent	Clonal	Non-coding	-	-	-
	2	107459417	C	T	0	0	0.4595	Absent	Clonal	Non-coding	-	-	-
	2	107548483	C	A	0	0	0.3947	Absent	Clonal	Non-coding	-	-	-
	2	107738673	G	A	0	0	0.4	Absent	Clonal	Non-coding	-	-	-
	2	109130394	C	T	0	0	0.3333	Absent	Clonal	Non-coding	-	-	-
	2	109970205	G	A	0	0	0.4595	Absent	Clonal	Non-coding	-	-	-
	2	114464309	G	A	0	0	0.5417	Absent	Clonal	Non-coding	-	-	-
	2	115268400	G	C	0	0	0.4103	Absent	Clonal	Non-coding	-	-	-
	2	116092780	C	A	0	0	0.4186	Absent	Clonal	Non-coding	-	-	-
	2	116322449	G	C	0	0	0.463	Absent	Clonal	Non-coding	-	-	-
	2	116461005	G	A	0	0	0.5938	Absent	Clonal	Non-coding	-	-	-
	2	116475288	A	C	0	0	0.325	Absent	Clonal	Non-coding	-	-	-
	2	117261728	A	G	0	0	0.5429	Absent	Clonal	Non-coding	-	-	-
	2	117837101	C	T	0	0	0.4444	Absent	Clonal	Non-coding	-	-	-
	2	118011921	C	T	0	0	0.4	Absent	Clonal	Non-coding	-	-	-
	2	119546489	G	A	0	0	0.5366	Absent	Clonal	Non-coding	-	-	-
	2	119667696	C	G	0	0	0.5455	Absent	Clonal	Non-coding	-	-	-
	2	119876095	G	T	0	0	0.4412	Absent	Clonal	Non-coding	-	-	-
	2	120030717	G	A	0	0	0.5185	Absent	Clonal	Non-coding	-	-	-
	2	120077543	C	T	0	0	0.2308	Absent	Clonal	Non-coding	-	-	-
	2	121140436	G	A	0	0	0.6579	Absent	Clonal	Non-coding	-	-	-
	2	121646835	C	T	0	0	0.3333	Absent	Clonal	Non-coding	-	-	-
	2	122702719	C	T	0	0	0.5385	Absent	Clonal	Non-coding	-	-	-
	2	123739000	C	T	0	0	0.3611	Absent	Clonal	Non-coding	-	-	-
	2	123998626	C	G	0	0	0.5122	Absent	Clonal	Non-coding	-	-	-
	2	124287638	C	G	0.0312	0	0.5263	Absent	Clonal	Non-coding	-	-	-
	2	124993982	A	G	0	0	0.5122	Absent	Clonal	Non-coding	-	-	-
	2	12527908	C	T	0	0	0.5111	Absent	Clonal	Non-coding	-	-	-
	2	125793048	G	A	0.1613	0	0	Subclonal	Absent	Non-coding	-	-	-
	2	128363442	G	A	0	0	0.5	Absent	Clonal	Missense	G2363A	R788Q	MYO7B
	2	128750009	C	T	0	0	0.4167	Absent	Clonal	Non-coding	-	-	-
	2	129536556	G	A	0	0	0.45	Absent	Clonal	Non-coding	-	-	-
	2	129553641	G	A	0	0	0.5	Absent	Clonal	Non-coding	-	-	-
	2	130030682	G	A	0	0	0.3488	Absent	Clonal	Non-coding	-	-	-
	2	130664185	C	T	0	0	0.4688	Absent	Clonal	Non-coding	-	-	-
	2	131107240	C	G	0	0	0.3542	Absent	Clonal	Non-coding	-	-	-
	2	131148977	C	G	0	0	0.4242	Absent	Clonal	Non-coding	-	-	-
	2	13141268	A	G	0	0	0.5405	Absent	Clonal	Non-coding	-	-	-
	2	132883995	C	G	0	0	0.3571	Absent	Clonal	Non-coding	-	-	-
	2	133283200	G	C	0	0.0263	0.4783	Absent	Clonal	Non-coding	-	-	-
	2	133387677	G	A	0	0	0.5667	Absent	Clonal	Non-coding	-	-	-
	2	13433784	A	T	0	0	0.4722	Absent	Clonal	Non-coding	-	-	-
	2	134452256	C	T	0	0.0286	0.5714	Absent	Clonal	Non-coding	-	-	-
	2	134549595	G	A	0	0	0.3333	Absent	Clonal	Non-coding	-	-	-
	2	134785981	T	G	0	0	0.3714	Absent	Clonal	Non-coding	-	-	-
	2	135145913	G	T	0	0	0.3529	Absent	Clonal	Non-coding	-	-	-
	2	135278511	G	T	0	0	0.3143	Absent	Clonal	Non-coding	-	-	-
	2	135383799	C	T	0	0	0.4138	Absent	Clonal	Non-coding	-	-	-
	2	136068242	A	T	0.0455	0.125	0	Absent	Absent	Non-coding	-	-	-
	2	136474251	C	T	0	0	0.3958	Absent	Clonal	Non-coding	-	-	-
	2	13874208	T	C	0.3696	0	0	Clonal	Absent	Non-coding	-	-	-
	2	139386972	C	G	0	0	0.3265	Absent	Clonal	Non-coding	-	-	-
	2	14071476	G	T	0	0	0.4815	Absent	Clonal	Non-coding	-	-	-
	2	141243538	A	G	0	0	0.5	Absent	Clonal	Non-coding	-	-	-
	2	141510590	G	T	0.2222	0	0	Subclonal	Absent	Non-coding	-	-	-
	2	141773205	A	C	0	0	0.5143	Absent	Clonal	Non-coding	-	-	-
	2	142695707	G	A	0	0	0.4	Absent	Clonal	Non-coding	-	-	-
	2	142783961	C	T	0	0	0.3729	Absent	Clonal	Non-coding	-	-	-
	2	142798432	C	T	0	0	0.5814	Absent	Clonal	Non-coding	-	-	-
	2	143022411	G	T	0	0	0.5135	Absent	Clonal	Non-coding	-	-	-
	2	143696461	G	T	0	0	0.5641	Absent	Clonal	Non-coding	-	-	-
	2	144758275	C	T	0	0	0.4634	Absent	Clonal	Non-coding	-	-	-
	2	144758276	G	A	0	0	0.4762	Absent	Clonal	Non-coding	-	-	-
	2	145921546	G	A	0	0	0.38	Absent	Clonal	Non-coding	-	-	-
	2	145983163	C	T	0	0	0.4545	Absent	Clonal	Non-coding	-	-	-
	2	147363434	C	T	0	0.0263	0.4792	Absent	Clonal	Non-coding	-	-	-
	2	147545687	C	A	0	0	0.45	Absent	Clonal	Non-coding	-	-	-
	2	149316762	G	A	0	0	0.4464	Absent	Clonal	Non-coding	-	-	-
	2	149687450	C	T	0	0	0.55	Absent	Clonal	Non-coding	-	-	-
	2	150799835	A	G	0	0.0333	0.3143	Absent	Clonal	Non-coding	-	-	-
	2	151361035	C	A	0	0	0.5	Absent	Clonal	Non-coding	-	-	-
	2	152737391	C	G	0	0	0.6	Absent	Clonal	Missense	G313C	G105R	CACNB4
	2	152831590	C	T	0	0	0.4651	Absent	Clonal	Non-coding	-	-	-
	2	155022554	C	G	0	0	0.4815	Absent	Clonal	Non-coding	-	-	-
	2	155398283	G	A	0	0	0.4474	Absent	Clonal	Non-coding	-	-	-
	2	155585361	G	A	0	0	0.4194	Absent	Clonal	Non-coding	-	-	-
	2	155897562	C	T	0	0	0.4138	Absent	Clonal	Non-coding	-	-	-
	2	156690757	T	G	0	0.0238	0.3396	Absent	Clonal	Non-coding	-	-	-
	2	15699431	G	C	0	0	0.4857	Absent	Clonal	Non-coding	-	-	-
	2	157389858	G	A	0	0	0.4545	Absent	Clonal	Non-coding	-	-	-
	2	157390108	C	G	0	0	0.2683	Absent	Clonal	Non-coding	-	-	-
	2	157802796	C	T	0	0	0.4359	Absent	Clonal	Non-coding	-	-	-
	2	158835909	G	A	0	0	0.3947	Absent	Clonal	Non-coding	-	-	-
	2	159794965	C	T	0	0	0.4211	Absent	Clonal	Non-coding	-	-	-
	2	159903413	C	T	0	0	0.4062	Absent	Clonal	Non-coding	-	-	-
	2	160027213	G	C	0	0	0.45	Absent	Clonal	Synonymous	G1248C	V416V	TANC1
	2	160200136	G	A	0	0	0.4286	Absent	Clonal	Non-coding	-	-	-
	2	161672234	G	A	0	0	0.3958	Absent	Clonal	Non-coding	-	-	-
	2	161977562	C	T	0	0	0.3953	Absent	Clonal	Non-coding	-	-	-
	2	162087474	C	T	0	0	0.4259	Absent	Clonal	Non-coding	-	-	-
	2	162221219	G	A	0	0	0.3611	Absent	Clonal	Non-coding	-	-	-
	2	164227868	G	A	0	0	0.4444	Absent	Clonal	Non-coding	-	-	-
	2	167243641	C	A	0	0	0.4872	Absent	Clonal	Non-coding	-	-	-
	2	167429596	A	G	0	0	0.3871	Absent	Clonal	Non-coding	-	-	-
	2	167715067	C	G	0	0	0.55	Absent	Clonal	Non-coding	-	-	-
	2	167716637	G	A	0	0	0.4444	Absent	Clonal	Non-coding	-	-	-
	2	167793955	C	T	0	0	0.587	Absent	Clonal	Non-coding	-	-	-
	2	168369912	G	A	0	0	0.4186	Absent	Clonal	Non-coding	-	-	-
	2	169294478	C	T	0	0	0.4	Absent	Clonal	Non-coding	-	-	-
	2	170972986	C	T	0	0	0.4194	Absent	Clonal	Non-coding	-	-	-
	2	171266947	C	G	0	0	0.3947	Absent	Clonal	Non-coding	-	-	-
	2	173269552	G	A	0.3409	0	0	Clonal	Absent	Non-coding	-	-	-
	2	175183393	G	A	0	0	0.359	Absent	Clonal	Non-coding	-	-	-
	2	175601297	C	T	0	0	0.3947	Absent	Clonal	Non-coding	-	-	-
	2	176721454	G	A	0.0213	0	0.3171	Absent	Clonal	Non-coding	-	-	-
	2	177050962	G	A	0	0	0.5312	Absent	Clonal	Non-coding	-	-	-
	2	177340169	G	A	0	0	0.5278	Absent	Clonal	Non-coding	-	-	-
	2	177558211	C	T	0.0222	0	0.3077	Absent	Clonal	Non-coding	-	-	-
	2	178862355	G	C	0	0	0.3696	Absent	Clonal	Non-coding	-	-	-
	2	178966999	G	A	0	0	0.5349	Absent	Clonal	Non-coding	-	-	-
	2	180629539	C	G	0	0	0.4167	Absent	Clonal	Non-coding	-	-	-
	2	180969080	G	A	0	0	0.4894	Absent	Clonal	Non-coding	-	-	-
	2	181280692	G	C	0	0	0.3824	Absent	Clonal	Non-coding	-	-	-
	2	181975597	A	G	0	0	0.5143	Absent	Clonal	Non-coding	-	-	-
	2	182982939	G	C	0	0	0.537	Absent	Clonal	Non-coding	-	-	-
	2	183923384	C	T	0	0	0.3611	Absent	Clonal	Non-coding	-	-	-
	2	183923762	T	C	0	0	0.4118	Absent	Clonal	Non-coding	-	-	-
	2	184506323	A	T	0	0	0.4839	Absent	Clonal	Non-coding	-	-	-
	2	18456493	A	C	0.413	0	0	Clonal	Absent	Non-coding	-	-	-
	2	185120300	C	G	0.1316	0	0	Subclonal	Absent	Non-coding	-	-	-
	2	185823632	T	A	0	0	0.5676	Absent	Clonal	Non-coding	-	-	-
	2	185965004	G	A	0	0	0.5484	Absent	Clonal	Non-coding	-	-	-
	2	186651631	A	T	0	0	0.2368	Absent	Clonal	Non-coding	-	-	-
	2	186670354	T	C	0	0	0.2759	Absent	Clonal	Synonymous	T16588C	L5530L	FSIP2
	2	188287917	C	T	0	0	0.5	Absent	Clonal	Non-coding	-	-	-
	2	188556047	G	T	0	0	0.3438	Absent	Clonal	Non-coding	-	-	-
	2	189523147	C	T	0	0	0.4	Absent	Clonal	Non-coding	-	-	-
	2	189786411	G	A	0	0	0.3659	Absent	Clonal	Non-coding	-	-	-
	2	190369150	C	G	0	0	0.3333	Absent	Clonal	Non-coding	-	-	-
	2	1909907	G	A	0.5833	0	0	Clonal	Absent	Non-coding	-	-	-
	2	191836776	C	T	0	0	0.4	Absent	Clonal	Non-coding	-	-	-
	2	192159982	C	T	0	0	0.4	Absent	Clonal	Non-coding	-	-	-
	2	192592210	G	A	0	0	0.5	Absent	Clonal	Non-coding	-	-	-
	2	192663767	C	T	0	0	0.5116	Absent	Clonal	Non-coding	-	-	-
	2	193288932	G	T	0	0	0.3077	Absent	Clonal	Non-coding	-	-	-
	2	193564392	G	A	0	0	0.5	Absent	Clonal	Non-coding	-	-	-
	2	194616704	C	G	0	0	0.4359	Absent	Clonal	Non-coding	-	-	-
	2	194929703	A	G	0	0	0.4583	Absent	Clonal	Non-coding	-	-	-
	2	195083143	T	G	0	0	0.4878	Absent	Clonal	Non-coding	-	-	-
	2	195414455	G	A	0	0.025	0.5897	Absent	Clonal	Non-coding	-	-	-
	2	197218388	C	T	0	0	0.3148	Absent	Clonal	Non-coding	-	-	-
	2	197329547	C	T	0.2647	0	0	Subclonal	Absent	Non-coding	-	-	-
	2	19764024	G	A	0	0	0.4583	Absent	Clonal	Non-coding	-	-	-
	2	198616066	A	T	0	0	0.5	Absent	Clonal	Non-coding	-	-	-
	2	198979817	G	A	0	0	0.4054	Absent	Clonal	Non-coding	-	-	-
	2	199485717	G	A	0	0	0.4	Absent	Clonal	Non-coding	-	-	-
	2	200030674	C	A	0	0	0.3111	Absent	Clonal	Non-coding	-	-	-
	2	200916948	C	T	0	0	0.4872	Absent	Clonal	Non-coding	-	-	-
	2	201460063	C	G	0	0	0.3333	Absent	Clonal	Missense	C172G	R58G	AOX1
	2	201509254	G	A	0	0	0.3125	Absent	Clonal	Non-coding	-	-	-
	2	201846118	C	A	0	0	0.4222	Absent	Clonal	Missense	G1468T	V490F	FAM126B
	2	202055148	C	G	0	0	0.325	Absent	Clonal	Non-coding	-	-	-
	2	202348726	C	T	0	0	0.5455	Absent	Clonal	Non-coding	-	-	-
	2	202709403	G	A	0	0	0.5938	Absent	Clonal	Non-coding	-	-	-
	2	204017717	C	T	0	0	0.3784	Absent	Clonal	Non-coding	-	-	-
	2	205993269	G	A	0	0	0.4412	Absent	Clonal	Non-coding	-	-	-
	2	206215133	C	T	0	0	0.3824	Absent	Clonal	Non-coding	-	-	-
	2	206933070	C	T	0	0	0.6744	Absent	Clonal	Non-coding	-	-	-
	2	207121215	G	C	0	0	0.5122	Absent	Clonal	Non-coding	-	-	-
	2	207565123	T	C	0	0	0.4167	Absent	Clonal	Non-coding	-	-	-
	2	208097813	C	T	0	0	0.5238	Absent	Clonal	Non-coding	-	-	-
	2	208256039	C	T	0	0	0.4186	Absent	Clonal	Non-coding	-	-	-
	2	209272376	G	A	0	0	0.3947	Absent	Clonal	Non-coding	-	-	-
	2	209690128	G	A	0	0	0.4286	Absent	Clonal	Non-coding	-	-	-
	2	209993968	C	A	0	0	0.24	Absent	Clonal	Non-coding	-	-	-
	2	210194525	C	A	0	0	0.4706	Absent	Clonal	Non-coding	-	-	-
	2	211089114	G	C	0	0	0.3429	Absent	Clonal	Non-coding	-	-	-
	2	211176468	A	G	0	0	0.4222	Absent	Clonal	Non-coding	-	-	-
	2	212189798	C	A	0	0	0.3962	Absent	Clonal	Non-coding	-	-	-
	2	212582702	C	T	0	0	0.4828	Absent	Clonal	Non-coding	-	-	-
	2	212742090	G	T	0	0	0.4324	Absent	Clonal	Non-coding	-	-	-
	2	213260249	A	G	0	0	0.4828	Absent	Clonal	Non-coding	-	-	-
	2	213433864	C	T	0	0	0.5667	Absent	Clonal	Non-coding	-	-	-
	2	213444746	A	C	0	0	0.4048	Absent	Clonal	Non-coding	-	-	-
	2	213531263	G	A	0	0	0.4118	Absent	Clonal	Non-coding	-	-	-
	2	213851660	C	T	0	0	0.5238	Absent	Clonal	Non-coding	-	-	-
	2	214148061	C	A	0	0	0.4565	Absent	Clonal	Non-coding	-	-	-
	2	214157929	C	T	0	0	0.3556	Absent	Clonal	Non-coding	-	-	-
	2	215793768	C	T	0	0	0.4318	Absent	Clonal	Non-coding	-	-	-
	2	21587013	C	T	0	0	0.4792	Absent	Clonal	Non-coding	-	-	-
	2	216146088	G	C	0	0.027	0.4717	Absent	Clonal	Non-coding	-	-	-
	2	217016883	G	C	0	0	0.4211	Absent	Clonal	Non-coding	-	-	-
	2	217253604	C	T	0	0	0.4848	Absent	Clonal	Non-coding	-	-	-
	2	217829183	C	A	0	0	0.2778	Absent	Clonal	Non-coding	-	-	-
	2	217829184	G	A	0	0	0.283	Absent	Clonal	Non-coding	-	-	-
	2	218316505	C	T	0	0	0.4737	Absent	Clonal	Non-coding	-	-	-
	2	218765216	G	A	0	0	0.4444	Absent	Clonal	Non-coding	-	-	-
	2	218828483	A	G	0	0	0.4444	Absent	Clonal	Non-coding	-	-	-
	2	220130443	G	A	0	0	0.4634	Absent	Clonal	Non-coding	-	-	-
	2	22031654	A	T	0	0	0.4286	Absent	Clonal	Non-coding	-	-	-
	2	220443043	G	A	0	0	0.4118	Absent	Clonal	Non-coding	-	-	-
	2	220535966	C	A	0	0.0208	0.4595	Absent	Clonal	Non-coding	-	-	-
	2	220860622	G	A	0	0	0.3333	Absent	Clonal	Non-coding	-	-	-
	2	220873938	C	T	0	0	0.4167	Absent	Clonal	Non-coding	-	-	-
	2	221117863	T	G	0	0	0.375	Absent	Clonal	Non-coding	-	-	-
	2	221279415	C	T	0	0	0.5385	Absent	Clonal	Non-coding	-	-	-
	2	223404807	G	T	0	0	0.4773	Absent	Clonal	Non-coding	-	-	-
	2	224308584	A	G	0	0	0.2955	Absent	Clonal	Non-coding	-	-	-
	2	22607635	G	T	0	0	0.3793	Absent	Clonal	Non-coding	-	-	-
	2	22610064	G	A	0.2759	0	0	Subclonal	Absent	Non-coding	-	-	-
	2	226111741	G	A	0	0	0.3953	Absent	Clonal	Non-coding	-	-	-
	2	226295261	G	T	0	0	0.5	Absent	Clonal	Non-coding	-	-	-
	2	227261294	G	A	0	0	0.4889	Absent	Clonal	Non-coding	-	-	-
	2	227482833	A	G	0	0	0.3571	Absent	Clonal	Non-coding	-	-	-
	2	228687529	G	A	0	0	0.4722	Absent	Clonal	Non-coding	-	-	-
	2	229305898	A	T	0	0	0.5306	Absent	Clonal	Non-coding	-	-	-
	2	230101179	C	T	0	0.0244	0.6667	Absent	Clonal	Non-coding	-	-	-
	2	231398530	G	A	0	0	0.5294	Absent	Clonal	Non-coding	-	-	-
	2	23167191	C	T	0	0	0.4211	Absent	Clonal	Non-coding	-	-	-
	2	23181194	C	T	0	0	0.4565	Absent	Clonal	Non-coding	-	-	-
	2	232287142	G	A	0	0.0185	0.4318	Absent	Clonal	Non-coding	-	-	-
	2	23241658	C	T	0	0	0.4103	Absent	Clonal	Non-coding	-	-	-
	2	233237045	T	A	0	0.093	0	Absent	Absent	Non-coding	-	-	-
	2	233340252	A	G	0	0	0.5172	Absent	Clonal	Non-coding	-	-	-
	2	233764	C	T	0	0	0.4151	Absent	Clonal	Non-coding	-	-	-
	2	234399563	G	A	0	0	0.4474	Absent	Clonal	Non-coding	-	-	-
	2	234978184	C	T	0	0	0.4651	Absent	Clonal	Non-coding	-	-	-
	2	235197484	C	T	0	0	0.4773	Absent	Clonal	Non-coding	-	-	-
	2	235818745	C	T	0	0	0.3611	Absent	Clonal	Non-coding	-	-	-
	2	235942125	T	C	0	0	0.625	Absent	Clonal	Non-coding	-	-	-
	2	237538936	C	T	0	0	0.5833	Absent	Clonal	Non-coding	-	-	-
	2	237981614	A	G	0	0	0.4	Absent	Clonal	Non-coding	-	-	-
	2	239163087	C	T	0	0	0.5435	Absent	Clonal	Non-coding	-	-	-
	2	239720335	C	T	0.02	0	0.5625	Absent	Clonal	Non-coding	-	-	-
	2	240593020	C	G	0	0	0.3143	Absent	Clonal	Non-coding	-	-	-
	2	241174639	G	C	0	0	0.3333	Absent	Clonal	Non-coding	-	-	-
	2	241315102	C	A	0.1951	0	0	Subclonal	Absent	Non-coding	-	-	-
	2	241873355	G	A	0	0	0.4667	Absent	Clonal	Non-coding	-	-	-
	2	242099908	G	T	0	0	0.5128	Absent	Clonal	Missense	G596T	R199L	PPP1R7
	2	242374950	G	A	0	0	0.3824	Absent	Clonal	Non-coding	-	-	-
	2	24717680	C	T	0	0	0.5	Absent	Clonal	Non-coding	-	-	-
	2	29012219	C	A	0	0	0.3235	Absent	Clonal	Non-coding	-	-	-
	2	29204785	C	A	0	0	0.4583	Absent	Clonal	Non-coding	-	-	-
	2	30503402	A	T	0	0.0238	0.5385	Absent	Clonal	Non-coding	-	-	-
	2	30808335	C	T	0	0	0.4884	Absent	Clonal	Non-coding	-	-	-
	2	30880214	T	A	0	0	0.4706	Absent	Clonal	Non-coding	-	-	-
	2	3517463	C	G	0	0	0.4444	Absent	Clonal	Non-coding	-	-	-
	2	35411016	A	T	0	0	0.125	Absent	Subclonal	Non-coding	-	-	-
	2	36696927	A	C	0	0	0.119	Absent	Subclonal	Non-coding	-	-	-
	2	37028677	G	A	0	0	0.4211	Absent	Clonal	Non-coding	-	-	-
	2	38124883	C	G	0	0.0278	0.4054	Absent	Clonal	Non-coding	-	-	-
	2	3980140	T	A	0.027	0	0.5532	Absent	Clonal	Non-coding	-	-	-
	2	4053654	A	T	0	0	0.561	Absent	Clonal	Non-coding	-	-	-
	2	44743779	T	G	0	0	0.4889	Absent	Clonal	Non-coding	-	-	-
	2	45533097	C	T	0	0	0.65	Absent	Clonal	Non-coding	-	-	-
	2	47024664	C	G	0	0	0.4222	Absent	Clonal	Non-coding	-	-	-
	2	47815883	C	G	0	0	0.525	Absent	Clonal	Non-coding	-	-	-
	2	48809570	C	A	0	0	0.6136	Absent	Clonal	Synonymous	C1798A	R600R	STON1
	2	49514488	C	A	0	0	0.3095	Absent	Clonal	Non-coding	-	-	-
	2	50620924	G	T	0	0.02	0.3778	Absent	Clonal	Non-coding	-	-	-
	2	51797091	A	T	0	0	0.6129	Absent	Clonal	Non-coding	-	-	-
	2	51956154	T	A	0	0	0.5667	Absent	Clonal	Non-coding	-	-	-
	2	5213457	T	C	0	0	0.5357	Absent	Clonal	Non-coding	-	-	-
	2	52178520	T	A	0	0	0.3333	Absent	Clonal	Non-coding	-	-	-
	2	5248575	C	A	0	0	0.575	Absent	Clonal	Non-coding	-	-	-
	2	5274510	G	A	0	0	0.4359	Absent	Clonal	Non-coding	-	-	-
	2	5448464	C	T	0	0	0.2955	Absent	Clonal	Non-coding	-	-	-
	2	57057431	G	A	0	0	0.3462	Absent	Clonal	Non-coding	-	-	-
	2	57467809	G	A	0	0	0.5	Absent	Clonal	Non-coding	-	-	-
	2	5771930	T	C	0	0	0.44	Absent	Clonal	Non-coding	-	-	-
	2	58601348	C	G	0	0	0.4103	Absent	Clonal	Non-coding	-	-	-
	2	5879197	G	A	0	0	0.4545	Absent	Clonal	Non-coding	-	-	-
	2	58822610	G	C	0	0	0.4412	Absent	Clonal	Non-coding	-	-	-
	2	5893657	G	A	0	0	0.4231	Absent	Clonal	Non-coding	-	-	-
	2	63033934	C	T	0	0	0.5909	Absent	Clonal	Non-coding	-	-	-
	2	65203679	C	T	0	0	0.4524	Absent	Clonal	Non-coding	-	-	-
	2	65461169	C	T	0	0	0.3429	Absent	Clonal	Non-coding	-	-	-
	2	65782754	G	A	0	0	0.4	Absent	Clonal	Non-coding	-	-	-
	2	65929309	C	T	0	0	0.4884	Absent	Clonal	Non-coding	-	-	-
	2	66450102	C	T	0	0.186	0	Absent	Absent	Non-coding	-	-	-
	2	6776687	T	C	0	0	0.3191	Absent	Clonal	Non-coding	-	-	-
	2	68628403	G	A	0	0	0.3421	Absent	Clonal	Non-coding	-	-	-
	2	68837850	G	A	0	0	0.3846	Absent	Clonal	Non-coding	-	-	-
	2	69716752	C	T	0	0	0.5	Absent	Clonal	Non-coding	-	-	-
	2	6994481	C	T	0	0	0.4651	Absent	Clonal	Non-coding	-	-	-
	2	72561859	C	T	0	0	0.5	Absent	Clonal	Non-coding	-	-	-
	2	72596672	C	T	0	0	0.3846	Absent	Clonal	Non-coding	-	-	-
	2	72635099	C	T	0	0	0.4783	Absent	Clonal	Non-coding	-	-	-
	2	73530093	T	A	0	0	0.5	Absent	Clonal	Non-coding	-	-	-
	2	73653497	G	C	0.027	0	0.3864	Absent	Clonal	Non-coding	-	-	-
	2	73792728	G	A	0	0	0.3256	Absent	Clonal	Non-coding	-	-	-
	2	73849715	C	T	0	0	0.4615	Absent	Clonal	Non-coding	-	-	-
	2	74529372	G	A	0	0	0.2903	Absent	Clonal	Non-coding	-	-	-
	2	75285709	G	T	0	0	0.4186	Absent	Clonal	Non-coding	-	-	-
	2	78072144	C	T	0	0	0.5238	Absent	Clonal	Non-coding	-	-	-
	2	78121673	T	C	0	0	0.4857	Absent	Clonal	Non-coding	-	-	-
	2	7821931	C	T	0	0	0.4737	Absent	Clonal	Non-coding	-	-	-
	2	78613186	T	G	0.0345	0	0.4412	Absent	Clonal	Non-coding	-	-	-
	2	78834029	G	T	0	0	0.4889	Absent	Clonal	Non-coding	-	-	-
	2	81061899	G	T	0	0	0.439	Absent	Clonal	Non-coding	-	-	-
	2	83211338	T	C	0	0	0.4082	Absent	Clonal	Non-coding	-	-	-
	2	84927268	G	A	0	0	0.425	Absent	Clonal	Non-coding	-	-	-
	2	86399582	C	G	0	0	0.3158	Absent	Clonal	Non-coding	-	-	-
	2	90480018	G	A	0.04	0.1053	0	Absent	Absent	Non-coding	-	-	-
	2	9311957	C	T	0	0	0.4054	Absent	Clonal	Non-coding	-	-	-
	2	9389917	C	T	0	0	0.5306	Absent	Clonal	Non-coding	-	-	-
	2	95638237	C	T	0.1429	0	0	Subclonal	Absent	Non-coding	-	-	-
	2	96352250	C	T	0	0	0.2821	Absent	Clonal	Non-coding	-	-	-
	2	97563008	C	T	0	0	0.6389	Absent	Clonal	Non-coding	-	-	-
	2	98660418	G	A	0	0	0.4286	Absent	Clonal	Non-coding	-	-	-
	2	99231132	G	C	0	0	0.4286	Absent	Clonal	Non-coding	-	-	-
	3	100235825	C	T	0	0	0.5111	Absent	Clonal	Non-coding	-	-	-
	3	101425197	G	T	0	0	0.4167	Absent	Clonal	Non-coding	-	-	-
	3	103309087	C	T	0	0.037	0.5135	Absent	Clonal	Non-coding	-	-	-
	3	103409428	G	C	0	0	0.3514	Absent	Clonal	Non-coding	-	-	-
	3	105994148	C	A	0	0	0.4286	Absent	Clonal	Non-coding	-	-	-
	3	106729838	G	C	0	0	0.32	Absent	Clonal	Non-coding	-	-	-
	3	107257303	T	A	0	0	0.5208	Absent	Clonal	Non-coding	-	-	-
	3	108737938	G	C	0	0	0.4688	Absent	Clonal	Non-coding	-	-	-
	3	110128527	C	T	0	0	0.325	Absent	Clonal	Non-coding	-	-	-
	3	110988385	C	T	0	0	0.425	Absent	Clonal	Non-coding	-	-	-
	3	11117664	C	T	0	0	0.2812	Absent	Clonal	Non-coding	-	-	-
	3	111319542	G	A	0	0	0.3696	Absent	Clonal	Non-coding	-	-	-
	3	113042284	C	T	0	0	0.3469	Absent	Clonal	Non-coding	-	-	-
	3	113533562	C	T	0	0	0.3261	Absent	Clonal	Non-coding	-	-	-
	3	115382669	T	G	0	0	0.4444	Absent	Clonal	Missense	T44G	F15C	GAP43
	3	115475262	G	A	0	0	0.3878	Absent	Clonal	Non-coding	-	-	-
	3	116418314	A	C	0	0	0.4167	Absent	Clonal	Non-coding	-	-	-
	3	117390285	A	G	0	0	0.3913	Absent	Clonal	Non-coding	-	-	-
	3	117886472	G	T	0	0.0345	0.3529	Absent	Clonal	Non-coding	-	-	-
	3	118201039	C	A	0	0	0.4359	Absent	Clonal	Non-coding	-	-	-
	3	118235268	G	A	0	0.027	0.42	Absent	Clonal	Non-coding	-	-	-
	3	119521865	T	C	0	0	0.5263	Absent	Clonal	Non-coding	-	-	-
	3	122979807	C	T	0	0	0.4483	Absent	Clonal	Non-coding	-	-	-
	3	123124432	C	T	0	0	0.4118	Absent	Clonal	Non-coding	-	-	-
	3	124841655	G	A	0	0	0.4681	Absent	Clonal	Non-coding	-	-	-
	3	12503768	C	T	0	0	0.3077	Absent	Clonal	Non-coding	-	-	-
	3	125243626	C	T	0	0	0.303	Absent	Clonal	Non-coding	-	-	-
	3	12658704	C	T	0	0	0.4615	Absent	Clonal	Non-coding	-	-	-
	3	126599436	G	A	0	0	0.4412	Absent	Clonal	Non-coding	-	-	-
	3	126691409	G	A	0.2368	0	0	Subclonal	Absent	Non-coding	-	-	-
	3	126846843	G	A	0	0	0.5294	Absent	Clonal	Non-coding	-	-	-
	3	127635435	C	G	0	0	0.5714	Absent	Clonal	Non-coding	-	-	-
	3	130818384	C	T	0	0	0.5238	Absent	Clonal	Non-coding	-	-	-
	3	13146564	C	A	0	0	0.5	Absent	Clonal	Non-coding	-	-	-
	3	132488330	G	C	0	0	0.3617	Absent	Clonal	Non-coding	-	-	-
	3	132599680	G	T	0	0	0.3056	Absent	Clonal	Non-coding	-	-	-
	3	133609374	G	T	0	0	0.4	Absent	Clonal	Non-coding	-	-	-
	3	133611055	A	G	0	0	0.5152	Absent	Clonal	Non-coding	-	-	-
	3	134587404	C	A	0	0	0.4737	Absent	Clonal	Non-coding	-	-	-
	3	135412483	C	T	0	0	0.4412	Absent	Clonal	Non-coding	-	-	-
	3	135781303	C	T	0	0	0.4324	Absent	Clonal	Non-coding	-	-	-
	3	136954051	C	T	0	0	0.1622	Absent	Subclonal	Non-coding	-	-	-
	3	137470663	C	T	0	0	0.3846	Absent	Clonal	Non-coding	-	-	-
	3	13775988	G	A	0	0	0.4146	Absent	Clonal	Non-coding	-	-	-
	3	13948956	T	A	0	0	0.5278	Absent	Clonal	Non-coding	-	-	-
	3	139630958	G	C	0	0	0.2791	Absent	Clonal	Non-coding	-	-	-
	3	139841197	G	A	0	0	0.3617	Absent	Clonal	Non-coding	-	-	-
	3	14250172	C	G	0	0	0.4872	Absent	Clonal	Non-coding	-	-	-
	3	142793342	G	A	0	0	0.5192	Absent	Clonal	Non-coding	-	-	-
	3	142926124	A	C	0	0.0256	0.4783	Absent	Clonal	Non-coding	-	-	-
	3	144053664	C	G	0	0	0.3571	Absent	Clonal	Non-coding	-	-	-
	3	145268893	G	T	0	0	0.439	Absent	Clonal	Non-coding	-	-	-
	3	145585965	C	T	0.0312	0	0.375	Absent	Clonal	Non-coding	-	-	-
	3	145585967	A	T	0.0323	0	0.3871	Absent	Clonal	Non-coding	-	-	-
	3	146084831	C	T	0	0	0.4412	Absent	Clonal	Non-coding	-	-	-
	3	147137047	G	C	0	0	0.3542	Absent	Clonal	Non-coding	-	-	-
	3	147221737	A	T	0	0	0.5556	Absent	Clonal	Non-coding	-	-	-
	3	14786365	G	A	0	0	0.4211	Absent	Clonal	Non-coding	-	-	-
	3	149039341	G	A	0	0	0.4706	Absent	Clonal	Non-coding	-	-	-
	3	149140373	G	A	0	0	0.4091	Absent	Clonal	Non-coding	-	-	-
	3	149355468	C	T	0	0	0.4364	Absent	Clonal	Non-coding	-	-	-
	3	151559399	G	C	0	0	0.5366	Absent	Clonal	Non-coding	-	-	-
	3	152070950	T	A	0	0	0.4167	Absent	Clonal	Non-coding	-	-	-
	3	153593972	C	T	0.525	0	0	Clonal	Absent	Non-coding	-	-	-
	3	154011538	T	C	0	0	0.4583	Absent	Clonal	Missense	A1669G	S557G	DHX36
	3	154920577	G	T	0	0	0.2791	Absent	Clonal	Non-coding	-	-	-
	3	155208401	G	A	0	0	0.5091	Absent	Clonal	Non-coding	-	-	-
	3	156018147	G	A	0	0	0.4694	Absent	Clonal	Non-coding	-	-	-
	3	157141958	C	T	0	0	0.4483	Absent	Clonal	Non-coding	-	-	-
	3	159213452	G	A	0	0	0.4444	Absent	Clonal	Non-coding	-	-	-
	3	159330492	C	T	0	0	0.2727	Absent	Clonal	Non-coding	-	-	-
	3	159496352	G	A	0	0	0.4242	Absent	Clonal	Non-coding	-	-	-
	3	159569505	G	C	0	0.025	0.4651	Absent	Clonal	Non-coding	-	-	-
	3	160656712	G	T	0	0	0.3878	Absent	Clonal	Non-coding	-	-	-
	3	161316132	G	A	0	0	0.4286	Absent	Clonal	Non-coding	-	-	-
	3	161927218	C	T	0	0	0.5306	Absent	Clonal	Non-coding	-	-	-
	3	162213551	A	T	0	0	0.4792	Absent	Clonal	Non-coding	-	-	-
	3	162306871	G	A	0	0	0.3333	Absent	Clonal	Non-coding	-	-	-
	3	163194861	G	C	0	0	0.3226	Absent	Clonal	Non-coding	-	-	-
	3	164108458	A	C	0	0.0333	0.439	Absent	Clonal	Non-coding	-	-	-
	3	164578657	C	A	0.119	0	0	Subclonal	Absent	Non-coding	-	-	-
	3	164830475	G	A	0	0	0.4286	Absent	Clonal	Non-coding	-	-	-
	3	165110705	C	G	0.3462	0	0	Clonal	Absent	Non-coding	-	-	-
	3	16937232	G	A	0	0	0.3947	Absent	Clonal	Non-coding	-	-	-
	3	169502867	G	T	0	0	0.2941	Absent	Clonal	Non-coding	-	-	-
	3	169569857	C	T	0	0	0.5	Absent	Clonal	Non-coding	-	-	-
	3	171964023	C	T	0	0	0.3429	Absent	Clonal	Non-coding	-	-	-
	3	172551737	C	T	0	0	0.4255	Absent	Clonal	Non-coding	-	-	-
	3	172622222	C	G	0	0	0.3333	Absent	Clonal	Non-coding	-	-	-
	3	172853119	G	A	0	0	0.5366	Absent	Clonal	Non-coding	-	-	-
	3	173150984	G	A	0	0	0.3438	Absent	Clonal	Non-coding	-	-	-
	3	173621259	G	C	0	0	0.375	Absent	Clonal	Non-coding	-	-	-
	3	173886513	G	C	0	0	0.4324	Absent	Clonal	Non-coding	-	-	-
	3	174968299	G	A	0	0	0.5	Absent	Clonal	Non-coding	-	-	-
	3	176171748	C	T	0	0	0.3273	Absent	Clonal	Non-coding	-	-	-
	3	179408242	G	A	0	0	0.6136	Absent	Clonal	Non-coding	-	-	-
	3	179893635	A	C	0	0	0.3864	Absent	Clonal	Non-coding	-	-	-
	3	180615617	C	T	0	0	0.4762	Absent	Clonal	Non-coding	-	-	-
	3	181570361	C	T	0	0	0.3725	Absent	Clonal	Non-coding	-	-	-
	3	183927551	G	A	0	0	0.45	Absent	Clonal	Non-coding	-	-	-
	3	183934390	C	T	0	0	0.3529	Absent	Clonal	Non-coding	-	-	-
	3	184900747	G	A	0	0	0.5526	Absent	Clonal	Non-coding	-	-	-
	3	185131224	C	A	0	0	0.4571	Absent	Clonal	Non-coding	-	-	-
	3	1868356	C	A	0	0	0.2286	Absent	Clonal	Non-coding	-	-	-
	3	187789273	G	A	0	0	0.4	Absent	Clonal	Non-coding	-	-	-
	3	188558419	T	C	0	0	0.3846	Absent	Clonal	Non-coding	-	-	-
	3	188998464	G	A	0	0	0.5484	Absent	Clonal	Non-coding	-	-	-
	3	189256808	C	T	0	0	0.4359	Absent	Clonal	Non-coding	-	-	-
	3	18979372	T	G	0	0	0.5476	Absent	Clonal	Non-coding	-	-	-
	3	189811316	C	T	0	0	0.2963	Absent	Clonal	Non-coding	-	-	-
	3	190129000	G	T	0	0	0.5429	Absent	Clonal	Non-coding	-	-	-
	3	1912805	C	T	0	0	0.4773	Absent	Clonal	Non-coding	-	-	-
	3	191829293	G	A	0	0	0.4848	Absent	Clonal	Non-coding	-	-	-
	3	193132906	C	T	0	0	0.5111	Absent	Clonal	Non-coding	-	-	-
	3	193996676	C	T	0	0	0.3421	Absent	Clonal	Non-coding	-	-	-
	3	194643208	C	G	0	0	0.4906	Absent	Clonal	Non-coding	-	-	-
	3	195590630	C	T	0.3611	0	0	Clonal	Absent	Non-coding	-	-	-
	3	19561892	C	T	0	0	0.5111	Absent	Clonal	Non-coding	-	-	-
	3	20156637	G	A	0	0	0.3846	Absent	Clonal	Non-coding	-	-	-
	3	20895740	C	T	0	0	0.3846	Absent	Clonal	Non-coding	-	-	-
	3	22342405	C	G	0	0	0.4103	Absent	Clonal	Non-coding	-	-	-
	3	22595532	G	T	0	0	0.4	Absent	Clonal	Non-coding	-	-	-
	3	24705046	G	C	0	0	0.475	Absent	Clonal	Non-coding	-	-	-
	3	25054417	T	A	0	0	0.4419	Absent	Clonal	Non-coding	-	-	-
	3	26170638	T	G	0	0	0.3143	Absent	Clonal	Non-coding	-	-	-
	3	26925247	C	T	0	0	0.5238	Absent	Clonal	Non-coding	-	-	-
	3	27152584	C	G	0	0	0.3947	Absent	Clonal	Non-coding	-	-	-
	3	27370943	C	A	0	0	0.2	Absent	Subclonal	Non-coding	-	-	-
	3	28081246	T	A	0	0	0.2857	Absent	Clonal	Non-coding	-	-	-
	3	28465153	G	A	0	0	0.3182	Absent	Clonal	Non-coding	-	-	-
	3	29919358	C	T	0.0345	0	0.5	Absent	Clonal	Non-coding	-	-	-
	3	29969563	C	T	0	0	0.5172	Absent	Clonal	Non-coding	-	-	-
	3	30983616	C	T	0	0	0.3636	Absent	Clonal	Non-coding	-	-	-
	3	31092867	T	C	0	0	0.5	Absent	Clonal	Non-coding	-	-	-
	3	32053580	G	C	0	0	0.3673	Absent	Clonal	Non-coding	-	-	-
	3	321511	G	A	0	0	0.5	Absent	Clonal	Non-coding	-	-	-
	3	33335873	G	A	0	0	0.3611	Absent	Clonal	Non-coding	-	-	-
	3	34376121	A	G	0	0	0.35	Absent	Clonal	Non-coding	-	-	-
	3	34551138	C	G	0	0	0.4651	Absent	Clonal	Non-coding	-	-	-
	3	36682754	G	T	0	0	0.4615	Absent	Clonal	Non-coding	-	-	-
	3	36714475	G	T	0	0	0.3704	Absent	Clonal	Non-coding	-	-	-
	3	36932568	C	T	0	0	0.5098	Absent	Clonal	Non-coding	-	-	-
	3	37508667	G	A	0	0	0.14	Absent	Subclonal	Non-coding	-	-	-
	3	38543206	G	A	0	0	0.4359	Absent	Clonal	Non-coding	-	-	-
	3	40583833	G	A	0	0	0.5172	Absent	Clonal	Non-coding	-	-	-
	3	40637127	C	T	0	0	0.4634	Absent	Clonal	Non-coding	-	-	-
	3	40991601	C	A	0	0	0.3864	Absent	Clonal	Non-coding	-	-	-
	3	43348220	G	T	0	0	0.5	Absent	Clonal	Non-coding	-	-	-
	3	43382923	G	A	0	0	0.275	Absent	Clonal	Non-coding	-	-	-
[truncated: 1,276 more rows]

## Sheet: Supplementary Table 7
	Supplementary Table 7. Gene ontology annotation of differentially expressed genes between infant ALL and ELP cells from bulk and single cell mRNA data, including list of surface markers.
	*Myeloid or B lymphoid annotation based on % cells expression gene and expression level in fetal BM B lineage (B)> myeloid lineage, vice versa (M)
	Gene ID	Differential expression analysis in single cell	Differential expression analysis in bulk	log2FoldChange in single cell	log2FoldChange in bulk	Overlap between DE results in single cell and bulk	Gene Ontology: Biological process	Gene Ontology: Cellular component	Gene Ontology: Molecular Family	Cell surface?	COSMIC: role in cancer	COSMIC: tumor type	KMT2A-AFF1 (MLL-AF4) target	GSEA OMIM disease	Myeloid (M), B-lymphoid (B) or lineage non-specific (NS)*
	A2M	No	Yes	-	2.39548	No	-	-	-	-	-	-	-	-	-
	A2ML1	No	Yes	-	1.14647	No	-	-	-	-	-	-	-	-	-
	AAGAB	No	Yes	-	8.99678	No	-	-	-	-	-	-	-	-	-
	AANAT	No	Yes	-	3.61344	No	-	-	-	-	-	-	-	-	-
	AARS1	No	Yes	-	4.28431	No	-	-	-	-	-	-	-	-	-
	ABAT	No	Yes	-	1.60088	No	-	-	-	-	-	-	-	-	-
	ABCA2	Yes	Yes	1.5778	10.0928	Yes	negative regulation of receptor-mediated endocytosis involved in cholesterol transport	integral component of membrane	ceramide floppase activity		-	-	no	-	-
	ABCA3	No	Yes	-	6.0779	No	-	-	-	-	-	-	-	-	-
	ABCA7	No	Yes	-	2.7499	No	-	-	-	-	-	-	-	-	-
	ABCB10	Yes	Yes	1.2204	7.67439	Yes	-	integral component of mitochondrial membrane	ATP hydrolysis activity	-	-	-	yes	-	-
	ABCB4	Yes	Yes	7.2617	8.74938	Yes	positive regulation of phospholipid transport	apical plasma membrane	ceramide floppase activity	-	-	-	no	-	-
	ABCB8	No	Yes	-	1.8848	No	-	-	-	-	-	-	-	-	-
	ABCC1	No	Yes	-	1.96703	No	-	-	-	-	-	-	-	-	-
	ABCC2	No	Yes	-	3.46048	No	-	-	-	-	-	-	-	-	-
	ABCC4	No	Yes	-	4.98762	No	-	-	-	-	-	-	-	-	-
	ABCD1	No	Yes	-	7.78075	No	-	-	-	-	-	-	-	-	-
	ABCD3	No	Yes	-	2.46117	No	-	-	-	-	-	-	-	-	-
	ABCE1	No	Yes	-	2.52551	No	-	-	-	-	-	-	-	-	-
	ABCF2	No	Yes	-	7.1257	No	-	-	-	-	-	-	-	-	-
	ABCF2-H2BE1	No	Yes	-	9.30189	No	-	-	-	-	-	-	-	-	-
	ABHD12	No	Yes	-	9.24461	No	-	-	-	-	-	-	-	-	-
	ABHD2	No	Yes	-	2.80025	No	-	-	-	-	-	-	-	-	-
	ABHD4	Yes	Yes	1.75681	4.11444	Yes	-	-	-	-	-	-	yes	-	-
	ABHD8	No	Yes	-	5.48009	No	-	-	-	-	-	-	-	-	-
	ABI3BP	No	Yes	-	4.595	No	-	-	-	-	-	-	-	-	-
	ABR	Yes	Yes	1.28454	4.4907	Yes	activation of GTPase activity	-	GTPase activator activity	-	-	-	no	-	-
	ABTB1	Yes	Yes	1.2115	3.14895	Yes	translatio-l elongation	plasma membrane	-	-	-	-	no	-	-
	ACACB	No	Yes	-	1.61559	No	-	-	-	-	-	-	-	-	-
	ACAD10	No	Yes	-	2.46977	No	-	-	-	-	-	-	-	-	-
	ACAD9	No	Yes	-	1.45793	No	-	-	-	-	-	-	-	-	-
	ACADS	No	Yes	-	6.23412	No	-	-	-	-	-	-	-	-	-
	ACAP1	No	Yes	-	1.44798	No	-	-	-	-	-	-	-	-	-
	ACAP3	No	Yes	-	4.02993	No	-	-	-	-	-	-	-	-	-
	ACAT1	No	Yes	-	2.59093	No	-	-	-	-	-	-	-	-	-
	ACBD3	No	Yes	-	5.25007	No	-	-	-	-	-	-	-	-	-
	ACBD4	No	Yes	-	2.22465	No	-	-	-	-	-	-	-	-	-
	ACIN1	No	Yes	-	1.82352	No	-	-	-	-	-	-	-	-	-
	ACLY	No	Yes	-	1.48297	No	-	-	-	-	-	-	-	-	-
	ACO2	No	Yes	-	8.86018	No	-	-	-	-	-	-	-	-	-
	ACP3	No	Yes	-	7.02962	No	-	-	-	-	-	-	-	-	-
	ACP5	No	Yes	-	4.88846	No	-	-	-	-	-	-	-	-	-
	ACSBG2	No	Yes	-	5.44751	No	-	-	-	-	-	-	-	-	-
	ACSF3	No	Yes	-	1.51448	No	-	-	-	-	-	-	-	-	-
	ACSL4	No	Yes	-	1.13585	No	-	-	-	-	-	-	-	-	-
	ACSL5	No	Yes	-	10.0982	No	-	-	-	-	-	-	-	-	-
	ACSM2B	No	Yes	-	1.57094	No	-	-	-	-	-	-	-	-	-
	ACSM4	No	Yes	-	8.29653	No	-	-	-	-	-	-	-	-	-
	ACSS2	Yes	Yes	1.43709	2.18816	Yes	-	intracellular membrane-bounded organelle	acetate-CoA ligase activity	-	-	-	no	-	-
	ACTG1P1	No	Yes	-	2.91378	No	-	-	-	-	-	-	-	-	-
	ACTG1P10	No	Yes	-	4.01158	No	-	-	-	-	-	-	-	-	-
	ACTG1P3	No	Yes	-	6.94998	No	-	-	-	-	-	-	-	-	-
	ACTN4	No	Yes	-	10.4379	No	-	-	-	-	-	-	-	-	-
	ACTR1B	No	Yes	-	11.0399	No	-	-	-	-	-	-	-	-	-
	ACTR2	No	Yes	-	3.12773	No	-	-	-	-	-	-	-	-	-
	ACVR1	No	Yes	-	8.60048	No	-	-	-	-	-	-	-	-	-
	ACVR1B	No	Yes	-	2.62095	No	-	-	-	-	-	-	-	-	-
	ADA2	No	Yes	-	4.98927	No	-	-	-	-	-	-	-	-	-
	ADAM10	Yes	Yes	2.23413	4.17929	Yes	constitutive protein ectodomain proteolysis	tetraspanin-enriched microdomain	metallopeptidase activity	yes	-	-	yes	-	NS
	ADAM11	No	Yes	-	7.04248	No	-	-	-	-	-	-	-	-	-
	ADAM15	No	Yes	-	6.86222	No	-	-	-	-	-	-	-	-	-
	ADAM17	No	Yes	-	7.41674	No	-	-	-	-	-	-	-	-	-
	ADAM22	No	Yes	-	4.70517	No	-	-	-	-	-	-	-	-	-
	ADAM29	No	Yes	-	2.08615	No	-	-	-	-	-	-	-	-	-
	ADAM33	No	Yes	-	1.62087	No	-	-	-	-	-	-	-	-	-
	ADAM8	No	Yes	-	2.87179	No	-	-	-	-	-	-	-	-	-
	ADAMTS10	No	Yes	-	5.02498	No	-	-	-	-	-	-	-	-	-
	ADAMTS13	No	Yes	-	8.14396	No	-	-	-	-	-	-	-	-	-
	ADAMTS7	No	Yes	-	7.87342	No	-	-	-	-	-	-	-	-	-
	ADAMTS7P1	No	Yes	-	4.91704	No	-	-	-	-	-	-	-	-	-
	ADAMTS9	No	Yes	-	4.8245	No	-	-	-	-	-	-	-	-	-
	ADAMTSL2	No	Yes	-	2.64166	No	-	-	-	-	-	-	-	-	-
	ADAMTSL4	No	Yes	-	6.99054	No	-	-	-	-	-	-	-	-	-
	ADAP1	Yes	Yes	3.65058	10.0637	Yes	-	plasma membrane	GTPase activator activity	-	-	-	no	-	-
	ADAP2	Yes	Yes	2.00777	5.30205	Yes	inositol lipid-mediated sig-ling	plasma membrane	inositol 1,3,4,5 tetrakisphosphate binding	-	-	-	no	-	-
	ADARB1	Yes	Yes	3.004	4.72908	Yes	regulation of cell cycle	cytosol	double-stranded RNA adenosine deami-se activity	-	-	-	no	-	-
	ADARB2	Yes	Yes	2.69896	8.06984	Yes	-	-	-	-	-	-	no	-	-
	ADAT2	No	Yes	-	1.59873	No	-	-	-	-	-	-	-	-	-
	ADAT3	No	Yes	-	5.82285	No	-	-	-	-	-	-	-	-	-
	ADCK1	No	Yes	-	1.6282	No	-	-	-	-	-	-	-	-	-
	ADCK5	Yes	Yes	1.26246	1.58314	Yes	protein phosphorylation	integral component of membrane	-	-	-	-	no	-	-
	ADCY10	No	Yes	-	6.02655	No	-	-	-	-	-	-	-	-	-
	ADCY4	No	Yes	-	4.5066	No	-	-	-	-	-	-	-	-	-
	ADCY6	Yes	Yes	1.99726	5.57362	Yes	cellular response to forskolin	-	protein ki-se C binding		-	-	no	-	-
	ADCY7	No	Yes	-	1.75045	No	-	-	-	-	-	-	-	-	-
	ADCY9	Yes	Yes	5.77964	3.33808	Yes	adenylate cyclase-activating G protein-coupled receptor sig-ling pathway	integral component of membrane	adenylate cyclase activity		-	-	no	-	-
	ADD1	Yes	Yes	1.93401	1.37816	Yes	positive regulation of adherens junction organization	nuclear body	actin filament binding	-	-	-	no	-	-
	ADD2	Yes	Yes	5.78269	10.5032	Yes	protein-containing complex assembly	cytoplasmic vesicle	actin filament binding	-	-	-	no	-	-
	ADD3	No	Yes	-	1.11966	No	-	-	-	-	-	-	-	-	-
	ADGB	No	Yes	-	3.59007	No	-	-	-	-	-	-	-	-	-
	ADGRB1	No	Yes	-	7.02334	No	-	-	-	-	-	-	-	-	-
	ADGRB2	No	Yes	-	9.93672	No	-	-	-	-	-	-	-	-	-
	ADGRE2	Yes	Yes	1.41531	3.02355	Yes	-	leading edge membrane	-	-	-	-	no	-	-
	ADGRF5P1	No	Yes	-	6.27329	No	-	-	-	-	-	-	-	-	-
	ADGRG5	No	Yes	-	3.93598	No	-	-	-	-	-	-	-	-	-
	ADGRL1	No	Yes	-	3.27772	No	-	-	-	-	-	-	-	-	-
	ADGRL2	No	Yes	-	1.64033	No	-	-	-	-	-	-	-	-	-
	ADH7	No	Yes	-	2.00495	No	-	-	-	-	-	-	-	-	-
	ADIPOR1	No	Yes	-	11.9657	No	-	-	-	-	-	-	-	-	-
	ADM2	Yes	Yes	2.88674	2.56829	Yes	positive regulation of angiogenesis	extracellular region	protein-containing complex binding	-	-	-	no	-	-
	ADNP2	No	Yes	-	4.95844	No	-	-	-	-	-	-	-	-	-
	ADORA2A	No	Yes	-	4.84259	No	-	-	-	-	-	-	-	-	-
	ADORA2B	No	Yes	-	2.52214	No	-	-	-	-	-	-	-	-	-
	ADSS1	No	Yes	-	3.69645	No	-	-	-	-	-	-	-	-	-
	ADSS2	No	Yes	-	9.73067	No	-	-	-	-	-	-	-	-	-
	AEN	Yes	Yes	2.05462	2.10772	Yes	intrinsic apoptotic sig-ling pathway in response to DNA damage by p53 class mediator	nuclear membrane	exonuclease activity	-	-	-	no	-	-
	AFAP1	No	Yes	-	1.88409	No	-	-	-	-	-	-	-	-	-
	AFAP1L2	No	Yes	-	8.59726	No	-	-	-	-	-	-	-	-	-
	AFDN	No	Yes	-	4.36532	No	-	-	-	-	-	-	-	-	-
	AFG3L2	No	Yes	-	5.30463	No	-	-	-	-	-	-	-	-	-
	AGAP1	No	Yes	-	6.59845	No	-	-	-	-	-	-	-	-	-
	AGAP13P	No	Yes	-	8.07406	No	-	-	-	-	-	-	-	-	-
	AGAP2	No	Yes	-	2.29176	No	-	-	-	-	-	-	-	-	-
	AGAP5	No	Yes	-	4.30051	No	-	-	-	-	-	-	-	-	-
	AGAP9	Yes	Yes	1.96454	1.88316	Yes	regulation of catalytic activity	nucleus	-	-	-	-	no	-	-
	AGO1	No	Yes	-	10.7088	No	-	-	-	-	-	-	-	-	-
	AGO2	Yes	Yes	1.15988	6.40736	Yes	positive regulation of miRNA mediated inhibition of translation	ribonucleoprotein complex	endoribonuclease activity, cleaving miRNA-paired mRNA	-	-	-	no	-	-
	AGO4	Yes	Yes	1.58882	8.86962	Yes	mRNA cleavage involved in gene silencing by siRNA	RISC-loading complex	miRNA binding	-	-	-	no	-	-
	AGPS	No	Yes	-	8.47759	No	-	-	-	-	-	-	-	-	-
	AGRN	No	Yes	-	3.02912	No	-	-	-	-	-	-	-	-	-
	AHCYL1	No	Yes	-	2.39808	No	-	-	-	-	-	-	-	-	-
	AHDC1	No	Yes	-	13.3582	No	-	-	-	-	-	-	-	-	-
	AHNAK	Yes	Yes	3.50025	3.00595	Yes	-	extracellular exosome	-	-	-	-	no	-	-
	AIDA	No	Yes	-	3.58387	No	-	-	-	-	-	-	-	-	-
	AIFM2	Yes	Yes	3.08612	8.76696	Yes	positive regulation of apoptotic process	plasma membrane	flavin adenine dinucleotide binding	-	-	-	no	-	-
	AJUBA	No	Yes	-	1.94496	No	-	-	-	-	-	-	-	-	-
	AK3	No	Yes	-	1.86256	No	-	-	-	-	-	-	-	-	-
	AK3P3	No	Yes	-	2.5566	No	-	-	-	-	-	-	-	-	-
	AKAP1	No	Yes	-	12.278	No	-	-	-	-	-	-	-	-	-
	AKAP17A	No	Yes	-	12.3265	No	-	-	-	-	-	-	-	-	-
	AKAP5	No	Yes	-	1.16468	No	-	-	-	-	-	-	-	-	-
	AKAP8	No	Yes	-	5.03426	No	-	-	-	-	-	-	-	-	-
	AKAP8L	No	Yes	-	2.0717	No	-	-	-	-	-	-	-	-	-
	AKIRIN1	No	Yes	-	10.8602	No	-	-	-	-	-	-	-	-	-
	AKIRIN2	No	Yes	-	2.88806	No	-	-	-	-	-	-	-	-	-
	AKNA	No	Yes	-	1.68552	No	-	-	-	-	-	-	-	-	-
	AKR1B1	No	Yes	-	1.72679	No	-	-	-	-	-	-	-	-	-
	AKT1	No	Yes	-	5.62792	No	-	-	-	-	-	-	-	-	-
	AKT2	Yes	Yes	1.21425	4.05552	Yes	positive regulation of cell migration	intracellular membrane-bounded organelle	ATP binding	-	oncogene	ovarian, pancreatic	no	-	-
	AKT3	No	Yes	-	6.54684	No	-	-	-	-	-	-	-	-	-
	ALAD	No	Yes	-	6.01365	No	-	-	-	-	-	-	-	-	-
	ALAS2	No	Yes	-	10.5516	No	-	-	-	-	-	-	-	-	-
	ALDH1A2	No	Yes	-	7.5047	No	-	-	-	-	-	-	-	-	-
	ALDH3B1	Yes	Yes	3.52198	4.37993	Yes	aldehyde catabolic process	cytoplasm	aldehyde dehydroge-se [NAD(P)+] activity	-	-	-	no	-	-
	ALDH4A1	No	Yes	-	2.33073	No	-	-	-	-	-	-	-	-	-
	ALG11	No	Yes	-	1.08398	No	-	-	-	-	-	-	-	-	-
	ALG1L13P	No	Yes	-	6.81268	No	-	-	-	-	-	-	-	-	-
	ALG1L2	No	Yes	-	3.56779	No	-	-	-	-	-	-	-	-	-
	ALG1L6P	No	Yes	-	2.6784	No	-	-	-	-	-	-	-	-	-
	ALG5	No	Yes	-	5.87982	No	-	-	-	-	-	-	-	-	-
	ALKAL2	No	Yes	-	6.95302	No	-	-	-	-	-	-	-	-	-
	ALMS1P1	No	Yes	-	5.16304	No	-	-	-	-	-	-	-	-	-
	ALOX15B	No	Yes	-	6.38784	No	-	-	-	-	-	-	-	-	-
	ALOX5	No	Yes	-	5.21706	No	-	-	-	-	-	-	-	-	-
	ALYREF	No	Yes	-	1.71664	No	-	-	-	-	-	-	-	-	-
	AMBRA1	No	Yes	-	2.99925	No	-	-	-	-	-	-	-	-	-
	AMDHD1	No	Yes	-	5.38057	No	-	-	-	-	-	-	-	-	-
	AMDHD2	No	Yes	-	5.48612	No	-	-	-	-	-	-	-	-	-
	AMFR	Yes	Yes	1.6463	2.06955	Yes	protein K48-linked ubiquiti-tion	perinuclear region of cytoplasm	BAT3 complex binding	-	-	-	no	-	-
	AMN	Yes	Yes	1.95914	7.46148	Yes	Golgi to plasma membrane protein transport	endocytic vesicle	-	-	-	-	no	-	-
	AMPD2	No	Yes	-	3.0082	No	-	-	-	-	-	-	-	-	-
	AMZ1	Yes	Yes	8.3613	2.33902	Yes	proteolysis	cellular_component	-	-	-	-	no	-	-
	ANAPC2	No	Yes	-	6.61946	No	-	-	-	-	-	-	-	-	-
	ANKFY1	No	Yes	-	1.96538	No	-	-	-	-	-	-	-	-	-
	ANKH	Yes	Yes	5.3154	5.89499	Yes	-	integral component of membrane	inorganic diphosphate transmembrane transporter activity	-	-	-	no	-	-
	ANKLE1	No	Yes	-	12.4042	No	-	-	-	-	-	-	-	-	-
	ANKLE2	Yes	Yes	1.20427	2.2418	Yes	negative regulation of apoptotic process	integral component of endoplasmic reticulum membrane	protein phosphatase 2A binding	-	-	-	no	-	-
	ANKRD11	No	Yes	-	11.2027	No	-	-	-	-	-	-	-	-	-
	ANKRD13C	No	Yes	-	3.34935	No	-	-	-	-	-	-	-	-	-
	ANKRD13D	No	Yes	-	1.46977	No	-	-	-	-	-	-	-	-	-
	ANKRD18EP	No	Yes	-	8.86046	No	-	-	-	-	-	-	-	-	-
	ANKRD20A8P	No	Yes	-	3.50979	No	-	-	-	-	-	-	-	-	-
	ANKRD23	No	Yes	-	1.44181	No	-	-	-	-	-	-	-	-	-
	ANKRD24	No	Yes	-	5.11565	No	-	-	-	-	-	-	-	-	-
	ANKRD27	No	Yes	-	5.08465	No	-	-	-	-	-	-	-	-	-
	ANKRD30BL	No	Yes	-	4.86009	No	-	-	-	-	-	-	-	-	-
	ANKRD36BP1	No	Yes	-	4.52536	No	-	-	-	-	-	-	-	-	-
	ANKRD44	No	Yes	-	1.80615	No	-	-	-	-	-	-	-	-	-
	ANKRD52	No	Yes	-	3.13395	No	-	-	-	-	-	-	-	-	-
	ANKRD53	No	Yes	-	4.89585	No	-	-	-	-	-	-	-	-	-
	ANKS1A	No	Yes	-	7.37114	No	-	-	-	-	-	-	-	-	-
	ANKZF1	No	Yes	-	1.16933	No	-	-	-	-	-	-	-	-	-
	ANO6	No	Yes	-	3.51946	No	-	-	-	-	-	-	-	-	-
	ANO7L1	No	Yes	-	4.4987	No	-	-	-	-	-	-	-	-	-
	ANO8	No	Yes	-	9.70591	No	-	-	-	-	-	-	-	-	-
	ANO9	No	Yes	-	8.84671	No	-	-	-	-	-	-	-	-	-
	ANP32B	No	Yes	-	2.95384	No	-	-	-	-	-	-	-	-	-
	ANXA1	Yes	Yes	3.90447	3.63413	Yes	positive regulation of wound healing	extracellular exosome	phospholipase A2 inhibitor activity	-	-	-	no	-	-
	ANXA2	Yes	Yes	4.24149	2.73485	Yes	positive regulation of receptor-mediated endocytosis involved in cholesterol transport	PCSK9-AnxA2 complex	phospholipase A2 inhibitor activity	-	-	-	no	-	-
	ANXA6	No	Yes	-	2.75327	No	-	-	-	-	-	-	-	-	-
	ANXA8	No	Yes	-	3.57931	No	-	-	-	-	-	-	-	-	-
	AOX1	No	Yes	-	7.00787	No	-	-	-	-	-	-	-	-	-
	AOX2P	No	Yes	-	3.95049	No	-	-	-	-	-	-	-	-	-
	AP1B1	No	Yes	-	1.56702	No	-	-	-	-	-	-	-	-	-
	AP1G1	No	Yes	-	1.25982	No	-	-	-	-	-	-	-	-	-
	AP1M1	No	Yes	-	1.12336	No	-	-	-	-	-	-	-	-	-
	AP2A2	No	Yes	-	3.81932	No	-	-	-	-	-	-	-	-	-
	AP3B2	No	Yes	-	1.28691	No	-	-	-	-	-	-	-	-	-
	AP3M2	No	Yes	-	3.14685	No	-	-	-	-	-	-	-	-	-
	AP4E1	No	Yes	-	2.39635	No	-	-	-	-	-	-	-	-	-
	APAF1	No	Yes	-	3.23309	No	-	-	-	-	-	-	-	-	-
	APBA2	No	Yes	-	5.54615	No	-	-	-	-	-	-	-	-	-
	APBA3	No	Yes	-	1.55042	No	-	-	-	-	-	-	-	-	-
	APBB1	No	Yes	-	8.38323	No	-	-	-	-	-	-	-	-	-
	APBB2	No	Yes	-	3.46179	No	-	-	-	-	-	-	-	-	-
	APCDD1	No	Yes	-	6.08781	No	-	-	-	-	-	-	-	-	-
	APELA	No	Yes	-	1.2784	No	-	-	-	-	-	-	-	-	-
	APEX2	No	Yes	-	7.97262	No	-	-	-	-	-	-	-	-	-
	APH1A	No	Yes	-	1.92311	No	-	-	-	-	-	-	-	-	-
	APOBEC3C	No	Yes	-	4.07651	No	-	-	-	-	-	-	-	-	-
	APOC2	No	Yes	-	3.01084	No	-	-	-	-	-	-	-	-	-
	APOL2	No	Yes	-	9.39794	No	-	-	-	-	-	-	-	-	-
	APPL2	No	Yes	-	1.12529	No	-	-	-	-	-	-	-	-	-
	AQP9	No	Yes	-	7.35111	No	-	-	-	-	-	-	-	-	-
	ARAP1	No	Yes	-	1.80378	No	-	-	-	-	-	-	-	-	-
	ARAP2	Yes	Yes	1.09528	1.87348	Yes	-	cytosol	phosphatidylinositol-3,4,5-trisphosphate binding	-	-	-	yes	-	-
	ARAP3	No	Yes	-	7.07127	No	-	-	-	-	-	-	-	-	-
	AREL1	No	Yes	-	1.24274	No	-	-	-	-	-	-	-	-	-
	ARF1	No	Yes	-	13.1065	No	-	-	-	-	-	-	-	-	-
	ARF5	No	Yes	-	1.2846	No	-	-	-	-	-	-	-	-	-
	ARFGAP2	No	Yes	-	1.75877	No	-	-	-	-	-	-	-	-	-
	ARFGAP3	No	Yes	-	2.83458	No	-	-	-	-	-	-	-	-	-
	ARFGEF2	No	Yes	-	3.20538	No	-	-	-	-	-	-	-	-	-
	ARFIP1	No	Yes	-	1.60892	No	-	-	-	-	-	-	-	-	-
	ARG1	No	Yes	-	5.09604	No	-	-	-	-	-	-	-	-	-
	ARGLU1	No	Yes	-	7.34923	No	-	-	-	-	-	-	-	-	-
	ARHGAP21	Yes	Yes	1.79265	6.0871	Yes	establishment of Golgi localization	cell junction	-	-	-	-	yes	-	-
	ARHGAP23	Yes	Yes	2.59123	10.8496	Yes	-	-	GTPase activator activity	-	-	-	no	-	-
	ARHGAP27	No	Yes	-	1.03831	No	-	-	-	-	-	-	-	-	-
	ARHGAP27P2	No	Yes	-	6.63727	No	-	-	-	-	-	-	-	-	-
	ARHGAP33	Yes	Yes	1.11075	4.08784	Yes	-	protein-containing complex	-	-	-	-	no	-	-
	ARHGAP35	No	Yes	-	2.5618	No	-	-	-	-	-	-	-	-	-
	ARHGAP4	No	Yes	-	2.83099	No	-	-	-	-	-	-	-	-	-
	ARHGAP42	No	Yes	-	5.86149	No	-	-	-	-	-	-	-	-	-
	ARHGAP45	No	Yes	-	2.18062	No	-	-	-	-	-	-	-	-	-
	ARHGDIA	No	Yes	-	2.24886	No	-	-	-	-	-	-	-	-	-
	ARHGDIB	No	Yes	-	1.7665	No	-	-	-	-	-	-	-	-	-
	ARHGEF1	No	Yes	-	3.08511	No	-	-	-	-	-	-	-	-	-
	ARHGEF10L	No	Yes	-	6.8962	No	-	-	-	-	-	-	-	-	-
	ARHGEF11	No	Yes	-	4.692	No	-	-	-	-	-	-	-	-	-
	ARHGEF19	No	Yes	-	7.88844	No	-	-	-	-	-	-	-	-	-
	ARHGEF2	Yes	Yes	1.18667	2.46618	Yes	cellular response to muramyl dipeptide	protein-containing complex	small GTPase binding	-	-	-	no	-	-
	ARHGEF3	No	Yes	-	11.0567	No	-	-	-	-	-	-	-	-	-
	ARHGEF34P	No	Yes	-	7.66615	No	-	-	-	-	-	-	-	-	-
	ARHGEF4	No	Yes	-	5.73277	No	-	-	-	-	-	-	-	-	-
	ARID1A	No	Yes	-	13.1703	No	-	-	-	-	-	-	-	-	-
	ARID1B	No	Yes	-	6.38023	No	-	-	-	-	-	-	-	-	-
	ARID3A	No	Yes	-	3.11779	No	-	-	-	-	-	-	-	-	-
	ARID4A	No	Yes	-	2.13908	No	-	-	-	-	-	-	-	-	-
	ARIH1	No	Yes	-	1.00203	No	-	-	-	-	-	-	-	-	-
	ARL13A	No	Yes	-	6.04781	No	-	-	-	-	-	-	-	-	-
	ARL4AP4	No	Yes	-	5.7844	No	-	-	-	-	-	-	-	-	-
	ARL4C	Yes	Yes	2.96101	5.86536	Yes	endocytic recycling	plasma membrane	alpha-tubulin binding	-	-	-	no	-	-
	ARL6IP1	No	Yes	-	1.35097	No	-	-	-	-	-	-	-	-	-
	ARL6IP5	No	Yes	-	6.31684	No	-	-	-	-	-	-	-	-	-
	ARL8A	Yes	Yes	1.58714	5.60998	Yes	-	spindle midzone	GTP binding	-	-	-	no	-	-
	ARMC12	No	Yes	-	6.91727	No	-	-	-	-	-	-	-	-	-
	ARMC3	No	Yes	-	1.73496	No	-	-	-	-	-	-	-	-	-
	ARMT1	No	Yes	-	7.97223	No	-	-	-	-	-	-	-	-	-
	ARNT	No	Yes	-	1.05873	No	-	-	-	-	-	-	-	-	-
	ARNTL	Yes	Yes	1.98143	3.93298	Yes	response to redox state	intracellular membrane-bounded organelle	sequence-specific double-stranded DNA binding	-	-	-	no	-	-
	ARPC1B	Yes	Yes	1.09554	1.35006	Yes	Arp2/3 complex-mediated actin nucleation	Arp2/3 protein complex	actin filament binding	-	-	-	no	-	-
	ARPC2	No	Yes	-	2.41775	No	-	-	-	-	-	-	-	-	-
	ARPC3	No	Yes	-	3.57334	No	-	-	-	-	-	-	-	-	-
	ARPC4	No	Yes	-	6.28874	No	-	-	-	-	-	-	-	-	-
	ARPC4-TTLL3	No	Yes	-	7.55379	No	-	-	-	-	-	-	-	-	-
	ARPIN	No	Yes	-	8.20403	No	-	-	-	-	-	-	-	-	-
	ARPP21	Yes	Yes	3.22466	2.75829	Yes	biological_process	-	-	-	-	-	yes	-	-
	ARRB1	No	Yes	-	3.07971	No	-	-	-	-	-	-	-	-	-
	ARRB2	No	Yes	-	1.90658	No	-	-	-	-	-	-	-	-	-
	ARRDC1	No	Yes	-	3.53265	No	-	-	-	-	-	-	-	-	-
	ARRDC2	No	Yes	-	1.99824	No	-	-	-	-	-	-	-	-	-
	ARSD	Yes	Yes	1.90517	2.04251	Yes		-	-	-	-	-	no	-	-
	ARTN	Yes	Yes	4.54665	8.24818	Yes	-	-	-	-	-	-	no	-	-
	ARVCF	No	Yes	-	5.70047	No	-	-	-	-	-	-	-	-	-
	ASAH1	No	Yes	-	9.39908	No	-	-	-	-	-	-	-	-	-
	ASAP3	No	Yes	-	1.35204	No	-	-	-	-	-	-	-	-	-
	ASDURF	No	Yes	-	6.11969	No	-	-	-	-	-	-	-	-	-
	ASF1A	No	Yes	-	7.58542	No	-	-	-	-	-	-	-	-	-
	ASGR2	No	Yes	-	6.26285	No	-	-	-	-	-	-	-	-	-
	ASH1L	No	Yes	-	1.31029	No	-	-	-	-	-	-	-	-	-
	ASPDH	No	Yes	-	6.03845	No	-	-	-	-	-	-	-	-	-
	ASPHD1	No	Yes	-	5.71152	No	-	-	-	-	-	-	-	-	-
	ASTN1	No	Yes	-	8.7746	No	-	-	-	-	-	-	-	-	-
	ATAD2	No	Yes	-	1.30735	No	-	-	-	-	-	-	-	-	-
	ATAD3A	No	Yes	-	8.91054	No	-	-	-	-	-	-	-	-	-
	ATAD3B	No	Yes	-	2.41036	No	-	-	-	-	-	-	-	-	-
	ATF1	No	Yes	-	2.97604	No	-	-	-	-	-	-	-	-	-
	ATF4P1	No	Yes	-	5.36277	No	-	-	-	-	-	-	-	-	-
	ATG13	No	Yes	-	1.91636	No	-	-	-	-	-	-	-	-	-
	ATG16L1	No	Yes	-	1.33484	No	-	-	-	-	-	-	-	-	-
	ATG2B	No	Yes	-	11.0257	No	-	-	-	-	-	-	-	-	-
	ATG4B	No	Yes	-	1.47804	No	-	-	-	-	-	-	-	-	-
	ATG4D	Yes	Yes	1.34574	1.32325	Yes	proteolysis	mitochondrion	cysteine-type peptidase activity	-	-	-	no	-	-
	ATG9A	No	Yes	-	2.5172	No	-	-	-	-	-	-	-	-	-
	ATL2	No	Yes	-	3.09509	No	-	-	-	-	-	-	-	-	-
	ATL3	No	Yes	-	7.39001	No	-	-	-	-	-	-	-	-	-
	ATM	No	Yes	-	2.46961	No	-	-	-	-	-	-	-	-	-
	ATP10B	No	Yes	-	1.48662	No	-	-	-	-	-	-	-	-	-
	ATP10D	Yes	Yes	1.8235	1.8221	Yes	-	phospholipid-translocating ATPase complex	glycosylceramide flippase activity	-	-	-	no	-	-
	ATP11A	Yes	Yes	1.23215	1.91544	Yes	-	phospholipid-translocating ATPase complex	phosphatidylserine flippase activity	-	-	-	no	-	-
	ATP13A1	No	Yes	-	2.35265	No	-	-	-	-	-	-	-	-	-
	ATP13A2	Yes	Yes	2.7609	4.17698	Yes	autophagosome organization	integral component of lysosomal membrane	phosphatidylinositol-3,5-bisphosphate binding	-	-	-	no	-	-
	ATP13A3	No	Yes	-	1.5344	No	-	-	-	-	-	-	-	-	-
	ATP1A1	No	Yes	-	2.41272	No	-	-	-	-	-	-	-	-	-
	ATP1A3	No	Yes	-	3.95959	No	-	-	-	-	-	-	-	-	-
	ATP2A2	No	Yes	-	2.69201	No	-	-	-	-	-	-	-	-	-
	ATP2A3	No	Yes	-	4.23222	No	-	-	-	-	-	-	-	-	-
	ATP2B1	No	Yes	-	1.23769	No	-	-	-	-	-	-	-	-	-
	ATP2C2	No	Yes	-	3.64109	No	-	-	-	-	-	-	-	-	-
	ATP5F1AP10	No	Yes	-	1.56274	No	-	-	-	-	-	-	-	-	-
	ATP5MC2P3	No	Yes	-	4.64713	No	-	-	-	-	-	-	-	-	-
	ATP5PDP4	No	Yes	-	6.58338	No	-	-	-	-	-	-	-	-	-
	ATP6V0C	No	Yes	-	10.3609	No	-	-	-	-	-	-	-	-	-
	ATP6V0D1	No	Yes	-	1.6049	No	-	-	-	-	-	-	-	-	-
	ATP6V1A	No	Yes	-	5.67058	No	-	-	-	-	-	-	-	-	-
	ATP6V1E1	No	Yes	-	1.34579	No	-	-	-	-	-	-	-	-	-
	ATP8B1	No	Yes	-	6.55252	No	-	-	-	-	-	-	-	-	-
	ATP8B2	No	Yes	-	2.85353	No	-	-	-	-	-	-	-	-	-
	ATP8B4	Yes	Yes	1.46418	5.04459	Yes	-	plasma membrane	-	-	-	-	no	-	-
	ATR	No	Yes	-	4.95729	No	-	-	-	-	-	-	-	-	-
	ATXN10	No	Yes	-	1.26321	No	-	-	-	-	-	-	-	-	-
	ATXN2L	No	Yes	-	2.71761	No	-	-	-	-	-	-	-	-	-
	ATXN7L2	No	Yes	-	3.11003	No	-	-	-	-	-	-	-	-	-
	ATXN7L3	No	Yes	-	4.24666	No	-	-	-	-	-	-	-	-	-
	AUTS2	No	Yes	-	12.3014	No	-	-	-	-	-	-	-	-	-
	AVPR2	No	Yes	-	6.47767	No	-	-	-	-	-	-	-	-	-
	AXIN1	No	Yes	-	3.84917	No	-	-	-	-	-	-	-	-	-
	AXIN2	No	Yes	-	3.21079	No	-	-	-	-	-	-	-	-	-
	AZIN2	No	Yes	-	7.03057	No	-	-	-	-	-	-	-	-	-
	B3GALT4	No	Yes	-	4.89295	No	-	-	-	-	-	-	-	-	-
	B3GAT3	No	Yes	-	4.69044	No	-	-	-	-	-	-	-	-	-
	B3GNT2	No	Yes	-	7.85878	No	-	-	-	-	-	-	-	-	-
	B3GNT8	No	Yes	-	6.15705	No	-	-	-	-	-	-	-	-	-
	B4GALT7	No	Yes	-	4.78845	No	-	-	-	-	-	-	-	-	-
	BACE1	No	Yes	-	2.50084	No	-	-	-	-	-	-	-	-	-
	BACH1	No	Yes	-	4.01244	No	-	-	-	-	-	-	-	-	-
	BACH2	No	Yes	-	2.21367	No	-	-	-	-	-	-	-	-	-
	BAG4	No	Yes	-	5.59855	No	-	-	-	-	-	-	-	-	-
	BAG5	No	Yes	-	10.1904	No	-	-	-	-	-	-	-	-	-
	BAHCC1	No	Yes	-	3.05149	No	-	-	-	-	-	-	-	-	-
	BAIAP2	No	Yes	-	3.15102	No	-	-	-	-	-	-	-	-	-
	BAX	No	Yes	-	3.5513	No	-	-	-	-	-	-	-	-	-
	BAZ1B	No	Yes	-	2.831	No	-	-	-	-	-	-	-	-	-
	BAZ2A	No	Yes	-	2.42203	No	-	-	-	-	-	-	-	-	-
	BAZ2B	No	Yes	-	2.29051	No	-	-	-	-	-	-	-	-	-
	BBS1	No	Yes	-	1.1946	No	-	-	-	-	-	-	-	-	-
	BBS2	No	Yes	-	7.543	No	-	-	-	-	-	-	-	-	-
	BBS4	No	Yes	-	1.43701	No	-	-	-	-	-	-	-	-	-
	BCAP31	No	Yes	-	5.63039	No	-	-	-	-	-	-	-	-	-
	BCAS3	No	Yes	-	2.19883	No	-	-	-	-	-	-	-	-	-
	BCL11A	No	Yes	-	3.42743	No	-	-	-	-	-	-	-	-	-
	BCL11B	No	Yes	-	7.88055	No	-	-	-	-	-	-	-	-	-
	BCL3	No	Yes	-	8.851	No	-	-	-	-	-	-	-	-	-
	BCL7A	Yes	Yes	1.80336	1.73505	Yes	negative regulation of transcription, DNA-templated	cellular_component	-	-	fusion	BNHL	yes	-	-
	BCL9	No	Yes	-	5.1347	No	-	-	-	-	-	-	-	-	-
	BCL9L	No	Yes	-	3.38395	No	-	-	-	-	-	-	-	-	-
	BCORL1	No	Yes	-	9.18924	No	-	-	-	-	-	-	-	-	-
	BCR	Yes	Yes	1.32998	3.33816	Yes	activation of GTPase activity	protein-containing complex	GTPase activator activity	-	fusion	CML, ALL, AML	no	LEUKEMIA, ACUTE LYMPHOBLASTIC	-
	BDNF	No	Yes	-	6.01324	No	-	-	-	-	-	-	-	-	-
	BEAN1	No	Yes	-	2.12112	No	-	-	-	-	-	-	-	-	-
	BEGAIN	No	Yes	-	4.62832	No	-	-	-	-	-	-	-	-	-
	BEND3P3	No	Yes	-	7.65369	No	-	-	-	-	-	-	-	-	-
	BEST3	No	Yes	-	3.60995	No	-	-	-	-	-	-	-	-	-
	BET1L	No	Yes	-	1.64026	No	-	-	-	-	-	-	-	-	-
	BHLHE40	Yes	Yes	2.16207	4.91453	Yes	negative regulation of transcription, DNA-templated	nuclear body	sequence-specific double-stranded DNA binding	-	-	-	no	-	-
	BICDL1	No	Yes	-	2.46739	No	-	-	-	-	-	-	-	-	-
	BIRC3	No	Yes	-	4.28446	No	-	-	-	-	-	-	-	-	-
	BLCAP	No	Yes	-	1.60305	No	-	-	-	-	-	-	-	-	-
	BLK	No	Yes	-	3.51267	No	-	-	-	-	-	-	-	-	-
	BLMH	No	Yes	-	2.59276	No	-	-	-	-	-	-	-	-	-
	BLOC1S3	No	Yes	-	6.73979	No	-	-	-	-	-	-	-	-	-
	BMERB1	No	Yes	-	2.63019	No	-	-	-	-	-	-	-	-	-
	BMF	No	Yes	-	3.29589	No	-	-	-	-	-	-	-	-	-
	BMI1	Yes	Yes	1.77171	4.92082	Yes	positive regulation of ubiquitin-protein transferase activity	PRC1 complex	promoter-specific chromatin binding	-	-	-	no	-	-
	BMS1P22	No	Yes	-	7.91836	No	-	-	-	-	-	-	-	-	-
	BMT2	No	Yes	-	6.99824	No	-	-	-	-	-	-	-	-	-
	BNC2	No	Yes	-	3.04962	No	-	-	-	-	-	-	-	-	-
	BNIP3P25	No	Yes	-	5.33435	No	-	-	-	-	-	-	-	-	-
	BOLA2P2	No	Yes	-	3.35138	No	-	-	-	-	-	-	-	-	-
	BOP1	No	Yes	-	5.32644	No	-	-	-	-	-	-	-	-	-
	BORCS7	No	Yes	-	5.34577	No	-	-	-	-	-	-	-	-	-
	BPNT2	No	Yes	-	3.98885	No	-	-	-	-	-	-	-	-	-
	BRAT1	No	Yes	-	1.83569	No	-	-	-	-	-	-	-	-	-
	BRCA1P1	No	Yes	-	6.18445	No	-	-	-	-	-	-	-	-	-
	BRCC3P1	No	Yes	-	4.9225	No	-	-	-	-	-	-	-	-	-
	BRD1	No	Yes	-	1.94866	No	-	-	-	-	-	-	-	-	-
	BRD2	No	Yes	-	2.00254	No	-	-	-	-	-	-	-	-	-
	BRD3	No	Yes	-	10.596	No	-	-	-	-	-	-	-	-	-
	BRD7	No	Yes	-	1.1997	No	-	-	-	-	-	-	-	-	-
	BRF2	No	Yes	-	4.94381	No	-	-	-	-	-	-	-	-	-
	BRI3BPP1	No	Yes	-	2.55226	No	-	-	-	-	-	-	-	-	-
	BRMS1	No	Yes	-	3.01842	No	-	-	-	-	-	-	-	-	-
	BRPF1	No	Yes	-	10.8939	No	-	-	-	-	-	-	-	-	-
	BRSK1	No	Yes	-	2.8738	No	-	-	-	-	-	-	-	-	-
	BRSK2	No	Yes	-	5.5585	No	-	-	-	-	-	-	-	-	-
	BRWD3	No	Yes	-	9.13308	No	-	-	-	-	-	-	-	-	-
	BSDC1	No	Yes	-	2.74667	No	-	-	-	-	-	-	-	-	-
	BST1	No	Yes	-	1.12913	No	-	-	-	-	-	-	-	-	-
	BTAF1	No	Yes	-	3.50265	No	-	-	-	-	-	-	-	-	-
	BTBD11	Yes	Yes	3.09491	4.93139	Yes	SMAD protein sig-l transduction	integral component of membrane	protein heterodimerization activity	-	-	-	no	-	-
	BTBD6	No	Yes	-	10.7801	No	-	-	-	-	-	-	-	-	-
	BTBD6P1	No	Yes	-	5.74175	No	-	-	-	-	-	-	-	-	-
	BTBD9	No	Yes	-	2.31783	No	-	-	-	-	-	-	-	-	-
	BTK	No	Yes	-	2.41362	No	-	-	-	-	-	-	-	-	-
	BTN2A2	Yes	Yes	1.37861	2.35555	Yes	-	-	-	-	-	-	no	-	-
	BTN2A3P	No	Yes	-	3.91127	No	-	-	-	-	-	-	-	-	-
	BTN3A1	No	Yes	-	2.97882	No	-	-	-	-	-	-	-	-	-
	BTN3A3	No	Yes	-	5.48615	No	-	-	-	-	-	-	-	-	-
	BZW1P2	No	Yes	-	11.1864	No	-	-	-	-	-	-	-	-	-
	C10orf53	No	Yes	-	2.31061	No	-	-	-	-	-	-	-	-	-
	C10orf55	No	Yes	-	2.69703	No	-	-	-	-	-	-	-	-	-
	C11orf21	No	Yes	-	2.94489	No	-	-	-	-	-	-	-	-	-
	C11orf24	No	Yes	-	1.55743	No	-	-	-	-	-	-	-	-	-
	C12orf60	No	Yes	-	1.17482	No	-	-	-	-	-	-	-	-	-
	C16orf70	No	Yes	-	1.65147	No	-	-	-	-	-	-	-	-	-
	C16orf87	No	Yes	-	1.74698	No	-	-	-	-	-	-	-	-	-
	C17orf99	No	Yes	-	1.7936	No	-	-	-	-	-	-	-	-	-
	C19orf47	No	Yes	-	1.69296	No	-	-	-	-	-	-	-	-	-
	C1orf146	No	Yes	-	2.56525	No	-	-	-	-	-	-	-	-	-
	C1orf159	No	Yes	-	9.73727	No	-	-	-	-	-	-	-	-	-
	C1orf167	No	Yes	-	3.26837	No	-	-	-	-	-	-	-	-	-
	C1orf174	No	Yes	-	2.74481	No	-	-	-	-	-	-	-	-	-
	C1RL	No	Yes	-	3.47513	No	-	-	-	-	-	-	-	-	-
	C1S	No	Yes	-	1.23263	No	-	-	-	-	-	-	-	-	-
	C22orf23	No	Yes	-	8.80205	No	-	-	-	-	-	-	-	-	-
	C2CD2L	No	Yes	-	2.17715	No	-	-	-	-	-	-	-	-	-
	C2CD4A	No	Yes	-	1.56147	No	-	-	-	-	-	-	-	-	-
	C2CD5	No	Yes	-	2.11769	No	-	-	-	-	-	-	-	-	-
	C4A	No	Yes	-	9.58906	No	-	-	-	-	-	-	-	-	-
	C4B	No	Yes	-	4.89233	No	-	-	-	-	-	-	-	-	-
	C4orf36	No	Yes	-	4.85913	No	-	-	-	-	-	-	-	-	-
	C5	No	Yes	-	3.39176	No	-	-	-	-	-	-	-	-	-
	C5orf51	No	Yes	-	5.85586	No	-	-	-	-	-	-	-	-	-
	C6orf223	No	Yes	-	4.90141	No	-	-	-	-	-	-	-	-	-
	C7orf26	No	Yes	-	1.34371	No	-	-	-	-	-	-	-	-	-
	C8orf74	No	Yes	-	3.97065	No	-	-	-	-	-	-	-	-	-
	C9orf131	No	Yes	-	4.61263	No	-	-	-	-	-	-	-	-	-
	CA1	No	Yes	-	4.10185	No	-	-	-	-	-	-	-	-	-
	CA15P1	No	Yes	-	4.85238	No	-	-	-	-	-	-	-	-	-
	CAB39	No	Yes	-	6.63795	No	-	-	-	-	-	-	-	-	-
	CABIN1	No	Yes	-	3.54302	No	-	-	-	-	-	-	-	-	-
	CACHD1	No	Yes	-	8.13865	No	-	-	-	-	-	-	-	-	-
	CACNA2D4	Yes	Yes	3.2792	2.29232	Yes	calcium ion transmembrane transport	voltage-gated calcium channel complex	voltage-gated calcium channel activity	-	-	-	no	-	-
	CACNB1	No	Yes	-	7.50756	No	-	-	-	-	-	-	-	-	-
	CACNB3	Yes	Yes	2.54258	1.13275	Yes	calcium ion transport	membrane	voltage-gated calcium channel activity	-	-	-	yes	-	-
	CACTIN	No	Yes	-	2.64538	No	-	-	-	-	-	-	-	-	-
	CALB1	No	Yes	-	2.56824	No	-	-	-	-	-	-	-	-	-
	CALCB	No	Yes	-	4.57273	No	-	-	-	-	-	-	-	-	-
	CALCOCO1	No	Yes	-	1.75165	No	-	-	-	-	-	-	-	-	-
	CALM2P2	No	Yes	-	3.59072	No	-	-	-	-	-	-	-	-	-
	CALR	No	Yes	-	3.5845	No	-	-	-	-	-	-	-	-	-
	CAMK1	Yes	Yes	3.21706	2.11021	Yes	positive regulation of protein serine/threonine ki-se activity	-	-	-	-	-	no	-	-
	CAMK2D	Yes	Yes	3.18982	5.13264	Yes	negative regulation of sodium ion transmembrane transporter activity	calcium- and calmodulin-dependent protein ki-se complex	sodium channel inhibitor activity	-	-	-	yes	-	-
	CAMK4	No	Yes	-	7.5884	No	-	-	-	-	-	-	-	-	-
	CAMKK2	No	Yes	-	1.53191	No	-	-	-	-	-	-	-	-	-
	CAMSAP1	No	Yes	-	2.76448	No	-	-	-	-	-	-	-	-	-
	CAMTA2	No	Yes	-	1.25376	No	-	-	-	-	-	-	-	-	-
	CAND2	No	Yes	-	3.22154	No	-	-	-	-	-	-	-	-	-
	CANT1	No	Yes	-	5.3103	No	-	-	-	-	-	-	-	-	-
	CAP1P1	No	Yes	-	7.66025	No	-	-	-	-	-	-	-	-	-
	CAP2	No	Yes	-	7.4493	No	-	-	-	-	-	-	-	-	-
	CAPN1	No	Yes	-	1.22583	No	-	-	-	-	-	-	-	-	-
	CAPN11	No	Yes	-	3.90505	No	-	-	-	-	-	-	-	-	-
	CAPN13	No	Yes	-	7.60765	No	-	-	-	-	-	-	-	-	-
	CAPN15	No	Yes	-	1.88402	No	-	-	-	-	-	-	-	-	-
	CAPN2	Yes	Yes	5.01777	2.60626	Yes	proteolysis involved in cellular protein catabolic process	perinuclear endoplasmic reticulum	calcium-dependent cysteine-type endopeptidase activity	-	-	-	no	-	-
	CAPN5	No	Yes	-	5.64548	No	-	-	-	-	-	-	-	-	-
	CAPN8	No	Yes	-	3.68667	No	-	-	-	-	-	-	-	-	-
	CAPRIN2	No	Yes	-	1.45931	No	-	-	-	-	-	-	-	-	-
	CAPZA1	No	Yes	-	8.38107	No	-	-	-	-	-	-	-	-	-
	CARD11	No	Yes	-	9.27246	No	-	-	-	-	-	-	-	-	-
	CARM1	No	Yes	-	5.95184	No	-	-	-	-	-	-	-	-	-
	CARNMT1	No	Yes	-	5.71999	No	-	-	-	-	-	-	-	-	-
	CARNS1	No	Yes	-	5.22358	No	-	-	-	-	-	-	-	-	-
	CARS2	No	Yes	-	2.4837	No	-	-	-	-	-	-	-	-	-
	CASP9	No	Yes	-	3.87766	No	-	-	-	-	-	-	-	-	-
	CAST	Yes	Yes	4.02962	1.90834	Yes	negative regulation of type B pancreatic cell apoptotic process	membrane	-	-	-	-	no	-	-
	CASTOR1	No	Yes	-	5.13232	No	-	-	-	-	-	-	-	-	-
	CASTOR2	No	Yes	-	5.71935	No	-	-	-	-	-	-	-	-	-
	CASTOR3	No	Yes	-	2.84056	No	-	-	-	-	-	-	-	-	-
	CASZ1	Yes	Yes	3.29881	4.046	Yes	positive regulation of transcription by RNA polymerase II	intracellular membrane-bounded organelle	DNA-binding transcription activator activity, RNA polymerase II-specific	-	-	-	no	-	-
	CATSPERB	No	Yes	-	1.83996	No	-	-	-	-	-	-	-	-	-
	CAV2	No	Yes	-	1.79937	No	-	-	-	-	-	-	-	-	-
	CBFA2T3	No	Yes	-	1.17857	No	-	-	-	-	-	-	-	-	-
	CBFB	No	Yes	-	3.04014	No	-	-	-	-	-	-	-	-	-
	CBLN2	No	Yes	-	4.11951	No	-	-	-	-	-	-	-	-	-
	CBLN3	No	Yes	-	6.58746	No	-	-	-	-	-	-	-	-	-
	CBR1	No	Yes	-	7.34536	No	-	-	-	-	-	-	-	-	-
	CBSL	No	Yes	-	5.60444	No	-	-	-	-	-	-	-	-	-
	CBX1	No	Yes	-	5.03869	No	-	-	-	-	-	-	-	-	-
	CBX4	No	Yes	-	7.51594	No	-	-	-	-	-	-	-	-	-
	CBX6	No	Yes	-	9.06351	No	-	-	-	-	-	-	-	-	-
	CBX7	No	Yes	-	4.96206	No	-	-	-	-	-	-	-	-	-
	CC2D1B	No	Yes	-	1.60814	No	-	-	-	-	-	-	-	-	-
	CC2D2B	No	Yes	-	2.00253	No	-	-	-	-	-	-	-	-	-
	CCAR2	No	Yes	-	1.40565	No	-	-	-	-	-	-	-	-	-
	CCDC137	No	Yes	-	5.36728	No	-	-	-	-	-	-	-	-	-
	CCDC14	No	Yes	-	1.89361	No	-	-	-	-	-	-	-	-	-
	CCDC142	No	Yes	-	3.57467	No	-	-	-	-	-	-	-	-	-
	CCDC162P	No	Yes	-	2.71614	No	-	-	-	-	-	-	-	-	-
	CCDC17	No	Yes	-	8.75807	No	-	-	-	-	-	-	-	-	-
	CCDC183	No	Yes	-	6.99585	No	-	-	-	-	-	-	-	-	-
	CCDC186	No	Yes	-	2.22439	No	-	-	-	-	-	-	-	-	-
	CCDC187	Yes	Yes	5.29065	10.1399	Yes	microtubule anchoring	centrosome	microtubule binding	-	-	-	no	-	-
	CCDC191	No	Yes	-	2.73991	No	-	-	-	-	-	-	-	-	-
	CCDC22	No	Yes	-	7.7634	No	-	-	-	-	-	-	-	-	-
	CCDC38	No	Yes	-	2.82222	No	-	-	-	-	-	-	-	-	-
	CCDC50	No	Yes	-	7.1778	No	-	-	-	-	-	-	-	-	-
	CCDC9	No	Yes	-	1.91954	No	-	-	-	-	-	-	-	-	-
	CCDC97	No	Yes	-	4.52038	No	-	-	-	-	-	-	-	-	-
	CCDC9B	No	Yes	-	4.65389	No	-	-	-	-	-	-	-	-	-
	CCN5	No	Yes	-	1.50492	No	-	-	-	-	-	-	-	-	-
	CCNA1	Yes	Yes	8.25245	11.7619	Yes	-	cyclin A2-CDK2 complex	-	-	-	-	no	-	-
	CCNB3	No	Yes	-	6.3017	No	-	-	-	-	-	-	-	-	-
	CCNC	No	Yes	-	1.24981	No	-	-	-	-	-	-	-	-	-
	CCNF	No	Yes	-	2.7939	No	-	-	-	-	-	-	-	-	-
	CCNL2	No	Yes	-	1.57728	No	-	-	-	-	-	-	-	-	-
	CCNL2P1	No	Yes	-	6.46012	No	-	-	-	-	-	-	-	-	-
	CCNYL7	No	Yes	-	6.31901	No	-	-	-	-	-	-	-	-	-
	CCR7	No	Yes	-	2.44214	No	-	-	-	-	-	-	-	-	-
	CD14	No	Yes	-	4.67634	No	-	-	-	-	-	-	-	-	-
	CD19	No	Yes	-	5.32025	No	-	-	-	-	-	-	-	-	-
	CD274	No	Yes	-	4.95871	No	-	-	-	-	-	-	-	-	-
	CD300LF	No	Yes	-	6.05913	No	-	-	-	-	-	-	-	-	-
	CD36	No	Yes	-	5.49611	No	-	-	-	-	-	-	-	-	-
	CD37	No	Yes	-	2.94011	No	-	-	-	-	-	-	-	-	-
	CD48	No	Yes	-	5.66424	No	-	-	-	-	-	-	-	-	-
	CD59	No	Yes	-	3.47128	No	-	-	-	-	-	-	-	-	-
	CD6	No	Yes	-	1.25317	No	-	-	-	-	-	-	-	-	-
	CD68	Yes	Yes	2.54749	5.34381	Yes	-	plasma membrane	protein binding	yes	-	-	no	-	M
	CD70	Yes	Yes	4.42485	2.09921	Yes	extrinsic apoptotic sig-ling pathway	plasma membrane	-		-	-	no	-	NS
	CD72	Yes	Yes	3.06039	3.40202	Yes	cell adhesion	integral component of plasma membrane	-		-	-	no	-	B
	CD81	No	Yes	-	1.7015	No	-	-	-	-	-	-	-	-	-
	CD86	Yes	Yes	4.20415	6.33093	Yes	-	extracellular exosome	-	yes	-	-	no	-	M
	CD8A	No	Yes	-	8.05849	No	-	-	-	-	-	-	-	-	-
	CDC27P1	No	Yes	-	2.80846	No	-	-	-	-	-	-	-	-	-
	CDC37	No	Yes	-	2.81585	No	-	-	-	-	-	-	-	-	-
	CDC42BPB	No	Yes	-	5.34098	No	-	-	-	-	-	-	-	-	-
	CDC42SE1	No	Yes	-	1.29631	No	-	-	-	-	-	-	-	-	-
	CDC7	No	Yes	-	2.49634	No	-	-	-	-	-	-	-	-	-
	CDCA4P1	No	Yes	-	5.56451	No	-	-	-	-	-	-	-	-	-
	CDCA4P4	No	Yes	-	5.47774	No	-	-	-	-	-	-	-	-	-
	CDCA5	No	Yes	-	3.54837	No	-	-	-	-	-	-	-	-	-
	CDH11	No	Yes	-	10.6221	No	-	-	-	-	-	-	-	-	-
	CDH23	No	Yes	-	4.00969	No	-	-	-	-	-	-	-	-	-
	CDH24	No	Yes	-	10.9212	No	-	-	-	-	-	-	-	-	-
	CDH4	No	Yes	-	3.07121	No	-	-	-	-	-	-	-	-	-
	CDH8	No	Yes	-	2.4606	No	-	-	-	-	-	-	-	-	-
	CDHR2	No	Yes	-	3.98574	No	-	-	-	-	-	-	-	-	-
	CDHR3	No	Yes	-	4.00624	No	-	-	-	-	-	-	-	-	-
	CDHR5	No	Yes	-	7.46892	No	-	-	-	-	-	-	-	-	-
	CDK10	No	Yes	-	1.88877	No	-	-	-	-	-	-	-	-	-
	CDK11A	Yes	Yes	1.49312	1.99466	Yes	regulation of mRNA processing	nucleus	ATP binding	-	-	-	no	-	-
	CDK12	No	Yes	-	2.54975	No	-	-	-	-	-	-	-	-	-
	CDK14	Yes	Yes	5.40883	5.11315	Yes	regulation of canonical Wnt sig-ling pathway	plasma membrane	-	-	-	-	yes	-	-
	CDK16	No	Yes	-	1.92422	No	-	-	-	-	-	-	-	-	-
	CDK18	No	Yes	-	5.95236	No	-	-	-	-	-	-	-	-	-
	CDK2	No	Yes	-	10.7178	No	-	-	-	-	-	-	-	-	-
	CDK4P1	No	Yes	-	2.46469	No	-	-	-	-	-	-	-	-	-
	CDK9	No	Yes	-	5.02649	No	-	-	-	-	-	-	-	-	-
	CDKL1	Yes	Yes	2.41966	1.97521	Yes	-	intracellular membrane-bounded organelle	-	-	-	-	no	-	-
	CDKN1B	No	Yes	-	10.7423	No	-	-	-	-	-	-	-	-	-
	CDPF1P1	No	Yes	-	7.06642	No	-	-	-	-	-	-	-	-	-
	CDR2	Yes	Yes	1.46739	7.74062	Yes			-	-	-	-	no	-	-
	CDRT15	No	Yes	-	7.017	No	-	-	-	-	-	-	-	-	-
	CDRT15P1	No	Yes	-	5.46549	No	-	-	-	-	-	-	-	-	-
	CDT1	No	Yes	-	9.35932	No	-	-	-	-	-	-	-	-	-
	CDV3	No	Yes	-	2.50752	No	-	-	-	-	-	-	-	-	-
	CDYLP1	No	Yes	-	2.41515	No	-	-	-	-	-	-	-	-	-
	CEACAM1	No	Yes	-	1.44263	No	-	-	-	-	-	-	-	-	-
	CEACAM4	No	Yes	-	5.30814	No	-	-	-	-	-	-	-	-	-
	CEBPG	No	Yes	-	10.8311	No	-	-	-	-	-	-	-	-	-
	CECR2	No	Yes	-	3.75494	No	-	-	-	-	-	-	-	-	-
	CELF6	No	Yes	-	7.86967	No	-	-	-	-	-	-	-	-	-
	CEMIP	No	Yes	-	8.7507	No	-	-	-	-	-	-	-	-	-
	CEMIP2	No	Yes	-	3.52771	No	-	-	-	-	-	-	-	-	-
	CEMP1	No	Yes	-	8.05289	No	-	-	-	-	-	-	-	-	-
	CENATAC	No	Yes	-	2.48674	No	-	-	-	-	-	-	-	-	-
	CENPUP2	No	Yes	-	5.84341	No	-	-	-	-	-	-	-	-	-
	CEP104	No	Yes	-	2.09977	No	-	-	-	-	-	-	-	-	-
	CEP120	No	Yes	-	1.63484	No	-	-	-	-	-	-	-	-	-
	CEP20	No	Yes	-	2.68359	No	-	-	-	-	-	-	-	-	-
	CEP295NL	No	Yes	-	6.52873	No	-	-	-	-	-	-	-	-	-
	CEP55	No	Yes	-	7.18596	No	-	-	-	-	-	-	-	-	-
	CEPT1	No	Yes	-	1.75763	No	-	-	-	-	-	-	-	-	-
	CERK	No	Yes	-	10.329	No	-	-	-	-	-	-	-	-	-
	CERKL	No	Yes	-	2.7246	No	-	-	-	-	-	-	-	-	-
	CERS4	No	Yes	-	1.0359	No	-	-	-	-	-	-	-	-	-
	CES2	No	Yes	-	3.70584	No	-	-	-	-	-	-	-	-	-
	CFAP251	No	Yes	-	1.82916	No	-	-	-	-	-	-	-	-	-
	CFAP44	Yes	Yes	1.81445	5.13559	Yes	microtubule cytoskeleton organization	-	peptidase activity	-	-	-	no	-	-
	CFAP52	No	Yes	-	5.72262	No	-	-	-	-	-	-	-	-	-
	CFB	No	Yes	-	4.83623	No	-	-	-	-	-	-	-	-	-
	CGAS	No	Yes	-	6.98189	No	-	-	-	-	-	-	-	-	-
	CHAF1A	No	Yes	-	9.82485	No	-	-	-	-	-	-	-	-	-
	CHD1L	No	Yes	-	1.04038	No	-	-	-	-	-	-	-	-	-
	CHD4	No	Yes	-	8.99411	No	-	-	-	-	-	-	-	-	-
	CHD5	No	Yes	-	2.77707	No	-	-	-	-	-	-	-	-	-
	CHFR	No	Yes	-	1.09373	No	-	-	-	-	-	-	-	-	-
	CHGB	No	Yes	-	1.15168	No	-	-	-	-	-	-	-	-	-
	CHI3L2	No	Yes	-	1.98975	No	-	-	-	-	-	-	-	-	-
	CHIT1	No	Yes	-	7.12489	No	-	-	-	-	-	-	-	-	-
	CHKA	Yes	Yes	2.02792	4.60678	Yes	phosphatidylcholine biosynthetic process	cytosol	drug binding	-	-	-	no	-	-
	CHKB-CPT1B	No	Yes	-	2.35884	No	-	-	-	-	-	-	-	-	-
	CHMP1A	No	Yes	-	6.52696	No	-	-	-	-	-	-	-	-	-
	CHMP1B	No	Yes	-	2.04309	No	-	-	-	-	-	-	-	-	-
	CHMP5	No	Yes	-	6.77577	No	-	-	-	-	-	-	-	-	-
	CHMP7	No	Yes	-	1.90564	No	-	-	-	-	-	-	-	-	-
	CHP1	No	Yes	-	3.37504	No	-	-	-	-	-	-	-	-	-
	CHPF2	No	Yes	-	3.94617	No	-	-	-	-	-	-	-	-	-
	CHPT1	Yes	Yes	3.60405	3.62689	Yes	platelet activating factor biosynthetic process	-	diacylglycerol cholinephosphotransferase activity	-	-	-	no	-	-
	CHRM4	No	Yes	-	4.38277	No	-	-	-	-	-	-	-	-	-
	CHST10	No	Yes	-	7.65062	No	-	-	-	-	-	-	-	-	-
	CHST11	No	Yes	-	2.30022	No	-	-	-	-	-	-	-	-	-
	CHST12	No	Yes	-	2.99686	No	-	-	-	-	-	-	-	-	-
	CHSY1	No	Yes	-	5.30017	No	-	-	-	-	-	-	-	-	-
	CIAO3	No	Yes	-	2.28986	No	-	-	-	-	-	-	-	-	-
	CIC	Yes	Yes	1.16371	4.15333	Yes	-	intracellular membrane-bounded organelle	-	-	oncogene, TSG, fusion	oligodendroglioma, soft tissue sarcoma	no	-	-
	CICP14	No	Yes	-	12.2544	No	-	-	-	-	-	-	-	-	-
	CICP16	No	Yes	-	6.6025	No	-	-	-	-	-	-	-	-	-
	CICP18	No	Yes	-	9.53731	No	-	-	-	-	-	-	-	-	-
	CICP4	No	Yes	-	5.25033	No	-	-	-	-	-	-	-	-	-
	CIITA	No	Yes	-	3.22748	No	-	-	-	-	-	-	-	-	-
	CILK1	No	Yes	-	3.4127	No	-	-	-	-	-	-	-	-	-
	CIPC	No	Yes	-	7.2161	No	-	-	-	-	-	-	-	-	-
	CIT	No	Yes	-	3.84666	No	-	-	-	-	-	-	-	-	-
	CIZ1	No	Yes	-	1.73795	No	-	-	-	-	-	-	-	-	-
	CKAP4	No	Yes	-	2.22552	No	-	-	-	-	-	-	-	-	-
	CLASP1	No	Yes	-	8.85865	No	-	-	-	-	-	-	-	-	-
	CLASRP	No	Yes	-	3.57913	No	-	-	-	-	-	-	-	-	-
	CLCN3	No	Yes	-	1.21089	No	-	-	-	-	-	-	-	-	-
	CLCN5	No	Yes	-	2.43569	No	-	-	-	-	-	-	-	-	-
	CLCN6	No	Yes	-	1.19162	No	-	-	-	-	-	-	-	-	-
	CLCN7	No	Yes	-	4.34527	No	-	-	-	-	-	-	-	-	-
	CLCNKA	No	Yes	-	5.80115	No	-	-	-	-	-	-	-	-	-
	CLDN12	No	Yes	-	1.37077	No	-	-	-	-	-	-	-	-	-
	CLDN15	No	Yes	-	1.3832	No	-	-	-	-	-	-	-	-	-
	CLDN20	No	Yes	-	6.86197	No	-	-	-	-	-	-	-	-	-
	CLDN7P1	No	Yes	-	1.0065	No	-	-	-	-	-	-	-	-	-
	CLEC11A	Yes	Yes	1.8013	8.9459	Yes	positive regulation of cell population proliferation	extracellular region	growth factor activity	-	-	-	no	-	-
	CLEC12A	No	Yes	-	7.77234	No	-	-	-	-	-	-	-	-	-
	CLEC12B	No	Yes	-	6.27893	No	-	-	-	-	-	-	-	-	-
	CLEC16A	No	Yes	-	1.62231	No	-	-	-	-	-	-	-	-	-
	CLEC17A	No	Yes	-	2.58258	No	-	-	-	-	-	-	-	-	-
	CLEC18C	No	Yes	-	5.54823	No	-	-	-	-	-	-	-	-	-
	CLEC1A	No	Yes	-	3.73234	No	-	-	-	-	-	-	-	-	-
	CLEC1B	No	Yes	-	6.60041	No	-	-	-	-	-	-	-	-	-
	CLEC7A	No	Yes	-	3.4824	No	-	-	-	-	-	-	-	-	-
	CLIC2	No	Yes	-	2.17537	No	-	-	-	-	-	-	-	-	-
	CLIP2	No	Yes	-	2.62796	No	-	-	-	-	-	-	-	-	-
	CLIP4	No	Yes	-	6.39919	No	-	-	-	-	-	-	-	-	-
	CLMN	Yes	Yes	7.1177	3.50365	Yes	-	-	actin filament binding	-	-	-	no	-	-
	CLPTM1L	Yes	Yes	1.84445	1.98806	Yes	apoptotic process	-	protein binding		-	-	no	-	-
	CLSTN3	No	Yes	-	6.64433	No	-	-	-	-	-	-	-	-	-
	CLTCL1	No	Yes	-	8.36498	No	-	-	-	-	-	-	-	-	-
	CLUH	No	Yes	-	5.32958	No	-	-	-	-	-	-	-	-	-
	CMIP	No	Yes	-	3.081	No	-	-	-	-	-	-	-	-	-
	CMKLR1	No	Yes	-	6.96433	No	-	-	-	-	-	-	-	-	-
	CMPK1	Yes	Yes	1.18073	3.48613	Yes	nucleoside triphosphate biosynthetic process	nucleolus	nucleoside diphosphate ki-se activity	-	-	-	no	-	-
	CMPK2	No	Yes	-	9.33602	No	-	-	-	-	-	-	-	-	-
	CMTM1	No	Yes	-	7.97085	No	-	-	-	-	-	-	-	-	-
	CMTM4	No	Yes	-	5.12847	No	-	-	-	-	-	-	-	-	-
	CMTR1	No	Yes	-	9.8105	No	-	-	-	-	-	-	-	-	-
	CNDP2	No	Yes	-	1.5359	No	-	-	-	-	-	-	-	-	-
	CNGB3	No	Yes	-	4.04582	No	-	-	-	-	-	-	-	-	-
	CNN2P1	No	Yes	-	5.06857	No	-	-	-	-	-	-	-	-	-
	CNN2P9	No	Yes	-	5.74802	No	-	-	-	-	-	-	-	-	-
	CNNM3	No	Yes	-	4.83705	No	-	-	-	-	-	-	-	-	-
	CNNM4	No	Yes	-	6.50668	No	-	-	-	-	-	-	-	-	-
	CNOT11	No	Yes	-	5.25352	No	-	-	-	-	-	-	-	-	-
	CNOT6	No	Yes	-	9.93875	No	-	-	-	-	-	-	-	-	-
	CNOT6L	No	Yes	-	9.64744	No	-	-	-	-	-	-	-	-	-
	CNOT8	No	Yes	-	2.35694	No	-	-	-	-	-	-	-	-	-
	CNPPD1	No	Yes	-	3.5425	No	-	-	-	-	-	-	-	-	-
	CNTROB	No	Yes	-	2.23641	No	-	-	-	-	-	-	-	-	-
	COG2	No	Yes	-	1.2653	No	-	-	-	-	-	-	-	-	-
	COG5	No	Yes	-	4.14771	No	-	-	-	-	-	-	-	-	-
	COL10A1	No	Yes	-	5.41389	No	-	-	-	-	-	-	-	-	-
	COL11A2	No	Yes	-	7.79803	No	-	-	-	-	-	-	-	-	-
	COL14A1	No	Yes	-	5.13296	No	-	-	-	-	-	-	-	-	-
	COL18A1	No	Yes	-	7.96679	No	-	-	-	-	-	-	-	-	-
	COL27A1	Yes	Yes	5.95381	3.60082	Yes	-	-	-	-	-	-	no	-	-
	COL5A1	No	Yes	-	8.82368	No	-	-	-	-	-	-	-	-	-
	COL6A6	No	Yes	-	2.70435	No	-	-	-	-	-	-	-	-	-
	COLEC11	No	Yes	-	1.58858	No	-	-	-	-	-	-	-	-	-
	COLEC12	Yes	Yes	1.94136	1.85528	Yes	defense response to bacterium	-	pattern recognition receptor activity		-	-	no	-	-
	COLQ	No	Yes	-	9.15257	No	-	-	-	-	-	-	-	-	-
	COMMD3-BMI1	No	Yes	-	3.65398	No	-	-	-	-	-	-	-	-	-
	COMTD1	No	Yes	-	2.13665	No	-	-	-	-	-	-	-	-	-
	COQ8B	No	Yes	-	1.09295	No	-	-	-	-	-	-	-	-	-
	CORO1A	No	Yes	-	6.62789	No	-	-	-	-	-	-	-	-	-
	CORO1B	No	Yes	-	3.89811	No	-	-	-	-	-	-	-	-	-
	CORO1C	No	Yes	-	2.30538	No	-	-	-	-	-	-	-	-	-
	CORO7	No	Yes	-	2.52031	No	-	-	-	-	-	-	-	-	-
	COTL1	Yes	Yes	1.86584	3.43157	Yes	-	cytosol	actin binding	-	-	-	no	-	-
	COX7A1	No	Yes	-	4.64261	No	-	-	-	-	-	-	-	-	-
	COX7B	No	Yes	-	3.11251	No	-	-	-	-	-	-	-	-	-
	CPD	Yes	Yes	1.37372	4.94184	Yes	-	-	-	yes	-	-	no	-	M
	CPEB2	Yes	Yes	3.16754	10.7059	Yes	cellular response to hypoxia	cytoplasm	-	-	-	-	yes	-	-
	CPED1	No	Yes	-	5.81949	No	-	-	-	-	-	-	-	-	-
	CPNE5	Yes	Yes	3.80048	4.7152	Yes	positive regulation of dendrite extension	-	-	-	-	-	no	-	-
	CPOX	No	Yes	-	4.63435	No	-	-	-	-	-	-	-	-	-
	CPQ	Yes	Yes	1.66021	2.73936	Yes	peptide catabolic process	intracellular membrane-bounded organelle	metallodipeptidase activity	-	-	-	no	-	-
	CPSF3	No	Yes	-	3.73261	No	-	-	-	-	-	-	-	-	-
	CPSF7	No	Yes	-	2.60415	No	-	-	-	-	-	-	-	-	-
	CPT1A	No	Yes	-	2.14401	No	-	-	-	-	-	-	-	-	-
	CPTP	No	Yes	-	6.91248	No	-	-	-	-	-	-	-	-	-
	CR2	No	Yes	-	5.90462	No	-	-	-	-	-	-	-	-	-
	CRAMP1	Yes	Yes	1.56801	4.76717	Yes	pattern specification process	nucleus	-	-	-	-	no	-	-
	CRCP	No	Yes	-	1.60102	No	-	-	-	-	-	-	-	-	-
	CREBBP	No	Yes	-	3.00053	No	-	-	-	-	-	-	-	-	-
	CRELD1	No	Yes	-	7.82257	No	-	-	-	-	-	-	-	-	-
	CRIM1	No	Yes	-	6.5392	No	-	-	-	-	-	-	-	-	-
	CRIP2	No	Yes	-	3.6923	No	-	-	-	-	-	-	-	-	-
	CROCC	No	Yes	-	4.66895	No	-	-	-	-	-	-	-	-	-
	CROCC2	No	Yes	-	5.50354	No	-	-	-	-	-	-	-	-	-
	CROCCP2	No	Yes	-	2.85361	No	-	-	-	-	-	-	-	-	-
	CROCCP3	No	Yes	-	4.41577	No	-	-	-	-	-	-	-	-	-
	CRTC2	No	Yes	-	1.786	No	-	-	-	-	-	-	-	-	-
	CRTC3	Yes	Yes	1.82187	2.3467	Yes	-	cytosol	-	-	fusion	salivary gland mucoepidermoid	yes	-	-
	CRYZP1	No	Yes	-	6.42727	No	-	-	-	-	-	-	-	-	-
	CSF3R	No	Yes	-	2.29158	No	-	-	-	-	-	-	-	-	-
	CSK	No	Yes	-	10.7056	No	-	-	-	-	-	-	-	-	-
	CSMD2	Yes	Yes	4.51841	2.79112	Yes		-		-	-	-	no	-	-
	CSNK1D	No	Yes	-	1.32358	No	-	-	-	-	-	-	-	-	-
	CSNK1G2	No	Yes	-	5.86041	No	-	-	-	-	-	-	-	-	-
	CSPG4	Yes	Yes	4.86607	14.0718	Yes	positive regulation of peptidyl-tyrosine phosphorylation	plasma membrane	-	yes	-	-	no	-	NS
	CSPG4P10	No	Yes	-	8.35647	No	-	-	-	-	-	-	-	-	-
	CSPG4P13	No	Yes	-	11.161	No	-	-	-	-	-	-	-	-	-
	CSRNP1	No	Yes	-	11.1395	No	-	-	-	-	-	-	-	-	-
	CSRNP2	No	Yes	-	4.82102	No	-	-	-	-	-	-	-	-	-
	CSRP1	No	Yes	-	1.76636	No	-	-	-	-	-	-	-	-	-
	CSRP2	Yes	Yes	6.02609	4.65677	Yes	-	-	-	-	-	-	no	-	-
	CTAGE7P	No	Yes	-	6.55264	No	-	-	-	-	-	-	-	-	-
	CTBP1	No	Yes	-	4.93284	No	-	-	-	-	-	-	-	-	-
	CTBP2	No	Yes	-	2.29619	No	-	-	-	-	-	-	-	-	-
	CTBP2P9	No	Yes	-	6.93294	No	-	-	-	-	-	-	-	-	-
	CTC1	Yes	Yes	1.64854	8.69266	Yes	negative regulation of telomere mainte-nce via telomerase	CST complex	G-rich strand telomeric DNA binding	-	-	-	no	-	-
	CTCFL	No	Yes	-	1.17586	No	-	-	-	-	-	-	-	-	-
	CTDNEP1	No	Yes	-	2.74129	No	-	-	-	-	-	-	-	-	-
	CTDP1	No	Yes	-	11.4709	No	-	-	-	-	-	-	-	-	-
	CTDSP1	No	Yes	-	2.28167	No	-	-	-	-	-	-	-	-	-
	CTDSP2	No	Yes	-	4.23934	No	-	-	-	-	-	-	-	-	-
	CTDSPL2P1	No	Yes	-	2.25821	No	-	-	-	-	-	-	-	-	-
	CTHRC1	No	Yes	-	5.85017	No	-	-	-	-	-	-	-	-	-
	CTIF	No	Yes	-	5.84766	No	-	-	-	-	-	-	-	-	-
	CTNNA1	Yes	Yes	1.16958	1.25787	Yes	cellular response to indole-3-methanol	intracellular membrane-bounded organelle	-	-	-	-	no	-	-
	CTNS	No	Yes	-	7.96603	No	-	-	-	-	-	-	-	-	-
	CTR9	No	Yes	-	1.74731	No	-	-	-	-	-	-	-	-	-
	CTSLP3	No	Yes	-	4.72943	No	-	-	-	-	-	-	-	-	-
	CTTN	No	Yes	-	4.46766	No	-	-	-	-	-	-	-	-	-
	CTTNBP2NL	No	Yes	-	1.88331	No	-	-	-	-	-	-	-	-	-
	CUBN	No	Yes	-	5.01539	No	-	-	-	-	-	-	-	-	-
	CUEDC1	No	Yes	-	7.85234	No	-	-	-	-	-	-	-	-	-
	CUL1	No	Yes	-	2.55202	No	-	-	-	-	-	-	-	-	-
	CWF19L1	No	Yes	-	1.63998	No	-	-	-	-	-	-	-	-	-
	CXCR4	Yes	Yes	1.29582	4.32479	Yes	cellular response to cytokine stimulus	protein-containing complex	ubiquitin binding	-	oncogene	WM	yes	-	-
	CXCR6	No	Yes	-	6.33639	No	-	-	-	-	-	-	-	-	-
	CXXC5	No	Yes	-	3.00842	No	-	-	-	-	-	-	-	-	-
	CYB561A3	No	Yes	-	2.37595	No	-	-	-	-	-	-	-	-	-
	CYB561D1	No	Yes	-	1.05111	No	-	-	-	-	-	-	-	-	-
	CYB5D1	No	Yes	-	5.3072	No	-	-	-	-	-	-	-	-	-
	CYB5R1	No	Yes	-	9.18482	No	-	-	-	-	-	-	-	-	-
	CYB5R4	No	Yes	-	1.92162	No	-	-	-	-	-	-	-	-	-
	CYBA	Yes	Yes	1.19608	4.54483	Yes	positive regulation of reactive oxygen species biosynthetic process	NADPH oxidase complex	electron transfer activity	-	-	-	no	-	-
	CYBB	No	Yes	-	8.41088	No	-	-	-	-	-	-	-	-	-
	CYC1	No	Yes	-	2.31475	No	-	-	-	-	-	-	-	-	-
	CYFIP1	No	Yes	-	3.97674	No	-	-	-	-	-	-	-	-	-
	CYP21A2	No	Yes	-	4.20244	No	-	-	-	-	-	-	-	-	-
	CYP2AB1P	No	Yes	-	4.16497	No	-	-	-	-	-	-	-	-	-
	CYP2B6	No	Yes	-	2.78169	No	-	-	-	-	-	-	-	-	-
	CYP2D6	No	Yes	-	9.3471	No	-	-	-	-	-	-	-	-	-
	CYP2D8P	No	Yes	-	6.56888	No	-	-	-	-	-	-	-	-	-
	CYP2E1	No	Yes	-	5.15845	No	-	-	-	-	-	-	-	-	-
	CYP3A5	No	Yes	-	1.36372	No	-	-	-	-	-	-	-	-	-
	CYP4F12	No	Yes	-	4.74562	No	-	-	-	-	-	-	-	-	-
	CYTH1	No	Yes	-	1.70894	No	-	-	-	-	-	-	-	-	-
	CYTH3	No	Yes	-	7.74731	No	-	-	-	-	-	-	-	-	-
	CYTH4	No	Yes	-	5.01733	No	-	-	-	-	-	-	-	-	-
	D2HGDH	No	Yes	-	3.07386	No	-	-	-	-	-	-	-	-	-
	DAB1	No	Yes	-	7.11832	No	-	-	-	-	-	-	-	-	-
	DACT1	No	Yes	-	8.57937	No	-	-	-	-	-	-	-	-	-
	DAG1	No	Yes	-	2.87557	No	-	-	-	-	-	-	-	-	-
	DAP	Yes	Yes	1.18549	4.58403	Yes	cellular response to amino acid starvation		-	-	-	-	no	-	-
	DAPK3	No	Yes	-	4.50034	No	-	-	-	-	-	-	-	-	-
	DAZAP1	No	Yes	-	3.48806	No	-	-	-	-	-	-	-	-	-
	DBIL5P2	No	Yes	-	1.5335	No	-	-	-	-	-	-	-	-	-
	DBN1	No	Yes	-	2.35518	No	-	-	-	-	-	-	-	-	-
	DBNDD2	No	Yes	-	5.42593	No	-	-	-	-	-	-	-	-	-
	DCAF11	No	Yes	-	2.88334	No	-	-	-	-	-	-	-	-	-
	DCAF12	No	Yes	-	4.73119	No	-	-	-	-	-	-	-	-	-
	DCAF15	No	Yes	-	4.00079	No	-	-	-	-	-	-	-	-	-
	DCAF5	No	Yes	-	2.32003	No	-	-	-	-	-	-	-	-	-
	DCAF7	No	Yes	-	8.82265	No	-	-	-	-	-	-	-	-	-
	DCAF8	No	Yes	-	3.47364	No	-	-	-	-	-	-	-	-	-
	DCBLD2	No	Yes	-	1.29059	No	-	-	-	-	-	-	-	-	-
	DCC	No	Yes	-	3.82983	No	-	-	-	-	-	-	-	-	-
	DCHS2	No	Yes	-	7.44918	No	-	-	-	-	-	-	-	-	-
	DCP1B	No	Yes	-	2.43763	No	-	-	-	-	-	-	-	-	-
	DCUN1D2	No	Yes	-	1.24998	No	-	-	-	-	-	-	-	-	-
	DCUN1D3	No	Yes	-	3.97786	No	-	-	-	-	-	-	-	-	-
	DDI2	No	Yes	-	7.76576	No	-	-	-	-	-	-	-	-	-
	DDOST	No	Yes	-	4.34031	No	-	-	-	-	-	-	-	-	-
	DDR1	No	Yes	-	6.49946	No	-	-	-	-	-	-	-	-	-
	DDRGK1	No	Yes	-	1.27766	No	-	-	-	-	-	-	-	-	-
	DDX10P1	No	Yes	-	4.3591	No	-	-	-	-	-	-	-	-	-
	DDX11L1	No	Yes	-	5.59573	No	-	-	-	-	-	-	-	-	-
	DDX12P	No	Yes	-	6.65412	No	-	-	-	-	-	-	-	-	-
	DDX17	No	Yes	-	6.39211	No	-	-	-	-	-	-	-	-	-
	DDX18P1	No	Yes	-	5.63239	No	-	-	-	-	-	-	-	-	-
	DDX23	No	Yes	-	4.96514	No	-	-	-	-	-	-	-	-	-
	DDX3X	No	Yes	-	4.21501	No	-	-	-	-	-	-	-	-	-
	DDX42	No	Yes	-	1.78205	No	-	-	-	-	-	-	-	-	-
	DDX5	No	Yes	-	1.83432	No	-	-	-	-	-	-	-	-	-
	DDX50	No	Yes	-	1.18192	No	-	-	-	-	-	-	-	-	-
	DDX55P1	No	Yes	-	4.50294	No	-	-	-	-	-	-	-	-	-
	DDX60	No	Yes	-	6.88142	No	-	-	-	-	-	-	-	-	-
	DEF6	No	Yes	-	10.2333	No	-	-	-	-	-	-	-	-	-
	DEFB109F	No	Yes	-	6.51544	No	-	-	-	-	-	-	-	-	-
	DEGS1	No	Yes	-	1.53783	No	-	-	-	-	-	-	-	-	-
	DELE1	No	Yes	-	1.77494	No	-	-	-	-	-	-	-	-	-
	DENND1C	No	Yes	-	2.86602	No	-	-	-	-	-	-	-	-	-
	DENND2B	No	Yes	-	2.52668	No	-	-	-	-	-	-	-	-	-
	DENND3	No	Yes	-	1.0171	No	-	-	-	-	-	-	-	-	-
	DENND4B	No	Yes	-	1.67997	No	-	-	-	-	-	-	-	-	-
	DENND6A	No	Yes	-	3.243	No	-	-	-	-	-	-	-	-	-
	DEPDC7	No	Yes	-	5.02743	No	-	-	-	-	-	-	-	-	-
	DEPP1	No	Yes	-	7.61982	No	-	-	-	-	-	-	-	-	-
	DERL1	No	Yes	-	1.44193	No	-	-	-	-	-	-	-	-	-
	DEXI	No	Yes	-	3.79767	No	-	-	-	-	-	-	-	-	-
	DFFB	No	Yes	-	1.3574	No	-	-	-	-	-	-	-	-	-
	DFFBP1	No	Yes	-	5.93869	No	-	-	-	-	-	-	-	-	-
	DGAT2	No	Yes	-	2.39822	No	-	-	-	-	-	-	-	-	-
	DGCR2	No	Yes	-	2.45183	No	-	-	-	-	-	-	-	-	-
	DGCR6	No	Yes	-	3.83252	No	-	-	-	-	-	-	-	-	-
	DGKD	Yes	Yes	2.55671	5.73904	Yes	lipid phosphorylation	clathrin-coated pit	protein heterodimerization activity	-	-	-	yes	-	-
	DGKG	No	Yes	-	1.70983	No	-	-	-	-	-	-	-	-	-
	DGKH	No	Yes	-	1.13252	No	-	-	-	-	-	-	-	-	-
	DGKQ	No	Yes	-	2.07755	No	-	-	-	-	-	-	-	-	-
	DGKZ	No	Yes	-	3.50862	No	-	-	-	-	-	-	-	-	-
	DHFR	No	Yes	-	2.17134	No	-	-	-	-	-	-	-	-	-
	DHRS3	Yes	Yes	6.63712	10.4625	Yes	-	-	-	-	-	-	no	-	-
	DHTKD1	No	Yes	-	10.0196	No	-	-	-	-	-	-	-	-	-
	DHX33	No	Yes	-	10.0343	No	-	-	-	-	-	-	-	-	-
	DHX35	No	Yes	-	2.97451	No	-	-	-	-	-	-	-	-	-
	DHX37	No	Yes	-	2.23242	No	-	-	-	-	-	-	-	-	-
	DHX40	No	Yes	-	1.90029	No	-	-	-	-	-	-	-	-	-
	DICER1	No	Yes	-	6.4289	No	-	-	-	-	-	-	-	-	-
	DIDO1	No	Yes	-	1.77151	No	-	-	-	-	-	-	-	-	-
	DIO1	No	Yes	-	4.95666	No	-	-	-	-	-	-	-	-	-
	DIO2	No	Yes	-	4.13859	No	-	-	-	-	-	-	-	-	-
	DIP2C	No	Yes	-	5.40706	No	-	-	-	-	-	-	-	-	-
	DIP2C-AS1	No	Yes	-	1.47611	No	-	-	-	-	-	-	-	-	-
	DIPK1A	No	Yes	-	2.52622	No	-	-	-	-	-	-	-	-	-
	DIPK1B	No	Yes	-	10.5823	No	-	-	-	-	-	-	-	-	-
	DIRC3	No	Yes	-	6.38894	No	-	-	-	-	-	-	-	-	-
	DISC1	No	Yes	-	4.5488	No	-	-	-	-	-	-	-	-	-
	DKC1	No	Yes	-	4.54662	No	-	-	-	-	-	-	-	-	-
	DLC1	No	Yes	-	1.12686	No	-	-	-	-	-	-	-	-	-
	DLG2	No	Yes	-	5.50646	No	-	-	-	-	-	-	-	-	-
	DLG3	No	Yes	-	3.74444	No	-	-	-	-	-	-	-	-	-
	DLG4	No	Yes	-	3.45166	No	-	-	-	-	-	-	-	-	-
	DLGAP2	No	Yes	-	6.1618	No	-	-	-	-	-	-	-	-	-
	DLGAP4	No	Yes	-	1.99844	No	-	-	-	-	-	-	-	-	-
	DLK2	No	Yes	-	2.96696	No	-	-	-	-	-	-	-	-	-
	DLL1	No	Yes	-	9.36939	No	-	-	-	-	-	-	-	-	-
	DLST	No	Yes	-	1.94253	No	-	-	-	-	-	-	-	-	-
	DLSTP1	No	Yes	-	7.0546	No	-	-	-	-	-	-	-	-	-
	DMD	No	Yes	-	7.25574	No	-	-	-	-	-	-	-	-	-
	DMTN	No	Yes	-	9.99727	No	-	-	-	-	-	-	-	-	-
	DMWD	No	Yes	-	1.22068	No	-	-	-	-	-	-	-	-	-
	DNAAF5	No	Yes	-	8.48314	No	-	-	-	-	-	-	-	-	-
	DNAH10	No	Yes	-	6.8053	No	-	-	-	-	-	-	-	-	-
	DNAH3	No	Yes	-	2.00822	No	-	-	-	-	-	-	-	-	-
	DNAH7	No	Yes	-	4.99349	No	-	-	-	-	-	-	-	-	-
	DNAJB12	Yes	Yes	1.0999	2.36821	Yes	cellular response to misfolded protein	nuclear membrane	-	-	-	-	no	-	-
	DNAJB13	No	Yes	-	7.48327	No	-	-	-	-	-	-	-	-	-
	DNAJB2	No	Yes	-	3.14171	No	-	-	-	-	-	-	-	-	-
	DNAJB5	No	Yes	-	2.82559	No	-	-	-	-	-	-	-	-	-
	DNAJC10	No	Yes	-	3.79828	No	-	-	-	-	-	-	-	-	-
	DNAJC14	No	Yes	-	10.9353	No	-	-	-	-	-	-	-	-	-
	DNAJC19P5	No	Yes	-	5.43744	No	-	-	-	-	-	-	-	-	-
	DNAJC5	No	Yes	-	12.6026	No	-	-	-	-	-	-	-	-	-
	DNAJC6	No	Yes	-	5.16177	No	-	-	-	-	-	-	-	-	-
	DNAL4	No	Yes	-	6.48556	No	-	-	-	-	-	-	-	-	-
	DNASE1	No	Yes	-	1.61239	No	-	-	-	-	-	-	-	-	-
	DNASE1L1	No	Yes	-	2.97043	No	-	-	-	-	-	-	-	-	-
	DNASE1L2	No	Yes	-	6.23633	No	-	-	-	-	-	-	-	-	-
	DNHD1	No	Yes	-	2.80383	No	-	-	-	-	-	-	-	-	-
	DNM1	No	Yes	-	2.32055	No	-	-	-	-	-	-	-	-	-
	DNM1P31	No	Yes	-	5.80851	No	-	-	-	-	-	-	-	-	-
	DNM1P34	No	Yes	-	1.92972	No	-	-	-	-	-	-	-	-	-
	DNM1P46	No	Yes	-	2.39184	No	-	-	-	-	-	-	-	-	-
	DNM1P47	No	Yes	-	9.65151	No	-	-	-	-	-	-	-	-	-
	DNM1P51	No	Yes	-	4.13253	No	-	-	-	-	-	-	-	-	-
	DNM2	Yes	Yes	1.71247	2.18982	Yes	negative regulation of membrane tubulation	postsy-ptic membrane	SH3 domain binding	-	TSG	T-ALL	no	-	-
	DNMT3L	No	Yes	-	8.55334	No	-	-	-	-	-	-	-	-	-
	DOC2GP	No	Yes	-	6.32256	No	-	-	-	-	-	-	-	-	-
	DOCK10	No	Yes	-	1.8623	No	-	-	-	-	-	-	-	-	-
	DOCK4	No	Yes	-	4.73968	No	-	-	-	-	-	-	-	-	-
	DOCK5	No	Yes	-	1.46306	No	-	-	-	-	-	-	-	-	-
	DOCK9	No	Yes	-	6.2118	No	-	-	-	-	-	-	-	-	-
	DOK1	No	Yes	-	2.26292	No	-	-	-	-	-	-	-	-	-
	DOK2	Yes	Yes	2.27836	8.10871	Yes	-	cytosol	-	-	-	-	no	-	-
	DOP1A	No	Yes	-	1.54869	No	-	-	-	-	-	-	-	-	-
	DOT1L	No	Yes	-	1.59392	No	-	-	-	-	-	-	-	-	-
	DPEP2	No	Yes	-	2.74313	No	-	-	-	-	-	-	-	-	-
	DPF3	No	Yes	-	6.86843	No	-	-	-	-	-	-	-	-	-
	DPH1	No	Yes	-	10.0672	No	-	-	-	-	-	-	-	-	-
	DPH2	No	Yes	-	2.13383	No	-	-	-	-	-	-	-	-	-
	DPP3	No	Yes	-	2.43178	No	-	-	-	-	-	-	-	-	-
	DPP7	No	Yes	-	1.4995	No	-	-	-	-	-	-	-	-	-
	DPP9	Yes	Yes	1.11118	3.70946	Yes	proteolysis	cell leading edge	-	-	-	-	no	-	-
	DPRXP4	No	Yes	-	5.02816	No	-	-	-	-	-	-	-	-	-
	DPY19L2P2	No	Yes	-	1.26208	No	-	-	-	-	-	-	-	-	-
	DPY19L3	No	Yes	-	2.65359	No	-	-	-	-	-	-	-	-	-
	DRAP1	No	Yes	-	2.61903	No	-	-	-	-	-	-	-	-	-
	DRICH1	No	Yes	-	1.93385	No	-	-	-	-	-	-	-	-	-
	DRP2	No	Yes	-	5.6622	No	-	-	-	-	-	-	-	-	-
	DSTNP1	No	Yes	-	7.37739	No	-	-	-	-	-	-	-	-	-
	DTWD2	No	Yes	-	1.1323	No	-	-	-	-	-	-	-	-	-
	DTX2P1	No	Yes	-	9.14547	No	-	-	-	-	-	-	-	-	-
	DTX3L	No	Yes	-	8.5763	No	-	-	-	-	-	-	-	-	-
	DTX4	Yes	Yes	2.72713	9.65744	Yes	-	-	-	-	-	-	no	-	-
	DUOX1	No	Yes	-	1.00242	No	-	-	-	-	-	-	-	-	-
	DUSP22	Yes	Yes	1.5272	2.25086	Yes	cellular response to epidermal growth factor stimulus	leading edge of lamellipodium	non-membrane spanning protein tyrosine phosphatase activity	-	-	-	no	-	-
	DUSP7	No	Yes	-	6.07071	No	-	-	-	-	-	-	-	-	-
	DUSP8	No	Yes	-	5.46071	No	-	-	-	-	-	-	-	-	-
	DUSP8P5	No	Yes	-	5.95639	No	-	-	-	-	-	-	-	-	-
	DVL1	No	Yes	-	3.02277	No	-	-	-	-	-	-	-	-	-
	DVL2	No	Yes	-	3.31086	No	-	-	-	-	-	-	-	-	-
	DVL3	No	Yes	-	11.4848	No	-	-	-	-	-	-	-	-	-
	DYNAP	No	Yes	-	1.20579	No	-	-	-	-	-	-	-	-	-
	DYNC1H1	No	Yes	-	8.90585	No	-	-	-	-	-	-	-	-	-
	DYNC1I1	No	Yes	-	1.95225	No	-	-	-	-	-	-	-	-	-
	DYNC1LI1	No	Yes	-	3.5279	No	-	-	-	-	-	-	-	-	-
	DYNC1LI2	Yes	Yes	1.02349	1.41336	Yes	-	centrosome	-	-	-	-	no	-	-
	DYNC2I2	No	Yes	-	10.2833	No	-	-	-	-	-	-	-	-	-
	DYNLRB1	No	Yes	-	7.12171	No	-	-	-	-	-	-	-	-	-
	DYRK2	No	Yes	-	9.77724	No	-	-	-	-	-	-	-	-	-
	DYSF	No	Yes	-	12.182	No	-	-	-	-	-	-	-	-	-
	DZANK1	No	Yes	-	1.09217	No	-	-	-	-	-	-	-	-	-
	DZIP1	No	Yes	-	1.31294	No	-	-	-	-	-	-	-	-	-
	E2F2	No	Yes	-	7.38758	No	-	-	-	-	-	-	-	-	-
	E2F4	No	Yes	-	7.23943	No	-	-	-	-	-	-	-	-	-
	ECE1	No	Yes	-	4.27751	No	-	-	-	-	-	-	-	-	-
	EDA2R	No	Yes	-	7.47415	No	-	-	-	-	-	-	-	-	-
	EDEM1	No	Yes	-	2.05192	No	-	-	-	-	-	-	-	-	-
	EEF1A1P3	No	Yes	-	2.738	No	-	-	-	-	-	-	-	-	-
	EEF1G	No	Yes	-	7.59734	No	-	-	-	-	-	-	-	-	-
	EEF2	No	Yes	-	1.79132	No	-	-	-	-	-	-	-	-	-
	EFCAB1	No	Yes	-	3.60233	No	-	-	-	-	-	-	-	-	-
	EFCAB14	No	Yes	-	7.04922	No	-	-	-	-	-	-	-	-	-
	EFCAB8	No	Yes	-	6.45391	No	-	-	-	-	-	-	-	-	-
	EFHD2	Yes	Yes	1.34909	9.66469	Yes		membrane raft	-	-	-	-	no	-	-
	EFR3A	No	Yes	-	1.87585	No	-	-	-	-	-	-	-	-	-
	EFTUD2	No	Yes	-	1.4308	No	-	-	-	-	-	-	-	-	-
	EGR3	No	Yes	-	2.35654	No	-	-	-	-	-	-	-	-	-
	EHBP1L1	No	Yes	-	3.02525	No	-	-	-	-	-	-	-	-	-
	EHD4	Yes	Yes	3.86664	1.48451	Yes	-	recycling endosome membrane	-	-	-	-	no	-	-
	EHMT1	No	Yes	-	1.92872	No	-	-	-	-	-	-	-	-	-
	EI24	No	Yes	-	1.39542	No	-	-	-	-	-	-	-	-	-
	EIF2AK1	No	Yes	-	1.30585	No	-	-	-	-	-	-	-	-	-
	EIF2S2P3	No	Yes	-	2.50832	No	-	-	-	-	-	-	-	-	-
	EIF2S3	No	Yes	-	2.18988	No	-	-	-	-	-	-	-	-	-
	EIF3A	No	Yes	-	9.65721	No	-	-	-	-	-	-	-	-	-
	EIF3D	No	Yes	-	1.07902	No	-	-	-	-	-	-	-	-	-
	EIF3EP1	No	Yes	-	2.6127	No	-	-	-	-	-	-	-	-	-
	EIF3G	No	Yes	-	3.22044	No	-	-	-	-	-	-	-	-	-
	EIF4B	No	Yes	-	4.35032	No	-	-	-	-	-	-	-	-	-
	EIF4G1	No	Yes	-	1.35972	No	-	-	-	-	-	-	-	-	-
	EIF4G2	No	Yes	-	3.06535	No	-	-	-	-	-	-	-	-	-
	EIPR1	No	Yes	-	4.05241	No	-	-	-	-	-	-	-	-	-
	ELAC2	No	Yes	-	1.96681	No	-	-	-	-	-	-	-	-	-
	ELF2P1	No	Yes	-	6.21195	No	-	-	-	-	-	-	-	-	-
	ELK3	No	Yes	-	3.0223	No	-	-	-	-	-	-	-	-	-
	ELL2	No	Yes	-	8.73616	No	-	-	-	-	-	-	-	-	-
	ELMO2	No	Yes	-	1.92436	No	-	-	-	-	-	-	-	-	-
	ELMO3	No	Yes	-	2.94364	No	-	-	-	-	-	-	-	-	-
	ELP4	No	Yes	-	1.92544	No	-	-	-	-	-	-	-	-	-
	EMB	Yes	Yes	2.10872	1.62969	Yes	-	-	cell-cell adhesion mediator activity	yes	-	-	yes	-	M
	EMC1	No	Yes	-	1.42593	No	-	-	-	-	-	-	-	-	-
	EMC10	No	Yes	-	2.10626	No	-	-	-	-	-	-	-	-	-
	EMC7	No	Yes	-	4.35011	No	-	-	-	-	-	-	-	-	-
	EME2	No	Yes	-	2.23297	No	-	-	-	-	-	-	-	-	-
	EMILIN2	Yes	Yes	3.17957	2.47905	Yes	-	extracellular region	-	yes	-	-	no	-	M
	EML2	No	Yes	-	3.45456	No	-	-	-	-	-	-	-	-	-
	EML3	No	Yes	-	2.73043	No	-	-	-	-	-	-	-	-	-
	ENGASE	No	Yes	-	3.96337	No	-	-	-	-	-	-	-	-	-
	ENO1	No	Yes	-	8.03039	No	-	-	-	-	-	-	-	-	-
	ENO2	Yes	Yes	2.64731	5.27914	Yes	-	membrane	-	-	-	-	no	-	-
	ENOX1	No	Yes	-	2.6051	No	-	-	-	-	-	-	-	-	-
	ENOX2	No	Yes	-	2.16367	No	-	-	-	-	-	-	-	-	-
	ENPP7P10	No	Yes	-	5.49431	No	-	-	-	-	-	-	-	-	-
	ENTPD4	Yes	Yes	1.08106	2.32239	Yes	GDP catabolic process	integral component of autophagosome membrane	uridine-diphosphatase activity	-	-	-	no	-	-
	ENTPD6	No	Yes	-	2.5151	No	-	-	-	-	-	-	-	-	-
	EP400P1	No	Yes	-	1.00999	No	-	-	-	-	-	-	-	-	-
	EPB41	No	Yes	-	8.2543	No	-	-	-	-	-	-	-	-	-
	EPB41L2	No	Yes	-	1.75393	No	-	-	-	-	-	-	-	-	-
	EPB41L3	No	Yes	-	7.59175	No	-	-	-	-	-	-	-	-	-
	EPHB1	No	Yes	-	5.59041	No	-	-	-	-	-	-	-	-	-
	EPHX2	No	Yes	-	2.11208	No	-	-	-	-	-	-	-	-	-
	EPN1	No	Yes	-	1.74301	No	-	-	-	-	-	-	-	-	-
	EPN2	No	Yes	-	1.42193	No	-	-	-	-	-	-	-	-	-
	EPOP	No	Yes	-	3.5369	No	-	-	-	-	-	-	-	-	-
	EPS8L1	No	Yes	-	7.68882	No	-	-	-	-	-	-	-	-	-
	EPS8L2	No	Yes	-	4.95703	No	-	-	-	-	-	-	-	-	-
	ERAP1	No	Yes	-	2.43457	No	-	-	-	-	-	-	-	-	-
	ERCC3	No	Yes	-	2.0258	No	-	-	-	-	-	-	-	-	-
	ERCC6L	No	Yes	-	4.50541	No	-	-	-	-	-	-	-	-	-
	ERCC8	No	Yes	-	1.73098	No	-	-	-	-	-	-	-	-	-
	ERF	No	Yes	-	9.48468	No	-	-	-	-	-	-	-	-	-
	ERGIC1	Yes	Yes	1.11538	4.29793	Yes	endoplasmic reticulum to Golgi vesicle-mediated transport	intracellular membrane-bounded organelle	protein binding	-	-	-	no	-	-
	ERH	No	Yes	-	9.88553	No	-	-	-	-	-	-	-	-	-
	ERICH3	No	Yes	-	5.5952	No	-	-	-	-	-	-	-	-	-
	ERICH6B	No	Yes	-	6.92355	No	-	-	-	-	-	-	-	-	-
	ERLIN1	No	Yes	-	1.25288	No	-	-	-	-	-	-	-	-	-
	ERMAP	No	Yes	-	9.19245	No	-	-	-	-	-	-	-	-	-
	ERMARD	No	Yes	-	1.0409	No	-	-	-	-	-	-	-	-	-
	ERN1	No	Yes	-	1.63125	No	-	-	-	-	-	-	-	-	-
	ERO1A	No	Yes	-	2.45484	No	-	-	-	-	-	-	-	-	-
	ERO1B	No	Yes	-	2.31885	No	-	-	-	-	-	-	-	-	-
	ERVFRD-3	No	Yes	-	4.6612	No	-	-	-	-	-	-	-	-	-
	ERVW-1	No	Yes	-	2.1785	No	-	-	-	-	-	-	-	-	-
	ESRP2	No	Yes	-	2.93761	No	-	-	-	-	-	-	-	-	-
	ESRRA	No	Yes	-	9.82304	No	-	-	-	-	-	-	-	-	-
	ESRRAP2	No	Yes	-	4.21795	No	-	-	-	-	-	-	-	-	-
	ESYT2	Yes	Yes	1.98476	3.42998	Yes	-	endoplasmic reticulum-plasma membrane contact site	phosphatidylinositol binding	-	-	-	no	-	-
	ESYT3	No	Yes	-	3.38442	No	-	-	-	-	-	-	-	-	-
	ETF1	No	Yes	-	2.39975	No	-	-	-	-	-	-	-	-	-
	ETNK1	No	Yes	-	3.55947	No	-	-	-	-	-	-	-	-	-
	ETNK2	No	Yes	-	2.23758	No	-	-	-	-	-	-	-	-	-
	ETS2	No	Yes	-	4.46844	No	-	-	-	-	-	-	-	-	-
	ETV6	Yes	Yes	1.18134	9.22567	Yes	negative regulation of transcription by RNA polymerase II	cytosol	DNA-binding transcription repressor activity, RNA polymerase II-specific	-	TSG, fusion	congenital fibrosarcoma, multiple different leukaemia and lymphoma tumour types including ALL, secretory breast, MDS	yes	LEUKEMIA, ACUTE MYELOID	-
	ETV7	Yes	Yes	5.28687	3.13714	Yes	negative regulation of transcription by RNA polymerase II	nucleoplasm	sequence-specific double-stranded DNA binding	-	-	-	no	-	-
	EVA1B	Yes	Yes	3.63206	5.59702	Yes		integral component of membrane	protein binding	-	-	-	no	-	-
	EVI5L	No	Yes	-	4.74229	No	-	-	-	-	-	-	-	-	-
	EXD3	No	Yes	-	1.50585	No	-	-	-	-	-	-	-	-	-
	EXOC4	No	Yes	-	1.6103	No	-	-	-	-	-	-	-	-	-
	EXOC7	No	Yes	-	1.33967	No	-	-	-	-	-	-	-	-	-
	EXOSC4	No	Yes	-	4.83478	No	-	-	-	-	-	-	-	-	-
	EXT2	No	Yes	-	3.86363	No	-	-	-	-	-	-	-	-	-
	EYA4	Yes	Yes	4.10648	6.18173	Yes	-	-	-	-	-	-	no	-	-
	EYS	No	Yes	-	1.94608	No	-	-	-	-	-	-	-	-	-
	FAAHP1	No	Yes	-	3.71529	No	-	-	-	-	-	-	-	-	-
	FABP3	No	Yes	-	5.42482	No	-	-	-	-	-	-	-	-	-
	FABP7	No	Yes	-	2.71719	No	-	-	-	-	-	-	-	-	-
	FADS1	No	Yes	-	2.45676	No	-	-	-	-	-	-	-	-	-
	FADS2	No	Yes	-	2.60544	No	-	-	-	-	-	-	-	-	-
	FADS3	No	Yes	-	3.05069	No	-	-	-	-	-	-	-	-	-
	FAM102A	No	Yes	-	7.79269	No	-	-	-	-	-	-	-	-	-
	FAM102B	Yes	Yes	1.2785	2.12127	Yes	-	-	-	-	-	-	no	-	-
	FAM117A	No	Yes	-	8.13921	No	-	-	-	-	-	-	-	-	-
	FAM13B	No	Yes	-	1.07814	No	-	-	-	-	-	-	-	-	-
	FAM149A	No	Yes	-	3.2375	No	-	-	-	-	-	-	-	-	-
	FAM153A	No	Yes	-	3.87542	No	-	-	-	-	-	-	-	-	-
	FAM160B2	No	Yes	-	3.57843	No	-	-	-	-	-	-	-	-	-
	FAM168A	No	Yes	-	1.4707	No	-	-	-	-	-	-	-	-	-
	FAM169B	No	Yes	-	4.16496	No	-	-	-	-	-	-	-	-	-
	FAM172A	No	Yes	-	2.05171	No	-	-	-	-	-	-	-	-	-
	FAM183BP	No	Yes	-	4.5927	No	-	-	-	-	-	-	-	-	-
	FAM184A	No	Yes	-	6.56448	No	-	-	-	-	-	-	-	-	-
	FAM20A	No	Yes	-	7.66066	No	-	-	-	-	-	-	-	-	-
	FAM20C	No	Yes	-	7.4958	No	-	-	-	-	-	-	-	-	-
	FAM216A	No	Yes	-	1.4779	No	-	-	-	-	-	-	-	-	-
	FAM217A	No	Yes	-	6.55124	No	-	-	-	-	-	-	-	-	-
	FAM219A	No	Yes	-	3.90733	No	-	-	-	-	-	-	-	-	-
	FAM21FP	No	Yes	-	6.57546	No	-	-	-	-	-	-	-	-	-
	FAM229A	No	Yes	-	2.40933	No	-	-	-	-	-	-	-	-	-
	FAM234A	No	Yes	-	2.0614	No	-	-	-	-	-	-	-	-	-
	FAM234B	No	Yes	-	6.87439	No	-	-	-	-	-	-	-	-	-
	FAM3C	No	Yes	-	4.97847	No	-	-	-	-	-	-	-	-	-
	FAM3C2P	No	Yes	-	9.15056	No	-	-	-	-	-	-	-	-	-
	FAM53B	Yes	Yes	1.46229	12.7351	Yes	-	nucleus		-	-	-	yes	-	-
	FAM76A	Yes	Yes	1.42982	2.90414	Yes		nucleoplasm		-	-	-	no	-	-
	FAM81A	No	Yes	-	6.40995	No	-	-	-	-	-	-	-	-	-
	FAM86B1	No	Yes	-	2.42624	No	-	-	-	-	-	-	-	-	-
	FAM86B3P	No	Yes	-	3.7774	No	-	-	-	-	-	-	-	-	-
	FAM86C2P	No	Yes	-	5.58004	No	-	-	-	-	-	-	-	-	-
	FAM86JP	No	Yes	-	5.20511	No	-	-	-	-	-	-	-	-	-
	FAM86MP	No	Yes	-	5.18092	No	-	-	-	-	-	-	-	-	-
	FAM89B	Yes	Yes	1.86626	2.73551	Yes	-	-	-	-	-	-	no	-	-
	FAM91A1	No	Yes	-	4.82348	No	-	-	-	-	-	-	-	-	-
	FAM98A	No	Yes	-	3.55636	No	-	-	-	-	-	-	-	-	-
	FANCC	No	Yes	-	8.263	No	-	-	-	-	-	-	-	-	-
	FANK1	No	Yes	-	3.25276	No	-	-	-	-	-	-	-	-	-
	FAR2P1	No	Yes	-	2.97837	No	-	-	-	-	-	-	-	-	-
	FAR2P2	No	Yes	-	6.62257	No	-	-	-	-	-	-	-	-	-
	FAR2P4	No	Yes	-	4.28083	No	-	-	-	-	-	-	-	-	-
	FARP2	Yes	Yes	2.13309	4.14182	Yes	Rac protein sig-l transduction	cytoplasm	guanyl-nucleotide exchange factor activity	-	-	-	no	-	-
	FAS	No	Yes	-	8.05768	No	-	-	-	-	-	-	-	-	-
	FASN	No	Yes	-	4.84144	No	-	-	-	-	-	-	-	-	-
	FBLN7	No	Yes	-	2.33804	No	-	-	-	-	-	-	-	-	-
	FBRS	No	Yes	-	2.14759	No	-	-	-	-	-	-	-	-	-
	FBRSL1	Yes	Yes	1.95543	6.63574	Yes			RNA binding	-	-	-	no	-	-
	FBXL13	No	Yes	-	3.72823	No	-	-	-	-	-	-	-	-	-
	FBXL16	No	Yes	-	6.97685	No	-	-	-	-	-	-	-	-	-
	FBXL2	No	Yes	-	1.22344	No	-	-	-	-	-	-	-	-	-
	FBXL20	No	Yes	-	6.57395	No	-	-	-	-	-	-	-	-	-
	FBXL6	Yes	Yes	1.7452	1.76864	Yes	-	-	ubiquitin-protein transferase activity	-	-	-	no	-	-
	FBXL8	No	Yes	-	2.0362	No	-	-	-	-	-	-	-	-	-
	FBXO10	No	Yes	-	7.76058	No	-	-	-	-	-	-	-	-	-
	FBXO25	Yes	Yes	1.22543	2.89131	Yes	-	nucleolus	-	-	-	-	no	-	-
	FBXO31	No	Yes	-	2.47959	No	-	-	-	-	-	-	-	-	-
	FBXO32	Yes	Yes	1.74784	7.36678	Yes	protein ubiquiti-tion	SCF ubiquitin ligase complex	protein binding	-	-	-	no	-	-
	FBXO41	No	Yes	-	2.66208	No	-	-	-	-	-	-	-	-	-
	FBXO44	No	Yes	-	2.56062	No	-	-	-	-	-	-	-	-	-
	FBXO6	Yes	Yes	2.59719	6.33545	Yes	SCF-dependent proteasomal ubiquitin-dependent protein catabolic process	SCF ubiquitin ligase complex	-	-	-	-	no	-	-
	FBXO9	No	Yes	-	1.62699	No	-	-	-	-	-	-	-	-	-
	FBXW2	No	Yes	-	1.72087	No	-	-	-	-	-	-	-	-	-
	FBXW4	No	Yes	-	2.72755	No	-	-	-	-	-	-	-	-	-
	FBXW5	No	Yes	-	1.77222	No	-	-	-	-	-	-	-	-	-
	FBXW8	No	Yes	-	1.59549	No	-	-	-	-	-	-	-	-	-
	FBXW9	No	Yes	-	5.57804	No	-	-	-	-	-	-	-	-	-
	FCER2	No	Yes	-	8.91467	No	-	-	-	-	-	-	-	-	-
	FCF1P5	No	Yes	-	4.69744	No	-	-	-	-	-	-	-	-	-
	FCGR1B	No	Yes	-	6.20364	No	-	-	-	-	-	-	-	-	-
	FCGR2B	Yes	Yes	2.84495	3.28576	Yes	Fc-gamma receptor sig-ling pathway involved in phagocytosis	integral component of plasma membrane	IgG binding	yes	oncogene, fusion	ALL	no	-	M
	FCGR2C	No	Yes	-	10.7574	No	-	-	-	-	-	-	-	-	-
	FCGR3A	Yes	Yes	2.67652	8.83815	Yes	-	exter-l side of plasma membrane	-	yes	-	-	no	-	M
	FCHSD1	No	Yes	-	4.28618	No	-	-	-	-	-	-	-	-	-
	FCN1	No	Yes	-	1.87589	No	-	-	-	-	-	-	-	-	-
	FCRL1	No	Yes	-	3.28594	No	-	-	-	-	-	-	-	-	-
	FCRLA	No	Yes	-	5.47003	No	-	-	-	-	-	-	-	-	-
	FCRLB	No	Yes	-	6.67555	No	-	-	-	-	-	-	-	-	-
	FDXR	No	Yes	-	5.07626	No	-	-	-	-	-	-	-	-	-
	FECH	No	Yes	-	8.84511	No	-	-	-	-	-	-	-	-	-
	FEM1B	No	Yes	-	10.0777	No	-	-	-	-	-	-	-	-	-
	FERMT2	No	Yes	-	2.40449	No	-	-	-	-	-	-	-	-	-
	FES	No	Yes	-	6.41813	No	-	-	-	-	-	-	-	-	-
	FFAR1	No	Yes	-	1.97779	No	-	-	-	-	-	-	-	-	-
	FGD3	No	Yes	-	1.78953	No	-	-	-	-	-	-	-	-	-
	FGD5	No	Yes	-	1.79001	No	-	-	-	-	-	-	-	-	-
	FGF1	No	Yes	-	5.28903	No	-	-	-	-	-	-	-	-	-
	FGF11	No	Yes	-	2.32363	No	-	-	-	-	-	-	-	-	-
	FGF22	No	Yes	-	2.50344	No	-	-	-	-	-	-	-	-	-
	FGF9	No	Yes	-	3.44445	No	-	-	-	-	-	-	-	-	-
	FGFR4	No	Yes	-	2.55436	No	-	-	-	-	-	-	-	-	-
	FGFRL1	Yes	Yes	4.6595	9.34574	Yes	-	cell-cell contact zone	heparin binding	yes	-	-	no	-	NS
	FGR	No	Yes	-	9.00458	No	-	-	-	-	-	-	-	-	-
	FH	No	Yes	-	8.08189	No	-	-	-	-	-	-	-	-	-
	FICD	No	Yes	-	6.5699	No	-	-	-	-	-	-	-	-	-
	FKBP1A	No	Yes	-	2.71127	No	-	-	-	-	-	-	-	-	-
	FKBP1B	Yes	Yes	4.97788	4.91306	Yes	negative regulation of ryanodine-sensitive calcium-release channel activity	calcium channel complex	calcium channel inhibitor activity	-	-	-	no	-	-
	FKBP4	No	Yes	-	8.45697	No	-	-	-	-	-	-	-	-	-
	FKBP5	Yes	Yes	4.16545	6.21566	Yes	chaperone-mediated protein folding	nucleoplasm	peptidyl-prolyl cis-trans isomerase activity	-	-	-	no	-	-
	FKBP6	No	Yes	-	8.97229	No	-	-	-	-	-	-	-	-	-
	FKBP8	No	Yes	-	7.02531	No	-	-	-	-	-	-	-	-	-
	FLCN	No	Yes	-	3.43629	No	-	-	-	-	-	-	-	-	-
	FLNA	Yes	Yes	2.44661	3.85951	Yes	positive regulation of potassium ion transmembrane transport	Myb complex	actin filament binding			phyllodes tumour of the breast	no	-	-
	FLNB	Yes	Yes	1.19755	4.69595	Yes	-	plasma membrane	-	-	-	-	no	-	-
	FLRT1	No	Yes	-	4.29131	No	-	-	-	-	-	-	-	-	-
	FLT3	Yes	Yes	2.46297	1.38618	Yes	hemopoiesis	endoplasmic reticulum	-	yes	oncogene	AML, ALL	yes	LEUKEMIA, ACUTE LYMPHOBLASTIC	M
	FLVCR2	No	Yes	-	5.89703	No	-	-	-	-	-	-	-	-	-
	FLYWCH1	No	Yes	-	1.8305	No	-	-	-	-	-	-	-	-	-
	FMN1	No	Yes	-	5.82368	No	-	-	-	-	-	-	-	-	-
	FMNL2	Yes	Yes	1.9626	8.4925	Yes	-	-	-	-	-	-	yes	-	-
	FMO3	No	Yes	-	1.95666	No	-	-	-	-	-	-	-	-	-
	FMO5	No	Yes	-	1.41786	No	-	-	-	-	-	-	-	-	-
	FN3KRP	No	Yes	-	10.6809	No	-	-	-	-	-	-	-	-	-
	FNBP1P1	No	Yes	-	3.13089	No	-	-	-	-	-	-	-	-	-
	FNDC3B	No	Yes	-	1.60475	No	-	-	-	-	-	-	-	-	-
	FNIP2	No	Yes	-	1.90707	No	-	-	-	-	-	-	-	-	-
	FNTA	No	Yes	-	1.33919	No	-	-	-	-	-	-	-	-	-
	FOCAD	No	Yes	-	1.78569	No	-	-	-	-	-	-	-	-	-
	FOLH1	No	Yes	-	3.30737	No	-	-	-	-	-	-	-	-	-
	FOSL2	Yes	Yes	2.57673	4.31558	Yes	positive regulation of transcription by RNA polymerase II	nucleoplasm	DNA-binding transcription activator activity, RNA polymerase II-specific	-	-	-	yes	-	-
	FOXD4L5	No	Yes	-	5.93194	No	-	-	-	-	-	-	-	-	-
	FOXJ2	No	Yes	-	3.20548	No	-	-	-	-	-	-	-	-	-
	FOXK2	No	Yes	-	3.6451	No	-	-	-	-	-	-	-	-	-
	FOXO4	No	Yes	-	8.30073	No	-	-	-	-	-	-	-	-	-
	FOXP4	No	Yes	-	6.05938	No	-	-	-	-	-	-	-	-	-
	FOXRED2	No	Yes	-	4.15658	No	-	-	-	-	-	-	-	-	-
	FPGS	No	Yes	-	3.33103	No	-	-	-	-	-	-	-	-	-
	FPGT-TNNI3K	No	Yes	-	2.17425	No	-	-	-	-	-	-	-	-	-
	FRMD3	No	Yes	-	6.26287	No	-	-	-	-	-	-	-	-	-
	FRS3	No	Yes	-	2.80423	No	-	-	-	-	-	-	-	-	-
	FRY	No	Yes	-	6.16099	No	-	-	-	-	-	-	-	-	-
	FSTL3	No	Yes	-	4.56075	No	-	-	-	-	-	-	-	-	-
	FTH1P1	No	Yes	-	4.32462	No	-	-	-	-	-	-	-	-	-
	FTLP6	No	Yes	-	2.30198	No	-	-	-	-	-	-	-	-	-
	FTOP1	No	Yes	-	6.19778	No	-	-	-	-	-	-	-	-	-
	FTSJ3	No	Yes	-	2.29053	No	-	-	-	-	-	-	-	-	-
	FUBP3	No	Yes	-	1.97175	No	-	-	-	-	-	-	-	-	-
	FURIN	Yes	Yes	1.3166	3.37941	Yes	positive regulation of transforming growth factor beta1 activation	membrane raft	nerve growth factor binding	-	-	-	no	-	-
	FUT1	No	Yes	-	3.26477	No	-	-	-	-	-	-	-	-	-
	FYTTD1	No	Yes	-	4.47558	No	-	-	-	-	-	-	-	-	-
	FZD6	No	Yes	-	4.34231	No	-	-	-	-	-	-	-	-	-
	FZR1	No	Yes	-	11.1639	No	-	-	-	-	-	-	-	-	-
	G6PD	No	Yes	-	7.34825	No	-	-	-	-	-	-	-	-	-
	GAA	No	Yes	-	4.08323	No	-	-	-	-	-	-	-	-	-
	GAB2	No	Yes	-	2.21133	No	-	-	-	-	-	-	-	-	-
	GABARAPL2	No	Yes	-	3.57267	No	-	-	-	-	-	-	-	-	-
	GABBR1	Yes	Yes	3.71478	11.6817	Yes	gamma-aminobutyric acid sig-ling pathway	integral component of plasma membrane	G protein-coupled GABA receptor activity	-	-	-	no	-	-
	GABRA6	No	Yes	-	3.87768	No	-	-	-	-	-	-	-	-	-
	GABRP	No	Yes	-	2.6927	No	-	-	-	-	-	-	-	-	-
	GABRR2	No	Yes	-	7.91637	No	-	-	-	-	-	-	-	-	-
	GADD45A	No	Yes	-	7.07948	No	-	-	-	-	-	-	-	-	-
	GALC	No	Yes	-	1.43303	No	-	-	-	-	-	-	-	-	-
	GALNS	No	Yes	-	2.89969	No	-	-	-	-	-	-	-	-	-
	GALNT1	No	Yes	-	5.55642	No	-	-	-	-	-	-	-	-	-
	GALNT10	No	Yes	-	3.57731	No	-	-	-	-	-	-	-	-	-
	GALNT11	No	Yes	-	6.76981	No	-	-	-	-	-	-	-	-	-
	GALNT7	No	Yes	-	3.47933	No	-	-	-	-	-	-	-	-	-
	GANAB	No	Yes	-	3.41018	No	-	-	-	-	-	-	-	-	-
	GAPDHP42	No	Yes	-	5.66615	No	-	-	-	-	-	-	-	-	-
	GAPDHP43	No	Yes	-	5.50025	No	-	-	-	-	-	-	-	-	-
	GAPDHP61	No	Yes	-	4.559	No	-	-	-	-	-	-	-	-	-
	GAREM1	No	Yes	-	4.56152	No	-	-	-	-	-	-	-	-	-
	GARNL3	No	Yes	-	4.65369	No	-	-	-	-	-	-	-	-	-
	GAS6	No	Yes	-	6.75385	No	-	-	-	-	-	-	-	-	-
	GAS7	Yes	Yes	2.77021	4.43139	Yes	-	-	-	-	fusion	AML*	no	-	-
	GAS8	No	Yes	-	3.74023	No	-	-	-	-	-	-	-	-	-
	GATAD2A	No	Yes	-	1.926	No	-	-	-	-	-	-	-	-	-
	GATD3A	No	Yes	-	4.25384	No	-	-	-	-	-	-	-	-	-
	GATD3B	No	Yes	-	2.87816	No	-	-	-	-	-	-	-	-	-
	GBF1	No	Yes	-	5.01328	No	-	-	-	-	-	-	-	-	-
	GBP1P1	No	Yes	-	1.72819	No	-	-	-	-	-	-	-	-	-
	GBP2	Yes	Yes	2.52069	9.38547	Yes	cellular response to interferon-gamma	perinuclear region of cytoplasm	protein homodimerization activity	-	-	-	no	-	-
	GBP5	No	Yes	-	3.51706	No	-	-	-	-	-	-	-	-	-
	GCHFR	No	Yes	-	5.01207	No	-	-	-	-	-	-	-	-	-
	GCLC	No	Yes	-	1.2867	No	-	-	-	-	-	-	-	-	-
	GCN1	No	Yes	-	11.4506	No	-	-	-	-	-	-	-	-	-
	GCNT1	No	Yes	-	3.17521	No	-	-	-	-	-	-	-	-	-
	GCNT1P1	No	Yes	-	4.16419	No	-	-	-	-	-	-	-	-	-
	GCNT2	No	Yes	-	2.52525	No	-	-	-	-	-	-	-	-	-
	GCNT4	No	Yes	-	3.1786	No	-	-	-	-	-	-	-	-	-
	GCNT7	No	Yes	-	2.82046	No	-	-	-	-	-	-	-	-	-
	GDE1	No	Yes	-	3.98057	No	-	-	-	-	-	-	-	-	-
	GDF11	No	Yes	-	10.224	No	-	-	-	-	-	-	-	-	-
	GDI1	No	Yes	-	6.54853	No	-	-	-	-	-	-	-	-	-
	GDI2	No	Yes	-	2.56486	No	-	-	-	-	-	-	-	-	-
	GDPD5	No	Yes	-	4.78087	No	-	-	-	-	-	-	-	-	-
	GEMIN4	No	Yes	-	6.02098	No	-	-	-	-	-	-	-	-	-
	GET4	No	Yes	-	5.13072	No	-	-	-	-	-	-	-	-	-
	GFM2	No	Yes	-	1.31304	No	-	-	-	-	-	-	-	-	-
	GGA3	No	Yes	-	2.41161	No	-	-	-	-	-	-	-	-	-
	GGT1	No	Yes	-	7.99954	No	-	-	-	-	-	-	-	-	-
	GGT7	No	Yes	-	6.21348	No	-	-	-	-	-	-	-	-	-
	GH1	No	Yes	-	2.42085	No	-	-	-	-	-	-	-	-	-
	GHDC	No	Yes	-	2.44478	No	-	-	-	-	-	-	-	-	-
	GHRL	Yes	Yes	2.27538	2.94002	Yes	positive regulation of growth hormone secretion	axon	-	-	-	-	no	-	-
	GID4	No	Yes	-	2.49201	No	-	-	-	-	-	-	-	-	-
	GID8	No	Yes	-	6.6282	No	-	-	-	-	-	-	-	-	-
	GIGYF1	Yes	Yes	1.02366	3.01499	Yes	-	protein-containing complex	protein binding	-	-	-	no	-	-
	GIGYF2	No	Yes	-	1.08779	No	-	-	-	-	-	-	-	-	-
	GINM1	No	Yes	-	7.1832	No	-	-	-	-	-	-	-	-	-
	GINS1	No	Yes	-	5.46873	No	-	-	-	-	-	-	-	-	-
	GIT1	No	Yes	-	3.13576	No	-	-	-	-	-	-	-	-	-
	GLDC	No	Yes	-	7.21257	No	-	-	-	-	-	-	-	-	-
	GLDN	No	Yes	-	4.87498	No	-	-	-	-	-	-	-	-	-
	GLI1	No	Yes	-	5.51971	No	-	-	-	-	-	-	-	-	-
	GLRA2	No	Yes	-	2.66004	No	-	-	-	-	-	-	-	-	-
	GLS	No	Yes	-	1.44098	No	-	-	-	-	-	-	-	-	-
	GLS2	No	Yes	-	6.71981	No	-	-	-	-	-	-	-	-	-
	GLT1D1	No	Yes	-	8.0037	No	-	-	-	-	-	-	-	-	-
	GLTP	No	Yes	-	7.7735	No	-	-	-	-	-	-	-	-	-
	GLUD1P3	No	Yes	-	3.7009	No	-	-	-	-	-	-	-	-	-
	GLUL	No	Yes	-	2.02282	No	-	-	-	-	-	-	-	-	-
	GLULP5	No	Yes	-	5.10677	No	-	-	-	-	-	-	-	-	-
	GLYATL1B	No	Yes	-	3.31145	No	-	-	-	-	-	-	-	-	-
	GLYR1	No	Yes	-	2.60232	No	-	-	-	-	-	-	-	-	-
	GM2A	No	Yes	-	2.42839	No	-	-	-	-	-	-	-	-	-
	GMIP	No	Yes	-	6.8623	No	-	-	-	-	-	-	-	-	-
	GNA13	No	Yes	-	8.89655	No	-	-	-	-	-	-	-	-	-
	GNA15	No	Yes	-	3.57426	No	-	-	-	-	-	-	-	-	-
	GNAI2	No	Yes	-	2.93316	No	-	-	-	-	-	-	-	-	-
	GNAQ	No	Yes	-	8.70444	No	-	-	-	-	-	-	-	-	-
	GNAZ	No	Yes	-	6.91483	No	-	-	-	-	-	-	-	-	-
	GNB1	No	Yes	-	2.76908	No	-	-	-	-	-	-	-	-	-
	GNB2	No	Yes	-	2.03502	No	-	-	-	-	-	-	-	-	-
	GNB4	No	Yes	-	2.24676	No	-	-	-	-	-	-	-	-	-
	GNL3	No	Yes	-	1.0516	No	-	-	-	-	-	-	-	-	-
	GNL3L	No	Yes	-	2.75439	No	-	-	-	-	-	-	-	-	-
	GNLY	Yes	Yes	3.49104	4.61191	Yes	antimicrobial humoral immune response mediated by antimicrobial peptide	cytolytic granule	protein binding	-	-	-	no	-	-
	GNPAT	No	Yes	-	1.25619	No	-	-	-	-	-	-	-	-	-
	GNPDA1	No	Yes	-	5.74135	No	-	-	-	-	-	-	-	-	-
	GNPTAB	No	Yes	-	1.75732	No	-	-	-	-	-	-	-	-	-
	GNPTG	No	Yes	-	1.0677	No	-	-	-	-	-	-	-	-	-
	GNRH1	No	Yes	-	4.20403	No	-	-	-	-	-	-	-	-	-
	GNRHR2	No	Yes	-	2.39925	No	-	-	-	-	-	-	-	-	-
	GNRHR2P1	No	Yes	-	8.77977	No	-	-	-	-	-	-	-	-	-
	GOLGA2	No	Yes	-	1.6655	No	-	-	-	-	-	-	-	-	-
	GOLGA2P10	No	Yes	-	7.23856	No	-	-	-	-	-	-	-	-	-
	GOLGA3	No	Yes	-	7.85384	No	-	-	-	-	-	-	-	-	-
	GOLGA6L5P	No	Yes	-	7.57502	No	-	-	-	-	-	-	-	-	-
	GOLGA8K	No	Yes	-	7.93171	No	-	-	-	-	-	-	-	-	-
	GOLGA8M	Yes	Yes	6.73876	4.41094	Yes	-	-		-	-	-	no	-	-
	GOLGA8N	Yes	Yes	4.02118	4.6374	Yes	-	-		-	-	-	no	-	-
	GOLGA8Q	Yes	Yes	3.66182	8.84532	Yes	-	-		-	-	-	no	-	-
	GOLGA8S	No	Yes	-	7.39541	No	-	-	-	-	-	-	-	-	-
	GOLGA8VP	No	Yes	-	6.58349	No	-	-	-	-	-	-	-	-	-
	GOLIM4	No	Yes	-	10.653	No	-	-	-	-	-	-	-	-	-
	GOLPH3	No	Yes	-	10.3103	No	-	-	-	-	-	-	-	-	-
	GORASP1	No	Yes	-	3.27701	No	-	-	-	-	-	-	-	-	-
	GORASP2	No	Yes	-	3.95104	No	-	-	-	-	-	-	-	-	-
	GOSR2	No	Yes	-	4.96826	No	-	-	-	-	-	-	-	-	-
	GOT2	No	Yes	-	3.49918	No	-	-	-	-	-	-	-	-	-
	GP5	No	Yes	-	6.76828	No	-	-	-	-	-	-	-	-	-
	GPAT4	No	Yes	-	1.61294	No	-	-	-	-	-	-	-	-	-
	GPATCH11	No	Yes	-	3.36384	No	-	-	-	-	-	-	-	-	-
	GPATCH4	No	Yes	-	4.29745	No	-	-	-	-	-	-	-	-	-
	GPBAR1	No	Yes	-	4.74273	No	-	-	-	-	-	-	-	-	-
	GPC1	No	Yes	-	6.43112	No	-	-	-	-	-	-	-	-	-
	GPC2	No	Yes	-	4.56679	No	-	-	-	-	-	-	-	-	-
	GPCPD1	No	Yes	-	1.35201	No	-	-	-	-	-	-	-	-	-
	GPER1	No	Yes	-	4.5878	No	-	-	-	-	-	-	-	-	-
	GPR107	No	Yes	-	1.65382	No	-	-	-	-	-	-	-	-	-
	GPR135	No	Yes	-	3.29694	No	-	-	-	-	-	-	-	-	-
	GPR146	No	Yes	-	3.31427	No	-	-	-	-	-	-	-	-	-
	GPR160	No	Yes	-	8.23039	No	-	-	-	-	-	-	-	-	-
	GPR161	No	Yes	-	2.3288	No	-	-	-	-	-	-	-	-	-
	GPR55	No	Yes	-	7.58929	No	-	-	-	-	-	-	-	-	-
	GPR68	No	Yes	-	7.43105	No	-	-	-	-	-	-	-	-	-
	GPR82	No	Yes	-	2.20131	No	-	-	-	-	-	-	-	-	-
	GPRASP1	No	Yes	-	6.22444	No	-	-	-	-	-	-	-	-	-
	GPT	No	Yes	-	8.87697	No	-	-	-	-	-	-	-	-	-
	GPT2	Yes	Yes	1.73595	2.63198	Yes	L-alanine metabolic process	mitochondrial matrix	L-alanine:2-oxoglutarate aminotransferase activity	-	-	-	yes	-	-
	GPX2	No	Yes	-	3.05133	No	-	-	-	-	-	-	-	-	-
	GPX3	No	Yes	-	6.82452	No	-	-	-	-	-	-	-	-	-
	GPX7	No	Yes	-	7.25375	No	-	-	-	-	-	-	-	-	-
	GRAMD1A	No	Yes	-	1.43399	No	-	-	-	-	-	-	-	-	-
	GRAMD1B	No	Yes	-	2.02474	No	-	-	-	-	-	-	-	-	-
	GRAMD4	Yes	Yes	1.49644	4.14473	Yes	-	mitochondrion	-	-	-	-	no	-	-
	GRAP	No	Yes	-	5.67742	No	-	-	-	-	-	-	-	-	-
	GRAP2	No	Yes	-	7.75895	No	-	-	-	-	-	-	-	-	-
	GRAPL	No	Yes	-	10.3788	No	-	-	-	-	-	-	-	-	-
	GRB10	No	Yes	-	1.16662	No	-	-	-	-	-	-	-	-	-
	GREM1	Yes	Yes	5.01094	12.2897	Yes	negative regulation of canonical Wnt sig-ling pathway	-	BMP binding	yes	-	-	yes	-	NS
	GRIFIN	No	Yes	-	5.46918	No	-	-	-	-	-	-	-	-	-
	GRIN2C	No	Yes	-	1.92107	No	-	-	-	-	-	-	-	-	-
	GRIN3B	No	Yes	-	4.84267	No	-	-	-	-	-	-	-	-	-
	GRINA	No	Yes	-	10.9317	No	-	-	-	-	-	-	-	-	-
	GRIP1	Yes	Yes	3.24244	7.13501	Yes	-	-	-	-	-	-	no	-	-
	GRIPAP1	No	Yes	-	2.07299	No	-	-	-	-	-	-	-	-	-
	GRK2	No	Yes	-	4.32244	No	-	-	-	-	-	-	-	-	-
	GRK6	Yes	Yes	2.14083	2.35461	Yes	-	-	beta-adrenergic receptor ki-se activity	-	-	-	no	-	-
	GRK6P1	No	Yes	-	6.0332	No	-	-	-	-	-	-	-	-	-
	GRK7	No	Yes	-	2.01702	No	-	-	-	-	-	-	-	-	-
	GRM2	No	Yes	-	6.75742	No	-	-	-	-	-	-	-	-	-
	GRM4	No	Yes	-	1.8794	No	-	-	-	-	-	-	-	-	-
	GRM6	No	Yes	-	2.87244	No	-	-	-	-	-	-	-	-	-
	GRN	No	Yes	-	1.8791	No	-	-	-	-	-	-	-	-	-
	GRWD1	No	Yes	-	3.50273	No	-	-	-	-	-	-	-	-	-
	GSE1	Yes	Yes	1.39545	2.44255	Yes			protein binding	-	-	-	no	-	-
	GSK3A	No	Yes	-	1.82855	No	-	-	-	-	-	-	-	-	-
	GSN	No	Yes	-	1.59604	No	-	-	-	-	-	-	-	-	-
	GSR	No	Yes	-	6.98373	No	-	-	-	-	-	-	-	-	-
	GTF2A1	No	Yes	-	1.32521	No	-	-	-	-	-	-	-	-	-
	GTF2B	No	Yes	-	1.27226	No	-	-	-	-	-	-	-	-	-
	GTF2F1	No	Yes	-	2.88057	No	-	-	-	-	-	-	-	-	-
	GTF2F2	No	Yes	-	7.45504	No	-	-	-	-	-	-	-	-	-
	GTF2H2C	No	Yes	-	1.61433	No	-	-	-	-	-	-	-	-	-
	GTF2I	No	Yes	-	2.84279	No	-	-	-	-	-	-	-	-	-
	GTF2IP14	No	Yes	-	4.53365	No	-	-	-	-	-	-	-	-	-
	GTF2IP23	No	Yes	-	6.63628	No	-	-	-	-	-	-	-	-	-
	GTF2IP7	No	Yes	-	2.11352	No	-	-	-	-	-	-	-	-	-
	GTF2IP9	No	Yes	-	5.77905	No	-	-	-	-	-	-	-	-	-
	GTPBP1	No	Yes	-	3.94319	No	-	-	-	-	-	-	-	-	-
	GTPBP6	Yes	Yes	1.27696	1.89338	Yes		cytoplasm	-	-	-	-	no	-	-
	GTSE1	No	Yes	-	1.59285	No	-	-	-	-	-	-	-	-	-
	GVINP1	No	Yes	-	1.41332	No	-	-	-	-	-	-	-	-	-
	GYPB	No	Yes	-	2.83001	No	-	-	-	-	-	-	-	-	-
	GYS1	No	Yes	-	3.71402	No	-	-	-	-	-	-	-	-	-
	H3P6	No	Yes	-	12.3834	No	-	-	-	-	-	-	-	-	-
	HAAO	Yes	Yes	1.91423	3.01139	Yes	response to cadmium ion	cytosol	ferrous iron binding	-	-	-	no	-	-
	HABP4	No	Yes	-	5.76703	No	-	-	-	-	-	-	-	-	-
	HAGHL	Yes	Yes	2.96441	9.75432	Yes			-	-	-	-	no	-	-
	HAPLN3	No	Yes	-	8.24855	No	-	-	-	-	-	-	-	-	-
	HARS2	No	Yes	-	1.3532	No	-	-	-	-	-	-	-	-	-
	HAUS5	No	Yes	-	4.74027	No	-	-	-	-	-	-	-	-	-
	HAUS6	No	Yes	-	3.11286	No	-	-	-	-	-	-	-	-	-
	HBA1	No	Yes	-	14.2448	No	-	-	-	-	-	-	-	-	-
	HBB	Yes	Yes	7.93764	15.6321	Yes	hydrogen peroxide catabolic process	haptoglobin-hemoglobin complex	haptoglobin binding	-	-	-	no	-	-
	HCG27	No	Yes	-	1.69423	No	-	-	-	-	-	-	-	-	-
	HCK	Yes	Yes	3.10064	3.77664	Yes	positive regulation of actin cytoskeleton reorganization	intracellular membrane-bounded organelle	-	-	-	-	no	-	-
	HCLS1	No	Yes	-	4.72295	No	-	-	-	-	-	-	-	-	-
	HCN3	No	Yes	-	1.66417	No	-	-	-	-	-	-	-	-	-
	HCRTR1	No	Yes	-	7.65819	No	-	-	-	-	-	-	-	-	-
	HDAC1	No	Yes	-	10.3822	No	-	-	-	-	-	-	-	-	-
	HDAC11	No	Yes	-	4.16107	No	-	-	-	-	-	-	-	-	-
	HDAC4	Yes	Yes	2.06106	2.1298	Yes	histone H4 deacetylation	transcription repressor complex	sequence-specific DNA binding	-	-	-	no	-	-
	HDAC5	No	Yes	-	1.06844	No	-	-	-	-	-	-	-	-	-
	HDHD3	No	Yes	-	2.67257	No	-	-	-	-	-	-	-	-	-
	HDLBP	No	Yes	-	1.91873	No	-	-	-	-	-	-	-	-	-
	HEATR1	No	Yes	-	9.26557	No	-	-	-	-	-	-	-	-	-
	HEATR3	Yes	Yes	1.19042	1.98942	Yes	-		unfolded protein binding	-	-	-	no	-	-
	HEATR5B	No	Yes	-	2.80572	No	-	-	-	-	-	-	-	-	-
	HEG1	Yes	Yes	5.30107	6.59231	Yes	negative regulation of Rho-dependent protein serine/threonine ki-se activity	cell-cell junction	-	yes	-	-	no	-	M
	HELZ2	Yes	Yes	3.89844	3.83455	Yes	positive regulation of transcription by RNA polymerase II	-	nuclear receptor coactivator activity	-	-	-	no	-	-
	HERC1	No	Yes	-	1.53993	No	-	-	-	-	-	-	-	-	-
	HERC2P2	No	Yes	-	2.13236	No	-	-	-	-	-	-	-	-	-
	HERC2P3	No	Yes	-	3.98691	No	-	-	-	-	-	-	-	-	-
	HERC3	No	Yes	-	1.83021	No	-	-	-	-	-	-	-	-	-
	HERC5	Yes	Yes	2.44908	5.43251	Yes	regulation of defense response to virus	cytoplasm	ubiquitin protein ligase activity	-	-	-	no	-	-
	HES6	Yes	Yes	4.24408	8.5728	Yes	-	-	sequence-specific double-stranded DNA binding	-	-	-	no	-	-
	HGS	No	Yes	-	4.26775	No	-	-	-	-	-	-	-	-	-
	HIP1R	No	Yes	-	3.37316	No	-	-	-	-	-	-	-	-	-
	HIRA	No	Yes	-	1.23244	No	-	-	-	-	-	-	-	-	-
	HIVEP2	No	Yes	-	5.68123	No	-	-	-	-	-	-	-	-	-
	HK3	No	Yes	-	7.05434	No	-	-	-	-	-	-	-	-	-
	HLA-B	Yes	Yes	1.97877	2.0554	Yes	protection from -tural killer cell mediated cytotoxicity	MHC class I protein complex	TAP binding	yes	-	-	no	-	NS
	HLA-DOA	No	Yes	-	4.08405	No	-	-	-	-	-	-	-	-	-
	HLA-DOB	No	Yes	-	5.83638	No	-	-	-	-	-	-	-	-	-
	HLA-DPB2	No	Yes	-	5.64755	No	-	-	-	-	-	-	-	-	-
	HLA-F	Yes	Yes	3.5551	6.18439	Yes	negative regulation of neuron death	MHC class Ib protein complex	14-3-3 protein binding	yes	-	-	no	-	B
	HLA-K	No	Yes	-	6.15275	No	-	-	-	-	-	-	-	-	-
	HLA-L	No	Yes	-	1.49085	No	-	-	-	-	-	-	-	-	-
	HLA-V	No	Yes	-	2.00939	No	-	-	-	-	-	-	-	-	-
	HLA-W	No	Yes	-	6.15635	No	-	-	-	-	-	-	-	-	-
	HMG20B	No	Yes	-	2.43204	No	-	-	-	-	-	-	-	-	-
	HMGB3P12	No	Yes	-	5.16871	No	-	-	-	-	-	-	-	-	-
	HMGB3P32	No	Yes	-	4.13611	No	-	-	-	-	-	-	-	-	-
	HMGB3P4	No	Yes	-	5.75119	No	-	-	-	-	-	-	-	-	-
	HMGCR	No	Yes	-	2.39786	No	-	-	-	-	-	-	-	-	-
	HMGN1P8	No	Yes	-	5.43577	No	-	-	-	-	-	-	-	-	-
	HMGN4	No	Yes	-	4.78457	No	-	-	-	-	-	-	-	-	-
	HMGXB3	No	Yes	-	2.58801	No	-	-	-	-	-	-	-	-	-
	HNF4G	No	Yes	-	2.2277	No	-	-	-	-	-	-	-	-	-
	HNRNPA1P14	No	Yes	-	3.69927	No	-	-	-	-	-	-	-	-	-
	HNRNPA1P49	No	Yes	-	6.0583	No	-	-	-	-	-	-	-	-	-
	HNRNPCP7	No	Yes	-	3.02333	No	-	-	-	-	-	-	-	-	-
	HNRNPH1P1	No	Yes	-	5.77061	No	-	-	-	-	-	-	-	-	-
	HNRNPLL	No	Yes	-	3.9196	No	-	-	-	-	-	-	-	-	-
	HNRNPRP1	No	Yes	-	2.55878	No	-	-	-	-	-	-	-	-	-
	HNRNPU	No	Yes	-	6.99629	No	-	-	-	-	-	-	-	-	-
	HNRNPUL2-BSCL2	No	Yes	-	13.3056	No	-	-	-	-	-	-	-	-	-
	HOMER2	Yes	Yes	1.65968	2.94543	Yes	-	cytosol	-	-	-	-	no	-	-
	HOMER3	Yes	Yes	5.25094	3.76694	Yes	-	-	-	-	-	-	no	-	-
	HOOK2	No	Yes	-	2.02729	No	-	-	-	-	-	-	-	-	-
	HORMAD1	No	Yes	-	3.51408	No	-	-	-	-	-	-	-	-	-
	HOXA6	Yes	Yes	2.93334	5.63365	Yes	-	nuclear speck	sequence-specific double-stranded DNA binding	-	-	-	no	-	-
	HS1BP3	No	Yes	-	1.91468	No	-	-	-	-	-	-	-	-	-
	HS3ST2	No	Yes	-	4.62028	No	-	-	-	-	-	-	-	-	-
	HS3ST3A1	No	Yes	-	6.3215	No	-	-	-	-	-	-	-	-	-
	HS6ST1	No	Yes	-	8.57658	No	-	-	-	-	-	-	-	-	-
	HSD17B12	No	Yes	-	2.35448	No	-	-	-	-	-	-	-	-	-
	HSD17B1P1	No	Yes	-	7.56011	No	-	-	-	-	-	-	-	-	-
	HSF1	No	Yes	-	3.117	No	-	-	-	-	-	-	-	-	-
	HSFX1	No	Yes	-	6.11424	No	-	-	-	-	-	-	-	-	-
	HSP90AB4P	No	Yes	-	4.80755	No	-	-	-	-	-	-	-	-	-
	HSP90B2P	No	Yes	-	5.72027	No	-	-	-	-	-	-	-	-	-
	HSPA2	No	Yes	-	2.11934	No	-	-	-	-	-	-	-	-	-
	HSPA8P15	No	Yes	-	5.04222	No	-	-	-	-	-	-	-	-	-
	HSPA9	No	Yes	-	8.06656	No	-	-	-	-	-	-	-	-	-
	HSPD1P11	No	Yes	-	8.28554	No	-	-	-	-	-	-	-	-	-
	HSPE1P11	No	Yes	-	4.34524	No	-	-	-	-	-	-	-	-	-
	HSPE1P3	No	Yes	-	4.87144	No	-	-	-	-	-	-	-	-	-
	HSPG2	No	Yes	-	1.92552	No	-	-	-	-	-	-	-	-	-
	HTN3	No	Yes	-	1.59665	No	-	-	-	-	-	-	-	-	-
	HTR5BP	No	Yes	-	4.27122	No	-	-	-	-	-	-	-	-	-
	HTT	Yes	Yes	1.07673	2.96188	Yes	positive regulation of apoptotic process	postsy-ptic cytosol	beta-tubulin binding	-	-	-	no	-	-
	HVCN1	Yes	Yes	2.28204	4.04918	Yes	proton transmembrane transport	integral component of membrane	voltage-gated proton channel activity	-	-	-	no	-	-
	IBA57	Yes	Yes	1.51857	10.5719	Yes	-	mitochondrion	-	-	-	-	no	-	-
	ICE1	No	Yes	-	5.54666	No	-	-	-	-	-	-	-	-	-
	ICOSLG	Yes	Yes	2.80218	1.84492	Yes	-	cytoplasmic ribonucleoprotein granule	-	yes	-	-	no	-	B
	IDUA	No	Yes	-	5.27514	No	-	-	-	-	-	-	-	-	-
	IER2	No	Yes	-	4.24292	No	-	-	-	-	-	-	-	-	-
	IFFO1	No	Yes	-	1.87171	No	-	-	-	-	-	-	-	-	-
	IFFO2	No	Yes	-	7.99853	No	-	-	-	-	-	-	-	-	-
	IFIH1	No	Yes	-	5.60595	No	-	-	-	-	-	-	-	-	-
	IFIT1	No	Yes	-	1.56388	No	-	-	-	-	-	-	-	-	-
	IFIT1B	No	Yes	-	7.5066	No	-	-	-	-	-	-	-	-	-
	IFNLR1	Yes	Yes	5.41826	9.95332	Yes	regulation of defense response to virus by host	interleukin-28 receptor complex	-	-	-	-	no	-	-
	IFT140	No	Yes	-	2.79629	No	-	-	-	-	-	-	-	-	-
	IFT81	No	Yes	-	1.11318	No	-	-	-	-	-	-	-	-	-
	IGF2BP3	Yes	Yes	1.0913	3.45266	Yes	-	cytosol	mRNA 5'-UTR binding	-	-	-	yes	-	-
	IGFL2	No	Yes	-	2.015	No	-	-	-	-	-	-	-	-	-
	IGHA1	No	Yes	-	10.8226	No	-	-	-	-	-	-	-	-	-
	IGHG1	No	Yes	-	12.2544	No	-	-	-	-	-	-	-	-	-
	IGHJ3	No	Yes	-	3.11387	No	-	-	-	-	-	-	-	-	-
	IGHJ3P	No	Yes	-	9.26894	No	-	-	-	-	-	-	-	-	-
	IGHV1-18	No	Yes	-	7.27473	No	-	-	-	-	-	-	-	-	-
	IGHV3-15	No	Yes	-	7.64284	No	-	-	-	-	-	-	-	-	-
	IGHV3-21	No	Yes	-	6.48716	No	-	-	-	-	-	-	-	-	-
	IGHV3-23	No	Yes	-	4.9693	No	-	-	-	-	-	-	-	-	-
	IGHV3-33	No	Yes	-	2.41015	No	-	-	-	-	-	-	-	-	-
	IGHV3-73	No	Yes	-	5.1636	No	-	-	-	-	-	-	-	-	-
	IGHV4-34	No	Yes	-	2.7236	No	-	-	-	-	-	-	-	-	-
	IGKV1-5	No	Yes	-	3.57884	No	-	-	-	-	-	-	-	-	-
	IGKV1OR2-108	No	Yes	-	5.28728	No	-	-	-	-	-	-	-	-	-
	IGKV2-23	No	Yes	-	8.30601	No	-	-	-	-	-	-	-	-	-
	IGKV3-20	No	Yes	-	3.10504	No	-	-	-	-	-	-	-	-	-
	IGLV1-40	No	Yes	-	2.47795	No	-	-	-	-	-	-	-	-	-
	IGLV2-14	No	Yes	-	3.04177	No	-	-	-	-	-	-	-	-	-
	IGLV3-1	No	Yes	-	5.7081	No	-	-	-	-	-	-	-	-	-
	IGLV5-52	No	Yes	-	2.90893	No	-	-	-	-	-	-	-	-	-
	IGLV9-49	No	Yes	-	8.07936	No	-	-	-	-	-	-	-	-	-
	IGSF5	No	Yes	-	4.71301	No	-	-	-	-	-	-	-	-	-
	IK	No	Yes	-	1.1219	No	-	-	-	-	-	-	-	-	-
	IKBKB	No	Yes	-	2.97289	No	-	-	-	-	-	-	-	-	-
	IKBKG	No	Yes	-	3.06272	No	-	-	-	-	-	-	-	-	-
	IKBKGP1	No	Yes	-	10.874	No	-	-	-	-	-	-	-	-	-
	IKZF3	Yes	Yes	2.29967	8.99282	Yes	-	cytosol	promoter-specific chromatin binding	-	-	-	no	-	-
	IKZF4	No	Yes	-	2.3909	No	-	-	-	-	-	-	-	-	-
	IKZF5	No	Yes	-	2.83145	No	-	-	-	-	-	-	-	-	-
	IL10RA	Yes	Yes	2.40203	9.9496	Yes	ubiquitin-dependent endocytosis	plasma membrane	-	yes	-	-	no	-	M
	IL10RB	No	Yes	-	1.90924	No	-	-	-	-	-	-	-	-	-
	IL11RA	No	Yes	-	1.95726	No	-	-	-	-	-	-	-	-	-
	IL18R1	No	Yes	-	3.14864	No	-	-	-	-	-	-	-	-	-
	IL18RAP	No	Yes	-	7.90881	No	-	-	-	-	-	-	-	-	-
	IL1RL1	No	Yes	-	1.10436	No	-	-	-	-	-	-	-	-	-
	IL21R	No	Yes	-	9.26719	No	-	-	-	-	-	-	-	-	-
	IL2RB	No	Yes	-	2.86231	No	-	-	-	-	-	-	-	-	-
	IL32	Yes	Yes	4.19477	3.30681	Yes	-	-	-	-	-	-	no	-	-
	IL33	No	Yes	-	3.84094	No	-	-	-	-	-	-	-	-	-
	IL4R	No	Yes	-	5.08431	No	-	-	-	-	-	-	-	-	-
	IL6R	No	Yes	-	4.06471	No	-	-	-	-	-	-	-	-	-
	IL6ST	No	Yes	-	4.85139	No	-	-	-	-	-	-	-	-	-
	IL7R	No	Yes	-	2.14904	No	-	-	-	-	-	-	-	-	-
	IL9R	No	Yes	-	4.43446	No	-	-	-	-	-	-	-	-	-
	IL9RP3	No	Yes	-	9.33396	No	-	-	-	-	-	-	-	-	-
	ILF3	No	Yes	-	1.10956	No	-	-	-	-	-	-	-	-	-
	ILVBL	No	Yes	-	4.41166	No	-	-	-	-	-	-	-	-	-
	IMPA1	No	Yes	-	2.72948	No	-	-	-	-	-	-	-	-	-
	IMPDH1	No	Yes	-	2.21835	No	-	-	-	-	-	-	-	-	-
	INCA1	No	Yes	-	4.94893	No	-	-	-	-	-	-	-	-	-
	INHCAP	No	Yes	-	6.48084	No	-	-	-	-	-	-	-	-	-
	INKA2	No	Yes	-	1.21676	No	-	-	-	-	-	-	-	-	-
	INO80	Yes	Yes	1.26462	2.688	Yes	-	Ino80 complex	ATPase, acting on DNA	-	-	-	no	-	-
	INO80E	No	Yes	-	3.82877	No	-	-	-	-	-	-	-	-	-
	INPP4A	Yes	Yes	1.53861	2.61095	Yes	-	nuclear membrane	-	-	-	-	no	-	-
	INPP5A	Yes	Yes	1.6942	4.54209	Yes	inositol phosphate dephosphorylation	membrane	inositol-polyphosphate 5-phosphatase activity	-	-	-	no	-	-
	INPP5F	No	Yes	-	6.83209	No	-	-	-	-	-	-	-	-	-
	INPPL1	No	Yes	-	7.6177	No	-	-	-	-	-	-	-	-	-
	INSC	No	Yes	-	3.28211	No	-	-	-	-	-	-	-	-	-
	INSIG1	No	Yes	-	4.50678	No	-	-	-	-	-	-	-	-	-
	INSL4	No	Yes	-	5.05931	No	-	-	-	-	-	-	-	-	-
	INSL6	No	Yes	-	2.36539	No	-	-	-	-	-	-	-	-	-
	INTS10	No	Yes	-	2.39994	No	-	-	-	-	-	-	-	-	-
	INTS9	No	Yes	-	3.05597	No	-	-	-	-	-	-	-	-	-
	IPO13	No	Yes	-	4.89888	No	-	-	-	-	-	-	-	-	-
	IPO4	No	Yes	-	1.82066	No	-	-	-	-	-	-	-	-	-
	IPO8	No	Yes	-	2.80941	No	-	-	-	-	-	-	-	-	-
	IQCD	Yes	Yes	6.33933	5.13258	Yes		ciliary basal body		-	-	-	no	-	-
	IQCE	Yes	Yes	2.20706	4.07147	Yes	limb morphogenesis	-	protein binding	-	-	-	no	-	-
	IQCF3	No	Yes	-	1.46855	No	-	-	-	-	-	-	-	-	-
	IQCH	No	Yes	-	2.42331	No	-	-	-	-	-	-	-	-	-
	IQGAP3	No	Yes	-	11.1482	No	-	-	-	-	-	-	-	-	-
	IQSEC1	No	Yes	-	1.31799	No	-	-	-	-	-	-	-	-	-
	IQSEC2	No	Yes	-	7.33071	No	-	-	-	-	-	-	-	-	-
	IRAG2	No	Yes	-	1.29868	No	-	-	-	-	-	-	-	-	-
	IRAK3	Yes	Yes	2.50482	3.01887	Yes	protein phosphorylation	cytoplasm	protein homodimerization activity	-	-	-	yes	-	-
	IRAK4	No	Yes	-	1.81538	No	-	-	-	-	-	-	-	-	-
	IRF1	No	Yes	-	1.31582	No	-	-	-	-	-	-	-	-	-
	IRF4	No	Yes	-	10.49	No	-	-	-	-	-	-	-	-	-
	IRF7	Yes	Yes	2.44115	1.76978	Yes	defense response to virus	cytosol	sequence-specific double-stranded DNA binding	-	-	-	no	-	-
	IRF8	No	Yes	-	2.86699	No	-	-	-	-	-	-	-	-	-
	IRF9	Yes	Yes	4.09954	1.85183	Yes	-	cytosol	sequence-specific double-stranded DNA binding	-	-	-	no	-	-
	ITGA1	No	Yes	-	2.14854	No	-	-	-	-	-	-	-	-	-
	ITGA5	No	Yes	-	2.8656	No	-	-	-	-	-	-	-	-	-
	ITGA7	No	Yes	-	9.26428	No	-	-	-	-	-	-	-	-	-
	ITGAD	No	Yes	-	1.42304	No	-	-	-	-	-	-	-	-	-
	ITGAL	No	Yes	-	4.01376	No	-	-	-	-	-	-	-	-	-
	ITGAM	Yes	Yes	3.10544	8.4337	Yes	-	plasma membrane raft	-	yes	-	-	no	-	M
	ITGAX	No	Yes	-	1.97863	No	-	-	-	-	-	-	-	-	-
	ITGB1	No	Yes	-	6.34365	No	-	-	-	-	-	-	-	-	-
	ITGB1BP2	No	Yes	-	5.81804	No	-	-	-	-	-	-	-	-	-
	ITGB1P1	No	Yes	-	10.1489	No	-	-	-	-	-	-	-	-	-
	ITGB2	No	Yes	-	1.45972	No	-	-	-	-	-	-	-	-	-
	ITIH3	No	Yes	-	9.04145	No	-	-	-	-	-	-	-	-	-
	ITK	No	Yes	-	2.53071	No	-	-	-	-	-	-	-	-	-
	ITPK1	No	Yes	-	3.47938	No	-	-	-	-	-	-	-	-	-
	ITPK1P1	No	Yes	-	4.45397	No	-	-	-	-	-	-	-	-	-
	ITPKA	Yes	Yes	3.30695	6.32724	Yes	-	-	-	-	-	-	no	-	-
	ITPR1	No	Yes	-	5.03184	No	-	-	-	-	-	-	-	-	-
	ITPR2	No	Yes	-	2.79944	No	-	-	-	-	-	-	-	-	-
	ITPRID1	No	Yes	-	5.68585	No	-	-	-	-	-	-	-	-	-
	IVD	No	Yes	-	1.8499	No	-	-	-	-	-	-	-	-	-
	IWS1	No	Yes	-	3.24693	No	-	-	-	-	-	-	-	-	-
	IZUMO4	Yes	Yes	3.26414	8.54798	Yes		-		-	-	-	no	-	-
	JAK1	No	Yes	-	9.30639	No	-	-	-	-	-	-	-	-	-
	JAK2	No	Yes	-	7.22951	No	-	-	-	-	-	-	-	-	-
	JAKMIP1	No	Yes	-	8.995	No	-	-	-	-	-	-	-	-	-
	JAKMIP3	No	Yes	-	5.14403	No	-	-	-	-	-	-	-	-	-
	JARID2	Yes	Yes	1.26237	1.62709	Yes	-	mitochondrion	-	-	-	-	no	-	-
	JAZF1	No	Yes	-	4.61322	No	-	-	-	-	-	-	-	-	-
	JDP2	Yes	Yes	3.0547	2.453	Yes	negative regulation of transcription by RNA polymerase II	-	sequence-specific double-stranded DNA binding	-	-	-	no	-	-
	JMJD7	No	Yes	-	10.1812	No	-	-	-	-	-	-	-	-	-
	JMJD7-PLA2G4B	No	Yes	-	7.08343	No	-	-	-	-	-	-	-	-	-
	JPT2	No	Yes	-	4.82349	No	-	-	-	-	-	-	-	-	-
	JUND	No	Yes	-	11.7995	No	-	-	-	-	-	-	-	-	-
	KALRN	No	Yes	-	7.24164	No	-	-	-	-	-	-	-	-	-
	KANSL1	No	Yes	-	1.41746	No	-	-	-	-	-	-	-	-	-
	KANSL1L	No	Yes	-	1.3284	No	-	-	-	-	-	-	-	-	-
	KATNBL1P1	No	Yes	-	4.99428	No	-	-	-	-	-	-	-	-	-
	KATNIP	No	Yes	-	2.69826	No	-	-	-	-	-	-	-	-	-
	KAZN	No	Yes	-	2.60061	No	-	-	-	-	-	-	-	-	-
	KCNAB1	No	Yes	-	6.70753	No	-	-	-	-	-	-	-	-	-
	KCNAB2	No	Yes	-	2.02702	No	-	-	-	-	-	-	-	-	-
	KCNAB3	No	Yes	-	2.25962	No	-	-	-	-	-	-	-	-	-
	KCNC3	No	Yes	-	6.52953	No	-	-	-	-	-	-	-	-	-
	KCNC4	No	Yes	-	4.41597	No	-	-	-	-	-	-	-	-	-
	KCND3	No	Yes	-	1.51865	No	-	-	-	-	-	-	-	-	-
	KCNE4	No	Yes	-	1.46862	No	-	-	-	-	-	-	-	-	-
	KCNG2	No	Yes	-	5.6779	No	-	-	-	-	-	-	-	-	-
	KCNIP2	No	Yes	-	7.42014	No	-	-	-	-	-	-	-	-	-
	KCNJ1	No	Yes	-	6.27631	No	-	-	-	-	-	-	-	-	-
	KCNK10	No	Yes	-	3.57788	No	-	-	-	-	-	-	-	-	-
	KCNK12	Yes	Yes	4.62193	8.4113	Yes	-	integral component of plasma membrane	-	-	-	-	no	-	-
	KCNK7	No	Yes	-	5.15042	No	-	-	-	-	-	-	-	-	-
	KCNMB1	No	Yes	-	3.11627	No	-	-	-	-	-	-	-	-	-
	KCNQ4	No	Yes	-	5.99799	No	-	-	-	-	-	-	-	-	-
	KCTD10	No	Yes	-	1.50311	No	-	-	-	-	-	-	-	-	-
	KCTD15	Yes	Yes	2.42105	1.88229	Yes	-		-	-	-	-	no	-	-
	KCTD17	No	Yes	-	2.22725	No	-	-	-	-	-	-	-	-	-
	KCTD21	No	Yes	-	1.64178	No	-	-	-	-	-	-	-	-	-
	KCTD3	No	Yes	-	3.34431	No	-	-	-	-	-	-	-	-	-
	KCTD5	No	Yes	-	5.22372	No	-	-	-	-	-	-	-	-	-
	KCTD7	No	Yes	-	6.98246	No	-	-	-	-	-	-	-	-	-
	KCTD9	No	Yes	-	2.2177	No	-	-	-	-	-	-	-	-	-
	KDELR1	No	Yes	-	1.6892	No	-	-	-	-	-	-	-	-	-
	KDM4A	No	Yes	-	6.94707	No	-	-	-	-	-	-	-	-	-
	KDM4B	No	Yes	-	2.39933	No	-	-	-	-	-	-	-	-	-
	KDM5C	No	Yes	-	5.52955	No	-	-	-	-	-	-	-	-	-
	KDM7A	No	Yes	-	5.65443	No	-	-	-	-	-	-	-	-	-
	KDM8	No	Yes	-	1.629	No	-	-	-	-	-	-	-	-	-
	KHDC4	No	Yes	-	1.83404	No	-	-	-	-	-	-	-	-	-
	KHSRP	No	Yes	-	4.84331	No	-	-	-	-	-	-	-	-	-
	KIAA0040	No	Yes	-	1.37918	No	-	-	-	-	-	-	-	-	-
	KIAA0100	No	Yes	-	3.23937	No	-	-	-	-	-	-	-	-	-
	KIAA0319L	No	Yes	-	3.46905	No	-	-	-	-	-	-	-	-	-
	KIAA0753	No	Yes	-	1.09017	No	-	-	-	-	-	-	-	-	-
	KIAA0825	No	Yes	-	3.18437	No	-	-	-	-	-	-	-	-	-
	KIAA0930	No	Yes	-	3.55655	No	-	-	-	-	-	-	-	-	-
	KIAA1109	No	Yes	-	1.3629	No	-	-	-	-	-	-	-	-	-
	KIAA1841	No	Yes	-	2.03331	No	-	-	-	-	-	-	-	-	-
	KIAA2013	No	Yes	-	3.86646	No	-	-	-	-	-	-	-	-	-
	KIF16B	No	Yes	-	6.7519	No	-	-	-	-	-	-	-	-	-
	KIF1C	Yes	Yes	2.75608	8.39034	Yes	-	-	-	-	-	-	no	-	-
	KIF21B	No	Yes	-	1.91697	No	-	-	-	-	-	-	-	-	-
	KIF26A	No	Yes	-	11.2217	No	-	-	-	-	-	-	-	-	-
	KIF2A	No	Yes	-	2.2776	No	-	-	-	-	-	-	-	-	-
	KIF3A	No	Yes	-	1.94617	No	-	-	-	-	-	-	-	-	-
	KIF5B	No	Yes	-	9.04241	No	-	-	-	-	-	-	-	-	-
	KIFC2	Yes	Yes	2.04674	9.19431	Yes	-	-	-	-	-	-	no	-	-
	KIFC3	Yes	Yes	3.17478	1.65933	Yes	-	zonula adherens	-	-	-	-	no	-	-
	KLC1	No	Yes	-	1.31273	No	-	-	-	-	-	-	-	-	-
	KLC4	No	Yes	-	1.20382	No	-	-	-	-	-	-	-	-	-
	KLF2	No	Yes	-	3.48697	No	-	-	-	-	-	-	-	-	-
	KLF8	No	Yes	-	2.67115	No	-	-	-	-	-	-	-	-	-
	KLHDC1	Yes	Yes	1.35393	3.94654	Yes		cytosol		-	-	-	no	-	-
	KLHDC10	No	Yes	-	2.52246	No	-	-	-	-	-	-	-	-	-
	KLHDC4	No	Yes	-	2.37573	No	-	-	-	-	-	-	-	-	-
	KLHL13	No	Yes	-	9.27572	No	-	-	-	-	-	-	-	-	-
	KLHL17	No	Yes	-	8.76818	No	-	-	-	-	-	-	-	-	-
	KLHL21	No	Yes	-	1.53087	No	-	-	-	-	-	-	-	-	-
	KLHL22	No	Yes	-	4.73097	No	-	-	-	-	-	-	-	-	-
	KLHL24	No	Yes	-	1.28034	No	-	-	-	-	-	-	-	-	-
	KLHL29	No	Yes	-	6.35189	No	-	-	-	-	-	-	-	-	-
	KLHL3	No	Yes	-	2.44994	No	-	-	-	-	-	-	-	-	-
	KLHL33	No	Yes	-	7.48948	No	-	-	-	-	-	-	-	-	-
	KLHL42	No	Yes	-	1.37322	No	-	-	-	-	-	-	-	-	-
	KLK11	No	Yes	-	2.46613	No	-	-	-	-	-	-	-	-	-
	KLK4	No	Yes	-	3.99021	No	-	-	-	-	-	-	-	-	-
	KLKP1	No	Yes	-	2.79585	No	-	-	-	-	-	-	-	-	-
	KLRC1	No	Yes	-	3.79034	No	-	-	-	-	-	-	-	-	-
	KLRC3	No	Yes	-	6.78837	No	-	-	-	-	-	-	-	-	-
	KLRC4	Yes	Yes	4.85379	9.58793	Yes		integral component of membrane		-	-	-	yes	-	-
	KLRC4-KLRK1	No	Yes	-	4.99038	No	-	-	-	-	-	-	-	-	-
	KLRF1	No	Yes	-	5.87772	No	-	-	-	-	-	-	-	-	-
	KLRK1	No	Yes	-	7.00204	No	-	-	-	-	-	-	-	-	-
	KMT2D	No	Yes	-	3.77835	No	-	-	-	-	-	-	-	-	-
	KMT5A	No	Yes	-	10.9815	No	-	-	-	-	-	-	-	-	-
	KNOP1P2	No	Yes	-	5.33927	No	-	-	-	-	-	-	-	-	-
	KPNB1	No	Yes	-	2.11721	No	-	-	-	-	-	-	-	-	-
	KRBA1	No	Yes	-	3.37057	No	-	-	-	-	-	-	-	-	-
	KRI1	No	Yes	-	1.65488	No	-	-	-	-	-	-	-	-	-
	KRR1P1	No	Yes	-	6.70373	No	-	-	-	-	-	-	-	-	-
	KRT17P8	No	Yes	-	4.61811	No	-	-	-	-	-	-	-	-	-
	KRT18P57	No	Yes	-	4.72549	No	-	-	-	-	-	-	-	-	-
	KRT18P63	No	Yes	-	4.91714	No	-	-	-	-	-	-	-	-	-
	KRT73	No	Yes	-	5.22887	No	-	-	-	-	-	-	-	-	-
	KRT8P33	No	Yes	-	1.98974	No	-	-	-	-	-	-	-	-	-
	KRT8P39	No	Yes	-	6.07219	No	-	-	-	-	-	-	-	-	-
	KRT8P46	No	Yes	-	8.2794	No	-	-	-	-	-	-	-	-	-
	KRTAP5-11	No	Yes	-	6.4266	No	-	-	-	-	-	-	-	-	-
	KSR1	No	Yes	-	5.88634	No	-	-	-	-	-	-	-	-	-
	KY	No	Yes	-	5.71207	No	-	-	-	-	-	-	-	-	-
	L3MBTL3	No	Yes	-	1.86748	No	-	-	-	-	-	-	-	-	-
	LACTB	No	Yes	-	2.15846	No	-	-	-	-	-	-	-	-	-
	LAMA5	No	Yes	-	2.36998	No	-	-	-	-	-	-	-	-	-
	LAMP1	Yes	Yes	1.15414	4.7923	Yes	-	cytolytic granule membrane	-	yes	-	-	no	-	NS
	LAMP5	Yes	Yes	10.0593	12.5909	Yes	establishment of protein localization to organelle	endoplasmic reticulum-Golgi intermediate compartment membrane	-	-	-		yes	-	-
	LAPTM4A	No	Yes	-	6.6892	No	-	-	-	-	-	-	-	-	-
	LAPTM5	Yes	Yes	1.3595	13.1588	Yes	negative regulation of autophagic cell death	protein-containing complex	-	-	-	-	no	-	-
	LARGE2	No	Yes	-	7.82252	No	-	-	-	-	-	-	-	-	-
	LARP1	No	Yes	-	2.86376	No	-	-	-	-	-	-	-	-	-
	LARP4B	No	Yes	-	3.48109	No	-	-	-	-	-	-	-	-	-
	LARS2	No	Yes	-	1.41679	No	-	-	-	-	-	-	-	-	-
	LAT2	No	Yes	-	1.34603	No	-	-	-	-	-	-	-	-	-
	LATS2	Yes	Yes	1.32022	6.70672	Yes	negative regulation of cyclin-dependent protein serine/threonine ki-se activity	centriolar satellite	ATP binding	-	TSG	malig-nt mesothelioma	no	-	-
	LBH	No	Yes	-	9.29154	No	-	-	-	-	-	-	-	-	-
	LBR	No	Yes	-	4.25863	No	-	-	-	-	-	-	-	-	-
	LBX2	No	Yes	-	2.99518	No	-	-	-	-	-	-	-	-	-
	LCN6	Yes	Yes	1.68767	4.2365	Yes	single fertilization	extracellular region	small molecule binding	-	-	-	no	-	-
	LCN8	Yes	Yes	10.2093	8.90604	Yes	response to hormone	extracellular region	small molecule binding	-	-	-	no	-	-
	LCP1	No	Yes	-	3.41852	No	-	-	-	-	-	-	-	-	-
	LDB1	No	Yes	-	1.7656	No	-	-	-	-	-	-	-	-	-
	LDLRAP1	Yes	Yes	2.33885	6.42242	Yes	receptor-mediated endocytosis	recycling endosome	AP-1 adaptor complex binding	-	-	-	no	-	-
	LECT2	No	Yes	-	1.38777	No	-	-	-	-	-	-	-	-	-
	LEMD2	Yes	Yes	1.37232	3.75059	Yes	-	nuclear membrane	-		-	-	no	-	-
	LEMD3	No	Yes	-	2.24393	No	-	-	-	-	-	-	-	-	-
	LENG8	Yes	Yes	1.57335	4.86306	Yes		nucleus	protein binding	-	-	-	no	-	-
	LEO1	No	Yes	-	2.40523	No	-	-	-	-	-	-	-	-	-
	LETM1	No	Yes	-	5.29782	No	-	-	-	-	-	-	-	-	-
	LFNG	No	Yes	-	3.14537	No	-	-	-	-	-	-	-	-	-
	LGALS1	Yes	Yes	4.46876	3.26537	Yes	positive regulation of dendritic cell differentiation	-	-	-	-	-	no	-	-
	LGALS14	No	Yes	-	6.17963	No	-	-	-	-	-	-	-	-	-
	LGALS3	No	Yes	-	4.35176	No	-	-	-	-	-	-	-	-	-
	LGALS8	No	Yes	-	1.18646	No	-	-	-	-	-	-	-	-	-
	LGR6	No	Yes	-	10.2779	No	-	-	-	-	-	-	-	-	-
	LIG3	No	Yes	-	2.68303	No	-	-	-	-	-	-	-	-	-
	LILRA1	No	Yes	-	11.7075	No	-	-	-	-	-	-	-	-	-
	LILRA6	No	Yes	-	9.03286	No	-	-	-	-	-	-	-	-	-
	LILRB1	Yes	Yes	2.49255	5.03786	Yes	negative regulation of osteoclast development	exter-l side of plasma membrane	MHC class I protein binding	yes	-	-	no	-	M
	LILRB3	Yes	Yes	3.06401	9.65628	Yes	negative regulation of osteoclast differentiation	-	amyloid-beta binding	-	-	-	no	-	-
	LILRB4	Yes	Yes	4.11914	3.86945	Yes	negative regulation of sig-ling receptor activity	cell surface	sig-ling receptor inhibitor activity	-	-	-	no	-	-
	LIMD1	Yes	Yes	1.54541	5.1056	Yes	negative regulation of transcription, DNA-templated	RISC complex	-	-	-	-	yes	-	-
	LIMD2	No	Yes	-	2.69526	No	-	-	-	-	-	-	-	-	-
	LIME1	No	Yes	-	8.61967	No	-	-	-	-	-	-	-	-	-
	LIMK1	Yes	Yes	1.283	2.78581	Yes	negative regulation of ubiquitin-protein transferase activity	nuclear speck	heat shock protein binding	-	-	-	no	-	-
	LIMK2	No	Yes	-	2.05146	No	-	-	-	-	-	-	-	-	-
	LIMS2	No	Yes	-	4.82298	No	-	-	-	-	-	-	-	-	-
	LINC00174	No	Yes	-	3.14648	No	-	-	-	-	-	-	-	-	-
	LINC00842	No	Yes	-	5.36669	No	-	-	-	-	-	-	-	-	-
	LINC00933	No	Yes	-	2.78109	No	-	-	-	-	-	-	-	-	-
	LINC01881	No	Yes	-	1.05223	No	-	-	-	-	-	-	-	-	-
	LINC02693	No	Yes	-	3.6413	No	-	-	-	-	-	-	-	-	-
	LINGO3	No	Yes	-	4.2108	No	-	-	-	-	-	-	-	-	-
	LIPC	Yes	Yes	8.08475	4.42352	Yes	very-low-density lipoprotein particle remodeling	extracellular space	phospholipase A1 activity	-	-	-	no	-	-
	LIPG	No	Yes	-	1.57657	No	-	-	-	-	-	-	-	-	-
	LITAF	No	Yes	-	2.92692	No	-	-	-	-	-	-	-	-	-
	LLGL1	No	Yes	-	10.8448	No	-	-	-	-	-	-	-	-	-
	LLGL2	Yes	Yes	1.64253	2.66105	Yes	regulation of establishment or mainte-nce of cell polarity	intracellular membrane-bounded organelle	-	-	-	-	no	-	-
	LMAN1	No	Yes	-	7.58766	No	-	-	-	-	-	-	-	-	-
	LMAN2L	No	Yes	-	2.63061	No	-	-	-	-	-	-	-	-	-
	LMBR1L	No	Yes	-	1.66061	No	-	-	-	-	-	-	-	-	-
	LMBRD2	No	Yes	-	3.16749	No	-	-	-	-	-	-	-	-	-
	LMF1	No	Yes	-	2.21586	No	-	-	-	-	-	-	-	-	-
	LMF2	No	Yes	-	11.4453	No	-	-	-	-	-	-	-	-	-
	LMNB1	No	Yes	-	2.04908	No	-	-	-	-	-	-	-	-	-
	LMNB2	No	Yes	-	10.7809	No	-	-	-	-	-	-	-	-	-
	LMNTD2	No	Yes	-	8.771	No	-	-	-	-	-	-	-	-	-
	LMO7	No	Yes	-	1.14485	No	-	-	-	-	-	-	-	-	-
	LONRF3	Yes	Yes	3.8304	8.09765	Yes			-	-	-	-	no	-	-
	LOXHD1	No	Yes	-	8.04738	No	-	-	-	-	-	-	-	-	-
	LOXL2	No	Yes	-	1.67657	No	-	-	-	-	-	-	-	-	-
	LPAR2	No	Yes	-	10.1914	No	-	-	-	-	-	-	-	-	-
	LPAR3	No	Yes	-	2.61058	No	-	-	-	-	-	-	-	-	-
	LPAR5	No	Yes	-	3.28168	No	-	-	-	-	-	-	-	-	-
	LPCAT1	Yes	Yes	1.70087	1.96669	Yes	phosphatidylcholine acyl-chain remodeling	lipid droplet	1-acylglycerophosphocholine O-acyltransferase activity	-	-	-	no	-	-
	LPGAT1	Yes	Yes	1.57787	7.12292	Yes	-	cytoplasm	-	-	-	-	no	-	-
	LPP	Yes	Yes	1.22528	2.25277	Yes	-	focal adhesion	-	-	oncogene, fusion	lipoma, leukaemia	no	LEUKEMIA, ACUTE MYELOID	-
	LRCH3	No	Yes	-	1.02154	No	-	-	-	-	-	-	-	-	-
	LRCH4	No	Yes	-	1.77354	No	-	-	-	-	-	-	-	-	-
	LRFN4	Yes	Yes	1.51135	8.65656	Yes	-	-	protein binding	-	-	-	no	-	-
	LRIG2	No	Yes	-	1.69788	No	-	-	-	-	-	-	-	-	-
	LRP10	No	Yes	-	12.1203	No	-	-	-	-	-	-	-	-	-
	LRP2BP	No	Yes	-	2.29502	No	-	-	-	-	-	-	-	-	-
	LRP3	No	Yes	-	7.59713	No	-	-	-	-	-	-	-	-	-
	LRP5	Yes	Yes	1.46468	3.12013	Yes	Norrin sig-ling pathway	receptor complex	Wnt-activated receptor activity	yes	-	-	no	-	NS
	LRP8	No	Yes	-	2.2537	No	-	-	-	-	-	-	-	-	-
	LRRC29	No	Yes	-	6.55884	No	-	-	-	-	-	-	-	-	-
	LRRC32	No	Yes	-	7.83005	No	-	-	-	-	-	-	-	-	-
	LRRC37A15P	No	Yes	-	4.22384	No	-	-	-	-	-	-	-	-	-
	LRRC37A3	No	Yes	-	2.68361	No	-	-	-	-	-	-	-	-	-
	LRRC4	No	Yes	-	4.64642	No	-	-	-	-	-	-	-	-	-
	LRRC45	No	Yes	-	3.94641	No	-	-	-	-	-	-	-	-	-
	LRRC46	No	Yes	-	6.28257	No	-	-	-	-	-	-	-	-	-
	LRRC47	No	Yes	-	6.53174	No	-	-	-	-	-	-	-	-	-
	LRRC4B	No	Yes	-	5.50966	No	-	-	-	-	-	-	-	-	-
	LRRC59	No	Yes	-	2.5685	No	-	-	-	-	-	-	-	-	-
	LRRC7	No	Yes	-	2.17251	No	-	-	-	-	-	-	-	-	-
	LRRC75B	No	Yes	-	5.11089	No	-	-	-	-	-	-	-	-	-
	LRRC8B	No	Yes	-	6.81947	No	-	-	-	-	-	-	-	-	-
	LRRK1	Yes	Yes	3.1509	1.9031	Yes	-	cytosol	-	-	-	-	yes	-	-
	LRRN2	No	Yes	-	4.13506	No	-	-	-	-	-	-	-	-	-
	LRRN3	No	Yes	-	3.4758	No	-	-	-	-	-	-	-	-	-
	LRRTM4	No	Yes	-	1.78196	No	-	-	-	-	-	-	-	-	-
	LRSAM1	No	Yes	-	10.1963	No	-	-	-	-	-	-	-	-	-
	LSAMP	No	Yes	-	1.72627	No	-	-	-	-	-	-	-	-	-
	LSG1	No	Yes	-	3.26052	No	-	-	-	-	-	-	-	-	-
	LSM10	No	Yes	-	6.85411	No	-	-	-	-	-	-	-	-	-
	LSM12P1	No	Yes	-	8.66771	No	-	-	-	-	-	-	-	-	-
	LSM14B	No	Yes	-	10.5336	No	-	-	-	-	-	-	-	-	-
	LSP1	No	Yes	-	4.95301	No	-	-	-	-	-	-	-	-	-
	LSS	No	Yes	-	6.72174	No	-	-	-	-	-	-	-	-	-
	LTB4R	Yes	Yes	1.28936	5.55961	Yes	-	-	-	yes	-	-	no	-	M
	LTB4R2	No	Yes	-	10.7447	No	-	-	-	-	-	-	-	-	-
	LTBP3	Yes	Yes	1.41047	2.70711	Yes	-	collagen-containing extracellular matrix	-	yes	-	-	no	-	NS
	LTF	No	Yes	-	9.58538	No	-	-	-	-	-	-	-	-	-
	LTK	Yes	Yes	6.4686	12.7468	Yes	positive regulation of cardiac muscle cell apoptotic process	membrane	protein ki-se activity	-	-	-	no	-	-
	LTN1	No	Yes	-	7.85882	No	-	-	-	-	-	-	-	-	-
	LUC7L2	No	Yes	-	1.39897	No	-	-	-	-	-	-	-	-	-
	LY75-CD302	No	Yes	-	11.6333	No	-	-	-	-	-	-	-	-	-
	LYG1	No	Yes	-	6.32687	No	-	-	-	-	-	-	-	-	-
	LYN	Yes	Yes	2.03098	1.81334	Yes	positive regulation of stress-activated protein ki-se sig-ling cascade	perinuclear region of cytoplasm	protein tyrosine ki-se activity	-	-	-	no	-	-
	LYPLA1	No	Yes	-	2.25809	No	-	-	-	-	-	-	-	-	-
	LYPLA2	No	Yes	-	4.82017	No	-	-	-	-	-	-	-	-	-
	LYST	Yes	Yes	2.67997	2.22373	Yes	-	microtubule cytoskeleton	-	-	-	-	no	-	-
	LYZ	No	Yes	-	11.2827	No	-	-	-	-	-	-	-	-	-
	LZTR1	No	Yes	-	4.87806	No	-	-	-	-	-	-	-	-	-
	MACROD1	No	Yes	-	8.57981	No	-	-	-	-	-	-	-	-	-
	MADD	No	Yes	-	3.25508	No	-	-	-	-	-	-	-	-	-
	MAF1	No	Yes	-	6.4323	No	-	-	-	-	-	-	-	-	-
	MAFK	Yes	Yes	1.20823	10.327	Yes	negative regulation of transcription by RNA polymerase II	nucleoplasm	sequence-specific DNA binding	-	-	-	no	-	-
	MAGOH2P	No	Yes	-	7.23118	No	-	-	-	-	-	-	-	-	-
	MAK16	No	Yes	-	2.42038	No	-	-	-	-	-	-	-	-	-
	MAMDC4	No	Yes	-	2.14422	No	-	-	-	-	-	-	-	-	-
	MAML1	No	Yes	-	9.0318	No	-	-	-	-	-	-	-	-	-
	MAML2	No	Yes	-	7.53933	No	-	-	-	-	-	-	-	-	-
	MAML3	Yes	Yes	1.72958	2.20288	Yes	positive regulation of transcription by RNA polymerase II	nuclear speck	transcription coactivator activity	-	-	-	yes	-	-
	MAN2A2	No	Yes	-	3.25971	No	-	-	-	-	-	-	-	-	-
	MAN2B1	No	Yes	-	2.00381	No	-	-	-	-	-	-	-	-	-
	MAN2B2	No	Yes	-	3.83071	No	-	-	-	-	-	-	-	-	-
	MAN2C1	No	Yes	-	2.59081	No	-	-	-	-	-	-	-	-	-
	MANEA	No	Yes	-	6.62595	No	-	-	-	-	-	-	-	-	-
	MANEAL	No	Yes	-	7.31907	No	-	-	-	-	-	-	-	-	-
	MAOB	No	Yes	-	6.17617	No	-	-	-	-	-	-	-	-	-
	MAP2	No	Yes	-	3.73771	No	-	-	-	-	-	-	-	-	-
	MAP2K3	No	Yes	-	1.36826	No	-	-	-	-	-	-	-	-	-
	MAP2K7	No	Yes	-	2.63979	No	-	-	-	-	-	-	-	-	-
	MAP3K10	No	Yes	-	2.38641	No	-	-	-	-	-	-	-	-	-
	MAP3K3	No	Yes	-	1.27315	No	-	-	-	-	-	-	-	-	-
	MAP3K5	Yes	Yes	1.92742	6.88115	Yes	cellular response to hydrogen peroxide	IRE1-TRAF2-ASK1 complex	protein homodimerization activity	-	-	-	yes	-	-
	MAP4	No	Yes	-	1.99405	No	-	-	-	-	-	-	-	-	-
	MAP4K2	No	Yes	-	1.04029	No	-	-	-	-	-	-	-	-	-
	MAP4K4	No	Yes	-	1.98176	No	-	-	-	-	-	-	-	-	-
	MAP4K5	No	Yes	-	2.75074	No	-	-	-	-	-	-	-	-	-
	MAP7	No	Yes	-	3.22345	No	-	-	-	-	-	-	-	-	-
	MAPK1	No	Yes	-	1.20719	No	-	-	-	-	-	-	-	-	-
	MAPK11	No	Yes	-	7.30021	No	-	-	-	-	-	-	-	-	-
	MAPK13	No	Yes	-	3.21432	No	-	-	-	-	-	-	-	-	-
	MAPK14	No	Yes	-	4.2367	No	-	-	-	-	-	-	-	-	-
	MAPK8IP1	No	Yes	-	7.61816	No	-	-	-	-	-	-	-	-	-
	MAPK8IP3	No	Yes	-	5.54988	No	-	-	-	-	-	-	-	-	-
	MAPKAPK2	No	Yes	-	10.849	No	-	-	-	-	-	-	-	-	-
	MAPKBP1	No	Yes	-	4.63873	No	-	-	-	-	-	-	-	-	-
	MAPRE2	No	Yes	-	1.21508	No	-	-	-	-	-	-	-	-	-
	MAPRE3	No	Yes	-	5.13003	No	-	-	-	-	-	-	-	-	-
	MARCHF1	No	Yes	-	1.95799	No	-	-	-	-	-	-	-	-	-
	MARCHF2	No	Yes	-	1.75581	No	-	-	-	-	-	-	-	-	-
	MARCHF8	No	Yes	-	1.03738	No	-	-	-	-	-	-	-	-	-
	MARCKSL1P1	No	Yes	-	5.78584	No	-	-	-	-	-	-	-	-	-
	MARK2	No	Yes	-	11.5983	No	-	-	-	-	-	-	-	-	-
	MARK2P8	No	Yes	-	5.32871	No	-	-	-	-	-	-	-	-	-
	MARK4	No	Yes	-	1.47008	No	-	-	-	-	-	-	-	-	-
	MASP1	No	Yes	-	1.88436	No	-	-	-	-	-	-	-	-	-
	MAST3	Yes	Yes	1.46715	2.30808	Yes	-		-	-	-	-	no	-	-
	MAT2A	No	Yes	-	5.40613	No	-	-	-	-	-	-	-	-	-
	MAU2	No	Yes	-	7.31943	No	-	-	-	-	-	-	-	-	-
	MAZ	Yes	Yes	1.00923	1.74103	Yes	negative regulation of apoptotic sig-ling pathway	nucleus	DNA-binding transcription factor activity, RNA polymerase II-specific	-	-	-	no	-	-
	MBD1	No	Yes	-	1.193	No	-	-	-	-	-	-	-	-	-
	MBD2	No	Yes	-	1.49552	No	-	-	-	-	-	-	-	-	-
	MBLAC2	No	Yes	-	6.93118	No	-	-	-	-	-	-	-	-	-
	MBNL1	Yes	Yes	1.4991	1.20038	Yes	regulation of RNA splicing	cytoplasmic stress granule	double-stranded RNA binding	-	-	-	yes	-	-
	MBTPS1	No	Yes	-	1.23026	No	-	-	-	-	-	-	-	-	-
	MC1R	No	Yes	-	8.09441	No	-	-	-	-	-	-	-	-	-
	MCAM	No	Yes	-	3.03718	No	-	-	-	-	-	-	-	-	-
	MCEMP1	Yes	Yes	2.22693	6.85995	Yes	neutrophil degranulation	-	-		-	-	no	-	-
	MCF2L	No	Yes	-	3.01334	No	-	-	-	-	-	-	-	-	-
	MCM2	No	Yes	-	3.71286	No	-	-	-	-	-	-	-	-	-
	MCM3	No	Yes	-	3.84284	No	-	-	-	-	-	-	-	-	-
	MCM4	No	Yes	-	4.81635	No	-	-	-	-	-	-	-	-	-
	MDGA1	No	Yes	-	4.94859	No	-	-	-	-	-	-	-	-	-
	MDGA2	No	Yes	-	2.39941	No	-	-	-	-	-	-	-	-	-
	MDM4P1	No	Yes	-	4.60283	No	-	-	-	-	-	-	-	-	-
	MEAK7	No	Yes	-	1.13866	No	-	-	-	-	-	-	-	-	-
	MED12	No	Yes	-	2.80662	No	-	-	-	-	-	-	-	-	-
	MED14	No	Yes	-	1.76111	No	-	-	-	-	-	-	-	-	-
	MED15	No	Yes	-	1.12639	No	-	-	-	-	-	-	-	-	-
	MED22	No	Yes	-	3.80491	No	-	-	-	-	-	-	-	-	-
	MED25	No	Yes	-	5.3229	No	-	-	-	-	-	-	-	-	-
	MED26	No	Yes	-	9.36418	No	-	-	-	-	-	-	-	-	-
	MEF2B	No	Yes	-	3.5931	No	-	-	-	-	-	-	-	-	-
	MEF2D	No	Yes	-	4.30895	No	-	-	-	-	-	-	-	-	-
	MEGF11	No	Yes	-	2.53773	No	-	-	-	-	-	-	-	-	-
	MEGF6	No	Yes	-	4.94458	No	-	-	-	-	-	-	-	-	-
	MEIS1	Yes	Yes	3.48749	1.90733	Yes	-	-	DNA binding	-	-	-	yes	-	-
	MELTF	No	Yes	-	3.81859	No	-	-	-	-	-	-	-	-	-
	MERTK	No	Yes	-	3.63582	No	-	-	-	-	-	-	-	-	-
	METAP1	No	Yes	-	3.34483	No	-	-	-	-	-	-	-	-	-
	METRN	Yes	Yes	2.47458	6.93696	Yes	-	extracellular space	hormone activity	-	-	-	no	-	-
	MEX3B	No	Yes	-	8.44642	No	-	-	-	-	-	-	-	-	-
	MFGE8	No	Yes	-	5.68265	No	-	-	-	-	-	-	-	-	-
	MFHAS1	No	Yes	-	5.80793	No	-	-	-	-	-	-	-	-	-
	MFN1	No	Yes	-	3.09099	No	-	-	-	-	-	-	-	-	-
	MFN2	No	Yes	-	1.39833	No	-	-	-	-	-	-	-	-	-
	MFNG	No	Yes	-	2.60101	No	-	-	-	-	-	-	-	-	-
	MFSD12	Yes	Yes	2.36797	2.86778	Yes	cysteine transmembrane transport	melanosome	cysteine transmembrane transporter activity	-	-	-	no	-	-
	MFSD14C	No	Yes	-	1.66062	No	-	-	-	-	-	-	-	-	-
	MFSD2A	No	Yes	-	4.0104	No	-	-	-	-	-	-	-	-	-
	MFSD5	No	Yes	-	6.11752	No	-	-	-	-	-	-	-	-	-
	MFSD8	No	Yes	-	5.48647	No	-	-	-	-	-	-	-	-	-
	MGAM	No	Yes	-	4.61741	No	-	-	-	-	-	-	-	-	-
	MGAT1	No	Yes	-	2.23709	No	-	-	-	-	-	-	-	-	-
	MGAT3	No	Yes	-	2.08032	No	-	-	-	-	-	-	-	-	-
	MGAT5B	No	Yes	-	6.57072	No	-	-	-	-	-	-	-	-	-
	MGRN1	No	Yes	-	1.99589	No	-	-	-	-	-	-	-	-	-
	MIB2	Yes	Yes	1.75602	1.16634	Yes	-	-	-	-	-	-	no	-	-
	MICAL1	No	Yes	-	2.04667	No	-	-	-	-	-	-	-	-	-
	MICAL2	No	Yes	-	1.53961	No	-	-	-	-	-	-	-	-	-
	MICAL3	No	Yes	-	3.00448	No	-	-	-	-	-	-	-	-	-
	MICE	No	Yes	-	7.1822	No	-	-	-	-	-	-	-	-	-
	MICU2	No	Yes	-	3.91776	No	-	-	-	-	-	-	-	-	-
	MID1	No	Yes	-	7.09682	No	-	-	-	-	-	-	-	-	-
	MIDN	No	Yes	-	2.52922	No	-	-	-	-	-	-	-	-	-
	MIEF1	No	Yes	-	11.1348	No	-	-	-	-	-	-	-	-	-
	MIGA2	No	Yes	-	3.7941	No	-	-	-	-	-	-	-	-	-
	MIIP	No	Yes	-	2.45391	No	-	-	-	-	-	-	-	-	-
	MINK1	No	Yes	-	3.69969	No	-	-	-	-	-	-	-	-	-
	MITF	No	Yes	-	1.01126	No	-	-	-	-	-	-	-	-	-
	MKNK1	Yes	Yes	1.22105	1.18112	Yes	intracellular sig-l transduction	nucleoplasm	ATP binding	-	-	-	no	-	-
	MKS1	No	Yes	-	4.81899	No	-	-	-	-	-	-	-	-	-
	MLKL	No	Yes	-	1.8669	No	-	-	-	-	-	-	-	-	-
	MLLT6	No	Yes	-	2.58381	No	-	-	-	-	-	-	-	-	-
	MLXIP	No	Yes	-	1.41621	No	-	-	-	-	-	-	-	-	-
	MMP14	Yes	Yes	3.43237	7.59628	Yes	zymogen activation	intermediate filament cytoskeleton	metalloaminopeptidase activity	-	-	-	yes	-	-
	MMP17	Yes	Yes	5.83819	11.4335	Yes	-	-	-	-	-	-	no	-	-
	MMP21	No	Yes	-	4.83781	No	-	-	-	-	-	-	-	-	-
	MMP7	No	Yes	-	1.58476	No	-	-	-	-	-	-	-	-	-
	MMP9	No	Yes	-	7.07208	No	-	-	-	-	-	-	-	-	-
	MMRN2	No	Yes	-	5.76458	No	-	-	-	-	-	-	-	-	-
	MNT	Yes	Yes	1.37888	1.87671	Yes	negative regulation of transcription by RNA polymerase II	nucleoplasm	DNA-binding transcription repressor activity, RNA polymerase II-specific	-	-	-	no	-	-
	MOB1A	No	Yes	-	1.27922	No	-	-	-	-	-	-	-	-	-
	MOB1B	No	Yes	-	5.49448	No	-	-	-	-	-	-	-	-	-
	MOB2	No	Yes	-	4.96394	No	-	-	-	-	-	-	-	-	-
	MOB3A	Yes	Yes	1.21681	4.62637	Yes			metal ion binding	-	-	-	no	-	-
	MOB3C	No	Yes	-	8.66076	No	-	-	-	-	-	-	-	-	-
	MOGS	No	Yes	-	2.41807	No	-	-	-	-	-	-	-	-	-
	MOSMO	No	Yes	-	2.05363	No	-	-	-	-	-	-	-	-	-
	MOSPD1	No	Yes	-	2.95695	No	-	-	-	-	-	-	-	-	-
	MPHOSPH8	No	Yes	-	3.43833	No	-	-	-	-	-	-	-	-	-
	MPP2	No	Yes	-	5.4742	No	-	-	-	-	-	-	-	-	-
	MPV17L	Yes	Yes	2.89158	2.41083	Yes	negative regulation of mitochondrial outer membrane permeabilization involved in apoptotic sig-ling pathway	intracellular membrane-bounded organelle	molecular_function	-	-	-	no	-	-
	MRGPRX3	No	Yes	-	5.13638	No	-	-	-	-	-	-	-	-	-
	MRPL16	No	Yes	-	2.41444	No	-	-	-	-	-	-	-	-	-
	MRPL30	No	Yes	-	6.76208	No	-	-	-	-	-	-	-	-	-
	MRPL37P1	No	Yes	-	4.94883	No	-	-	-	-	-	-	-	-	-
	MRPL38	No	Yes	-	1.89845	No	-	-	-	-	-	-	-	-	-
	MRPS18AP1	No	Yes	-	5.29645	No	-	-	-	-	-	-	-	-	-
	MRPS2	No	Yes	-	9.63819	No	-	-	-	-	-	-	-	-	-
	MRPS30	No	Yes	-	1.81629	No	-	-	-	-	-	-	-	-	-
	MRPS31P5	No	Yes	-	1.72635	No	-	-	-	-	-	-	-	-	-
	MRPS9	No	Yes	-	5.66219	No	-	-	-	-	-	-	-	-	-
	MS4A2	No	Yes	-	2.30141	No	-	-	-	-	-	-	-	-	-
	MS4A3	No	Yes	-	3.46294	No	-	-	-	-	-	-	-	-	-
	MS4A4E	No	Yes	-	5.7663	No	-	-	-	-	-	-	-	-	-
	MS4A5	No	Yes	-	3.04233	No	-	-	-	-	-	-	-	-	-
	MS4A6A	No	Yes	-	5.05541	No	-	-	-	-	-	-	-	-	-
	MSANTD1	No	Yes	-	1.09364	No	-	-	-	-	-	-	-	-	-
	MSANTD4	No	Yes	-	3.92475	No	-	-	-	-	-	-	-	-	-
	MSH2	No	Yes	-	10.7148	No	-	-	-	-	-	-	-	-	-
	MSH5	No	Yes	-	1.20919	No	-	-	-	-	-	-	-	-	-
	MSH6	No	Yes	-	5.91458	No	-	-	-	-	-	-	-	-	-
	MSL2	Yes	Yes	1.04311	4.4594	Yes	histone H4-K16 acetylation	MSL complex	-	-	-	-	yes	-	-
	MSL3	No	Yes	-	2.28021	No	-	-	-	-	-	-	-	-	-
	MSN	No	Yes	-	3.35222	No	-	-	-	-	-	-	-	-	-
	MSRA	Yes	Yes	1.15068	2.76883	Yes	-	actin cytoskeleton	-	-	-	-	yes	-	-
	MSRB3	No	Yes	-	7.23858	No	-	-	-	-	-	-	-	-	-
	MST1	No	Yes	-	4.59336	No	-	-	-	-	-	-	-	-	-
	MST1L	No	Yes	-	6.20578	No	-	-	-	-	-	-	-	-	-
	MSTO2P	No	Yes	-	1.79787	No	-	-	-	-	-	-	-	-	-
	MTA1	No	Yes	-	4.48695	No	-	-	-	-	-	-	-	-	-
	MTA2	No	Yes	-	2.83536	No	-	-	-	-	-	-	-	-	-
	MTCL1	No	Yes	-	12.2029	No	-	-	-	-	-	-	-	-	-
	MTCO3P11	No	Yes	-	3.79232	No	-	-	-	-	-	-	-	-	-
	MTCYBP14	No	Yes	-	4.56595	No	-	-	-	-	-	-	-	-	-
	MTDH	No	Yes	-	2.50464	No	-	-	-	-	-	-	-	-	-
	MTFMT	No	Yes	-	2.61812	No	-	-	-	-	-	-	-	-	-
	MTFR1	No	Yes	-	3.28708	No	-	-	-	-	-	-	-	-	-
	MTFR2P1	No	Yes	-	4.01819	No	-	-	-	-	-	-	-	-	-
	MTHFR	No	Yes	-	3.41846	No	-	-	-	-	-	-	-	-	-
	MTHFSD	No	Yes	-	2.54722	No	-	-	-	-	-	-	-	-	-
	MTM1	No	Yes	-	1.61059	No	-	-	-	-	-	-	-	-	-
	MTMR1	No	Yes	-	2.31482	No	-	-	-	-	-	-	-	-	-
	MTMR12	No	Yes	-	4.30257	No	-	-	-	-	-	-	-	-	-
	MTMR14	No	Yes	-	2.53818	No	-	-	-	-	-	-	-	-	-
	MTMR3	No	Yes	-	1.65051	No	-	-	-	-	-	-	-	-	-
	MTMR4	No	Yes	-	1.57865	No	-	-	-	-	-	-	-	-	-
	MTMR7	No	Yes	-	6.32273	No	-	-	-	-	-	-	-	-	-
	MTMR9	Yes	Yes	1.10347	10.0058	Yes	regulation of phosphatidylinositol dephosphorylation	protein-containing complex	-	-	-	-	no	-	-
	MTND1P10	No	Yes	-	2.564	No	-	-	-	-	-	-	-	-	-
	MTND2P12	No	Yes	-	2.61815	No	-	-	-	-	-	-	-	-	-
	MTND5P5	No	Yes	-	6.23772	No	-	-	-	-	-	-	-	-	-
	MTPN	No	Yes	-	4.62087	No	-	-	-	-	-	-	-	-	-
	MTR	No	Yes	-	11.8213	No	-	-	-	-	-	-	-	-	-
	MUC1	No	Yes	-	8.15039	No	-	-	-	-	-	-	-	-	-
	MUC4	Yes	Yes	2.8303	9.76096	Yes	-	-	-	yes	oncogene	HNSCC	no	-	NS
	MUC6	No	Yes	-	8.08129	No	-	-	-	-	-	-	-	-	-
	MVD	No	Yes	-	1.69313	No	-	-	-	-	-	-	-	-	-
	MVP	Yes	Yes	1.94592	3.395	Yes	negative regulation of protein tyrosine ki-se activity	perinuclear region of cytoplasm	protein phosphatase binding	-	-	-	no	-	-
	MX2	Yes	Yes	3.20476	1.89172	Yes	response to interferon-alpha	nuclear pore	-	-	-	-	no	-	-
	MXD4	Yes	Yes	2.02059	6.70609	Yes	-	-	-	-	-	-	no	-	-
	MXRA7	Yes	Yes	3.88255	3.27109	Yes		endoplasmic reticulum		-	-	-	no	-	-
	MXRA8	No	Yes	-	10.0907	No	-	-	-	-	-	-	-	-	-
[truncated: 2,709 more rows]

## Sheet: Supplementary Table 8
	Supplementary Table 8. Differentially expressed genes between KMT2A-rearranged infant AML and monocyte progenitor (MOP) cells single-cell mRNA data
	Gene	baseMean	log2FoldChange	lfcSE	pvalue	padj	Overlap with KMT2A B-ALL	Biological process
	VAMP3	29.3223	1.5803	0.700081	0.0047748	0.0463497	No	-
	EFHD2	101.435	1.37047	0.477821	0.00100404	0.0155338	Yes	-
	IFFO2	10.4466	2.78082	1.34003	0.00124862	0.0181892	No	-
	UBR4	59.9351	1.39877	0.518711	0.00179514	0.023415	No	-
	CDC42	417.135	1.86768	0.389806	3.03483e-07	3.05642e-05	No	-
	FGR	59.4654	1.85249	0.618099	0.000412692	0.00814036	No	-
	THEMIS2	30.6141	1.5447	0.666487	0.00384029	0.0399833	Yes	-
	PTAFR	39.0338	2.51338	0.714464	6.79099e-05	0.00209203	No	-
	LAPTM5	277.756	1.1414	0.453824	0.00368138	0.0390271	Yes	negative regulation of autophagic cell death
	PTP4A2	158.18	1.6586	0.460401	6.39922e-05	0.00200675	No	-
	SFPQ	282.772	1.41312	0.496061	0.00114596	0.0169771	No	-
	BMP8B	4.89228	4.03672	1.5284	0.000748404	0.0125021	No	-
	COL9A2	15.8492	2.83777	0.921572	0.000256082	0.00569586	No	-
	CITED4	117.49	2.6652	0.70792	1.79137e-05	0.000753528	No	-
	ARTN	7.53484	4.09282	1.21928	5.86754e-05	0.00188517	Yes	-
	RNF11	26.2065	1.79718	0.660102	0.0008956	0.01417	Yes	protein autoubiquitination
	LRP8	10.1137	3.01471	0.966439	0.000181747	0.00442542	No	-
	LEPROT	33.0658	2.03787	0.63582	0.000199522	0.00477053	No	-
	TCTEX1D1	13.958	2.30956	0.87325	0.000729456	0.0122845	No	-
	GADD45A	24.974	1.49325	0.676045	0.00445697	0.0443554	No	-
	LMO4	48.3042	1.50114	0.509191	0.000679659	0.0116898	No	-
	FAM102B	16.8389	1.78681	0.749493	0.00224014	0.0272828	Yes	-
	TMEM167B	37.7399	1.40246	0.560679	0.00262286	0.0307981	No	-
	HIPK1	78.1869	1.50594	0.546043	0.00125951	0.0182796	No	-
	FCGR1B	16.3582	2.42893	0.751407	0.000146113	0.00377874	No	-
	CH17-373J23.1	37.1157	2.71506	0.678886	6.16682e-06	0.000335189	No	-
	TXNIP	212.739	1.22704	0.503072	0.0039203	0.040695	No	-
	MCL1	213.462	2.16983	0.638335	0.000100643	0.002849	No	-
	CTSS	203.818	2.46033	0.543325	6.94845e-07	6.11581e-05	No	-
	CDC42SE1	29.2288	1.68987	0.589536	0.000725975	0.0122841	No	-
	S100A10	449.687	3.56101	0.496827	1.38791e-13	9.0856e-11	Yes	protein localization to plasma membrane
	S100A6	1159.19	1.89822	0.481043	1.42694e-05	0.000638708	No	-
	S100A4	1447.99	1.71389	0.468215	5.29075e-05	0.00175365	No	-
	TPM3	523.294	1.13663	0.358733	0.000547671	0.0101348	No	-
	RIT1	36.6102	2.50104	0.712693	5.23814e-05	0.00174727	No	-
	FCER1G	349.414	1.25387	0.519995	0.00469339	0.0458141	No	-
	FCGR2A	21.4887	2.45106	0.744456	0.0001208	0.00324474	No	-
	NCF2	65.7863	2.43792	0.631453	1.46525e-05	0.000645023	No	-
	RGS1	14.5485	2.92984	1.06148	0.000233489	0.00532803	No	-
	PTPRC	158.492	1.98486	0.491309	7.64436e-06	0.000398344	Yes	regulation of protein tyrosine kinase activity
	MIR181A1HG	16.8749	2.51606	0.800313	0.0002133	0.00499799	No	-
	ARL8A	40.0727	1.50754	0.6228	0.00259459	0.0305345	Yes	-
	PPP1R15B	60.1012	1.74458	0.675741	0.00151383	0.0206457	No	-
	MDM4	89.1637	1.56403	0.557177	0.000823795	0.0134125	No	-
	SRGAP2	25.9781	1.93356	0.636273	0.000340906	0.0070427	No	-
	RASSF5	17.7355	2.47085	0.823333	0.000198368	0.00476539	No	-
	YOD1	16.2443	1.70444	0.770552	0.00422973	0.0427438	No	-
	CR1	5.03381	3.66729	1.60467	0.0019718	0.025041	No	-
	C1orf132	12.4894	4.18339	0.976865	1.767e-06	0.000126285	No	-
	SLC30A1	23.016	2.21822	0.72246	0.000256134	0.00569586	No	-
	CAPN2	57.8639	2.30297	0.571404	9.71565e-06	0.000486898	Yes	proteolysis involved in cellular protein catabolic process
	WDR26	48.6699	1.90582	0.580127	0.000160151	0.0040226	No	-
	IRF2BP2	274.627	1.5901	0.445575	8.1751e-05	0.00239849	No	-
	CHML	39.9098	1.501	0.628097	0.00281287	0.0323403	No	-
	HNRNPU	433.003	1.04739	0.40336	0.00371511	0.0391895	No	-
	NLRP3	43.3566	2.4609	0.707199	6.26529e-05	0.00198001	No	-
	ID2	55.2211	2.8393	0.539625	2.01817e-08	3.20278e-06	No	-
	KLF11	14.5438	2.21704	0.859126	0.00081528	0.0133634	No	-
	ITSN2	42.3247	1.31015	0.559034	0.00458797	0.045122	No	-
	YPEL5	85.302	2.63459	0.669645	5.06053e-06	0.000291231	No	-
	RHOQ	27.8525	2.14021	0.734981	0.000375236	0.00763149	No	-
	B3GNT2	31.4702	1.58798	0.616555	0.00202759	0.0254945	No	-
	SERTAD2	46.3518	1.88377	0.581345	0.000214371	0.004999	No	-
	MEIS1	28.8343	5.19634	0.770771	2.79842e-12	1.22128e-09	Yes	-
	MEIS1-AS2	6.64473	6.13805	1.71039	1.01557e-05	0.000501749	No	-
	PLEK	250.959	2.15774	0.477194	1.12889e-06	9.02595e-05	No	-
	AAK1	71.5888	2.13393	0.522638	7.06032e-06	0.000371248	No	-
	ANXA4	30.3597	2.4407	0.601617	6.17639e-06	0.000335189	No	-
	TGOLN2	88.2463	1.22654	0.448104	0.00175982	0.0230982	No	-
	RNF103	10.9079	2.18152	1.03274	0.00294934	0.0335048	No	-
	RGPD5	6.79172	4.94016	1.4966	3.91768e-05	0.00138161	No	-
	ACTR3	178.064	1.08802	0.411116	0.00308007	0.034478	No	-
	ZEB2	440.461	2.66356	0.474408	3.81315e-09	8.15081e-07	No	-
	ZEB2-AS1	13.1598	1.83598	0.811149	0.00322024	0.0355369	No	-
	LINC01412	5.08174	7.56442	2.9779	5.91645e-05	0.00189507	No	-
	NR4A2	37.0211	2.99125	0.908124	8.84884e-05	0.00256739	No	-
	TANC1	5.65528	2.7741	1.66815	0.00487567	0.0470238	No	-
	BAZ2B	52.8684	2.11467	0.523411	6.97614e-06	0.000369031	No	-
	PDK1	29.8386	1.73301	0.658521	0.00111727	0.0166938	No	-
	LINC01116	5.14768	4.74076	1.58034	0.000214368	0.004999	No	-
	STK17B	91.2828	2.95811	0.575862	2.46157e-08	3.73659e-06	No	-
	SLC11A1	24.9724	2.51797	0.900146	0.000334226	0.00698211	No	-
	ARL4C	17.9109	3.69678	0.825769	8.72336e-07	7.19437e-05	Yes	endocytic recycling
	BHLHE40	26.089	3.4751	0.747876	3.39861e-07	3.32682e-05	Yes	negative regulation of transcription, DNA-templated
	CAMK1	24.2787	4.0284	0.842273	2.46608e-07	2.60907e-05	Yes	positive regulation of protein serine/threonine kinase activity
	SLC6A6	12.0648	3.54972	1.02901	4.67157e-05	0.00158864	No	-
	SH3BP5	12.2084	3.05468	0.967517	0.000172163	0.00428089	Yes	intracellular signal transduction
	ANKRD28	196.745	3.53423	1.27755	0.000556771	0.0102444	No	-
	MYD88	21.8606	1.62665	0.680748	0.00315958	0.0350938	No	-
	CSRNP1	14.6664	2.31119	0.944654	0.00130414	0.018789	No	-
	CTNNB1	74.7206	1.64999	0.616306	0.00142782	0.0198272	No	-
	ARHGEF3	10.6428	2.98554	0.954759	0.000159083	0.00401502	No	-
	LINC00877	7.7767	3.00961	1.10504	0.000503192	0.00944522	No	-
	HTR1F	3.69852	4.84802	2.02403	0.00131724	0.0189439	No	-
	MTRNR2L12	518.954	1.60035	0.552426	0.000728264	0.0122845	No	-
	NXPE3	18.9813	2.92304	0.768967	1.87833e-05	0.000777612	No	-
	ATG3	75.7082	1.34745	0.457379	0.000859532	0.0137411	No	-
	EAF2	68.9713	1.2355	0.50625	0.00393456	0.0407268	No	-
	H1FX	421.975	1.66915	0.47112	7.13903e-05	0.00216111	No	-
	SLC25A36	59.0858	1.62574	0.520873	0.000371943	0.00759402	No	-
	P2RY13	28.2304	4.06948	0.760565	9.24845e-09	1.67014e-06	No	-
	MBNL1	335.537	2.14396	0.466941	8.34994e-07	6.94105e-05	Yes	regulation of RNA splicing
	RAP2B	44.0214	1.46295	0.566288	0.00198017	0.0251093	No	-
	TIPARP	34.2202	1.88166	0.887862	0.00444864	0.044334	No	-
	CCNL1	317.494	2.17481	0.640539	0.000113679	0.00312127	No	-
	WDR49	18.1534	2.17307	0.79313	0.000708312	0.0120436	No	-
	TTC14	31.3786	1.38634	0.565548	0.00320277	0.0354305	No	-
	TRA2B	224.982	1.45835	0.41782	0.000125782	0.00333529	No	-
	BCL6	17.1291	4.55802	1.07546	1.01876e-06	8.27173e-05	No	-
	LPP	26.9039	1.56757	0.672149	0.00293793	0.0334477	Yes	-
	IL1RAP	24.0982	1.95329	0.704618	0.000788539	0.0129861	No	-
	PPP1R2	58.988	1.67271	0.50491	0.000172616	0.00428089	No	-
	CPEB2	20.0234	4.92603	0.8612	3.69308e-10	1.02355e-07	Yes	cellular response to hypoxia
	FBXL5	51.1579	1.65827	0.611734	0.00142921	0.0198272	No	-
	BST1	60.9716	1.38584	0.51469	0.00167457	0.0223432	No	-
	IGFBP7	123.578	1.37054	0.504017	0.00177371	0.0232223	No	-
	EREG	26.8923	1.88738	0.942601	0.00463234	0.0454725	No	-
	DDIT4L	27.5528	6.24238	0.959734	8.57115e-13	4.27496e-10	No	-
	UBE2D3	231.321	1.02634	0.410226	0.00452088	0.0447558	No	-
	ANXA5	196.216	1.24223	0.438204	0.00145538	0.0200575	No	-
	ELF2	62.4303	2.01921	0.508824	1.04813e-05	0.000512997	No	-
	SETD7	16.1684	2.34768	0.806199	0.000291806	0.00631483	Yes	heterochromatin organization
	TMEM154	16.4664	1.74277	0.770618	0.00303832	0.0342555	No	-
	TLR2	28.7401	1.49859	0.627328	0.00351204	0.0378278	No	-
	PDGFC	10.6455	2.35964	0.929273	0.00100862	0.0155724	No	-
	DDX60L	22.1733	2.57282	0.687317	1.66341e-05	0.000711126	No	-
	ROPN1L	7.03321	2.6261	1.14151	0.00204522	0.0255727	Yes	-
	ZFR	85.2373	2.48561	0.469597	1.91205e-08	3.08105e-06	No	-
	NPR3	15.7291	4.96979	1.02985	4.01478e-08	5.68255e-06	No	-
	PRLR	26.4319	2.56565	0.753435	9.89544e-05	0.0028088	No	-
	FYB	66.8115	1.87794	0.610519	0.000263247	0.00582928	No	-
	PTGER4	78.1546	3.62715	0.553294	6.28501e-12	2.43812e-09	No	-
	EMB	222.31	1.72784	0.478537	5.14788e-05	0.00172817	Yes	-
	PARP8	37.7605	2.11494	0.626918	8.05069e-05	0.002382	No	-
	PDE4D	35.1599	1.65989	0.69156	0.00319137	0.0354093	No	-
	SREK1	118.589	1.27229	0.471532	0.00204601	0.0255727	No	-
	VCAN	157.016	1.96488	0.646053	0.000376742	0.00764728	No	-
	MEF2C	80.7778	1.3686	0.491143	0.00144045	0.0199041	No	-
	RHOBTB3	21.6229	2.49681	0.689289	3.67419e-05	0.00131793	No	-
	CAST	143.507	3.3072	0.498957	3.5824e-12	1.50088e-09	Yes	negative regulation of type B pancreatic cell apoptotic process
	CHD1	75.289	1.16261	0.464206	0.00371541	0.0391895	No	-
	AFF4	42.7596	1.43157	0.620388	0.00407924	0.0416027	No	-
	HBEGF	25.4696	4.34265	0.915484	7.04894e-08	9.11489e-06	No	-
	DIAPH1	83.8024	1.27304	0.450606	0.00135316	0.0192046	No	-
	ARHGAP26	23.4067	1.65178	0.729746	0.0040322	0.0413241	No	-
	ADRB2	14.9232	2.27996	0.832134	0.000637066	0.0110841	No	-
	CLINT1	115.081	1.60393	0.444596	6.94888e-05	0.00212142	No	-
	LCP2	33.4121	1.51708	0.587513	0.00203952	0.0255727	No	-
	DUSP1	301.228	2.36817	0.638115	2.64632e-05	0.00100063	No	-
	CPEB4	21.4514	1.84557	0.765476	0.00222449	0.027187	No	-
	F13A1	17.7809	1.91768	0.903093	0.00475779	0.0462703	No	-
	LY86	95.9669	1.44868	0.502902	0.00105452	0.0159917	No	-
	NEDD9	10.7549	2.32155	0.907937	0.00105502	0.0159917	No	-
	TMEM170B	41.9106	1.43751	0.634815	0.00528988	0.0496135	No	-
	MYLIP	71.0854	1.39945	0.545519	0.00220306	0.0270049	No	-
	FAM65B	32.5226	4.0411	0.811322	1.07564e-07	1.29497e-05	No	-
	TRIM38	79.2336	1.59683	0.554364	0.00066902	0.0115442	No	-
	GABBR1	11.0037	6.88893	1.64895	2.58223e-07	2.70462e-05	Yes	gamma-aminobutyric acid signaling pathway
	HLA-F	13.3839	1.98622	1.43767	0.00467763	0.0457456	Yes	negative regulation of neuron death
	HLA-A	456.122	1.43326	0.391855	6.45923e-05	0.00201952	No	-
	HLA-C	419.818	1.40538	0.446276	0.000431322	0.00842847	No	-
	HLA-B	908.868	1.93127	0.398336	2.44449e-07	2.60907e-05	Yes	protection from natural killer cell mediated cytotoxicity
	DDX39B	32.0102	1.36536	0.563639	0.00354582	0.0380912	No	-
	TNF	10.5463	3.29678	1.00805	7.73035e-05	0.00230677	No	-
	HLA-DRA	683.806	1.26287	0.38131	0.000299638	0.00642367	No	-
	HLA-DRB1	374.879	1.73754	0.537177	0.000265568	0.00585076	No	-
	TREM1	41.4553	4.26042	0.846367	2.41316e-08	3.73182e-06	Yes	-
	PTP4A1	49.2253	1.36428	0.556884	0.00347742	0.0377076	No	-
	LMBRD1	19.3397	1.98974	0.705459	0.000691596	0.0118405	No	-
	COL19A1	8.42379	8.64502	2.92412	4.01651e-07	3.75616e-05	No	-
	OGFRL1	50.5587	2.35364	0.54511	1.77238e-06	0.000126285	Yes
	TMEM30A	58.1731	1.86025	0.500404	3.29158e-05	0.00121395	No	-
	AKIRIN2	35.9357	2.06224	0.634721	0.000149554	0.00383012	No	-
	UBE2J1	99.3292	2.97615	0.505916	7.59141e-10	1.93933e-07	No	-
	EPHA7	3.67052	6.69616	3.11147	0.00090144	0.0142194	No	-
	CD164	117.608	1.57968	0.501507	0.000388707	0.00782945	No	-
	ZBTB24	13.1319	2.09304	0.81807	0.00132144	0.0189439	No	-
	HEY2	4.27652	7.14568	3.02444	0.000245875	0.00555021	No	-
	MED23	22.8683	1.71825	0.636676	0.00108987	0.0164013	No	-
	BCLAF1	200.462	1.76562	0.437408	1.18713e-05	0.000557577	No	-
	HEBP2	97.7039	1.29355	0.483648	0.00201316	0.0254285	No	-
	CITED2	216.693	2.02621	0.502469	1.00277e-05	0.000497772	No	-
	STX11	53.2834	1.85338	0.788731	0.00240036	0.0286022	No	-
	TAGAP	56.2187	2.04876	0.792531	0.00111691	0.0166938	No	-
	IGF2R	6.29826	2.76431	1.34473	0.00355166	0.0381148	No	-
	MLLT4	4.10388	3.69539	1.65762	0.00233187	0.0281382	No	-
	AGR2	4.43926	5.02301	2.18626	0.00172987	0.0228482	No	-
	AHR	71.1034	3.13102	0.762373	3.62828e-06	0.000232107	No	-
	HDAC9	26.8565	1.57676	0.668907	0.0035652	0.0381429	No	-
	HOTAIRM1	20.9842	3.21563	0.73623	1.09072e-06	8.78781e-05	No	-
	HOXA3	9.56812	8.85889	2.94363	1.96426e-07	2.18869e-05	No	-
	HOXA4	6.3501	4.80104	1.51738	6.83898e-05	0.00210063	No	-
	HOXA5	48.7039	7.70001	0.903112	1.40308e-19	2.44932e-16	No	-
	HOXA6	12.0969	9.32553	2.93391	7.96898e-09	1.46434e-06	Yes	-
	HOXA7	5.83376	4.71308	1.55854	0.000125047	0.00333529	No	-
	HOXA9	71.1908	4.90505	0.559209	2.89778e-19	4.33591e-16	No	-
	HOXA10-AS	3.22891	6.35968	3.16435	0.00181586	0.0236264	No	-
	HOXA10	40.0466	6.32709	0.769666	3.99941e-18	5.23623e-15	No	-
	HOXA11	24.9429	10.6279	2.98602	4.8821e-13	2.84084e-10	No	-
	JAZF1	13.3369	1.84484	0.85374	0.00419679	0.042553	No	-
	CREB5	5.88584	2.50073	1.35178	0.00423194	0.0427438	No	-
	MYO1G	68.4887	1.87764	0.560246	0.000150203	0.00383713	No	-
	UPP1	17.206	2.47708	0.876175	0.000339744	0.00703895	No	-
	SBDS	41.1468	1.75067	0.549603	0.000258238	0.00573048	No	-
	GNG11	32.5687	3.11925	0.726858	2.85873e-06	0.000193176	No	-
	ARPC1B	331.801	1.38162	0.375757	6.6757e-05	0.00206974	Yes	Arp2/3 complex-mediated actin nucleation
	PILRA	30.4947	1.65764	0.738356	0.00362819	0.0387377	No	-
	POLR2J3	66.1118	1.56813	0.561555	0.0010238	0.0157002	No	-
	NAMPT	102.095	2.04376	0.708706	0.000536994	0.00999019	No	-
	PIK3CG	18.4522	1.99649	0.738335	0.000982045	0.0152384	No	-
	PRKAR2B	20.9966	2.42675	0.712942	8.88794e-05	0.00257161	No	-
	CAPZA2	81.9983	1.21108	0.456367	0.0024231	0.028775	No	-
	ZNF800	30.6495	1.76767	0.657471	0.00120285	0.0175468	No	-
	MTPN	156.825	1.09971	0.43312	0.00409877	0.0416949	No	-
	CASP2	53.3893	1.34497	0.504626	0.00182166	0.0236725	No	-
	EPHA1-AS1	20.8665	1.94584	0.685015	0.000691843	0.0118405	No	-
	PTPRN2	6.05554	3.18242	1.25393	0.000917012	0.0144	No	-
	IL3RA	28.5804	2.35863	0.627795	2.37903e-05	0.000922886	No	-
	PIGA	8.8122	2.15582	0.995739	0.00308079	0.034478	No	-
	AP1S2	120.539	2.01236	0.530292	2.89363e-05	0.00108204	No	-
	SAT1	452.77	2.70597	0.45554	4.40752e-10	1.1837e-07	No	-
	MID1IP1	83.4214	1.43611	0.53084	0.00147173	0.0202057	No	-
	DDX3X	116.032	1.30623	0.514958	0.00313044	0.034844	No	-
	MIR222HG	37.6705	2.40203	0.906194	0.000862484	0.0137411	No	-
	RP2	36.5945	1.71236	0.586766	0.000597448	0.010752	No	-
	CFP	69.7693	1.70333	0.618246	0.00110587	0.0165706	No	-
	MSN	195.348	1.32071	0.39801	0.000254274	0.00569381	No	-
	SH3BGRL	215.736	1.31878	0.407478	0.000309548	0.006581	No	-
	TSC22D3	151.93	2.74922	0.629274	1.23286e-06	9.33009e-05	No	-
	IL13RA1	20.6647	1.85019	0.726691	0.00170899	0.0226582	No	-
	ZBTB33	16.6334	1.64164	0.736816	0.00433158	0.0435403	No	-
	IDS	49.4703	2.60328	0.765278	4.19376e-05	0.00145448	No	-
	FLNA	234.088	1.19876	0.44901	0.00251663	0.0297172	Yes	positive regulation of potassium ion transmembrane transport
	ASAH1	98.0023	1.40727	0.490144	0.00103061	0.0157816	No	-
	DOK2	25.6846	2.06651	0.711669	0.000609281	0.0108515	Yes	-
	DPYSL2	49.1415	1.36958	0.530395	0.00236093	0.0283908	No	-
	RP11-489E7.4	9.53328	4.31596	1.07918	4.52934e-06	0.000272646	No	-
	RAB11FIP1	176.092	2.99712	0.640131	2.65135e-07	2.72257e-05	No	-
	LETM2	6.46662	4.36086	1.32573	0.000104741	0.00291329	No	-
	TACC1	54.6071	1.33306	0.550251	0.00378671	0.0396313	No	-
	LYN	51.0341	1.61045	0.549547	0.000696064	0.0118739	Yes	positive regulation of stress-activated protein kinase signaling cascade
	RIPK2	33.032	2.31174	0.689245	0.000100999	0.00285139	No	-
	RNF19A	42.4041	2.40104	0.600146	6.40693e-06	0.000344134	Yes	-
	YWHAZ	268.105	1.22733	0.390584	0.000526487	0.00981214	No	-
	KLF10	49.5971	2.96079	0.682935	1.30423e-06	9.68831e-05	No	-
	FAM91A1	47.0166	2.78193	0.577257	1.23388e-07	1.4521e-05	No	-
	RNF139	22.8492	1.54889	0.704621	0.0044999	0.0445903	No	-
	TRIB1	63.8304	5.24962	0.797863	8.21748e-13	4.27496e-10	No	-
	DENND3	47.6304	1.99113	0.62078	0.000215729	0.004999	No	-
	RP11-809O17.1	5.14443	3.08477	1.4225	0.00263809	0.0308759	No	-
	C9orf72	17.8751	2.11066	0.757851	0.000730109	0.0122845	No	-
	B4GALT1	29.1574	1.82315	0.669811	0.000822093	0.0134125	No	-
	TLN1	97.1035	1.52585	0.47482	0.000320572	0.0067969	No	-
	RECK	17.8673	2.97291	0.814397	3.37649e-05	0.00123655	No	-
	KLF9	6.92361	8.19889	2.96174	5.79127e-06	0.00032219	No	-
	ZFAND5	124.196	1.95016	0.601837	0.000212667	0.00499434	No	-
	ANXA1	694.161	3.19398	0.488042	1.02739e-11	3.71065e-09	Yes	positive regulation of wound healing
	TLE4	94.1267	1.27825	0.544908	0.00476534	0.0463007	No	-
	TLE1	11.5276	2.05977	1.04515	0.00326804	0.0358799	No	-
	UBQLN1	55.121	1.48297	0.509349	0.000836797	0.0135886	No	-
	CTSL	6.52944	4.00535	1.37574	0.000363886	0.00744402	No	-
	KLF4	143.844	2.46029	0.630457	1.44936e-05	0.000643275	No	-
	SLC31A2	25.1384	2.14682	0.705867	0.000297007	0.00638987	No	-
	HSPA5	457.502	1.0341	0.383709	0.00281252	0.0323403	No	-
	ZBTB43	38.132	3.01325	0.611039	1.05124e-07	1.28866e-05	No	-
	RNH1	197.764	1.46028	0.454044	0.000331218	0.00696622	No	-
	PHLDA2	5.10183	2.93517	1.43823	0.0031396	0.0349089	No	-
	TPP1	112.77	1.28742	0.4253	0.000704723	0.0120021	No	-
	EIF4G2	189.16	1.31797	0.442369	0.000860171	0.0137411	No	-
	FAR1	66.9721	1.53162	0.483502	0.000343476	0.00706791	No	-
	MPPED2	7.69235	6.41103	1.66754	2.45181e-06	0.000170068	No	-
	RP5-1024C24.1	5.71192	7.82959	2.95759	2.11424e-05	0.000851715	No	-
	FBXO3	17.4547	2.00648	0.733281	0.000863249	0.0137411	No	-
	CD44	214.864	1.8383	0.506193	5.56177e-05	0.0018111	No	-
	TRAF6	9.95262	2.2515	0.956872	0.0017357	0.0228964	No	-
	MS4A6A	182.702	1.99692	0.495635	1.14823e-05	0.000546663	No	-
	MS4A7	45.479	4.83785	0.685995	3.61965e-13	2.23013e-10	No	-
	FTH1	1145.4	1.78244	0.464234	2.36384e-05	0.000922082	No	-
	AHNAK	240.657	3.75605	0.480245	5.82243e-16	5.08201e-13	Yes	-
	PLA2G16	8.54491	4.719	1.22961	8.49155e-06	0.000433856	No	-
	FERMT3	53.5721	1.53351	0.646522	0.00393005	0.0407268	No	-
	SF1	135.767	1.15444	0.42579	0.0022506	0.0273466	No	-
	NEAT1	572.972	3.09223	1.21511	0.00106036	0.0160263	No	-
	CATSPER1	8.56579	3.25446	1.04643	0.000144509	0.0037465	No	-
	RBM14	29.4059	1.74194	0.615555	0.000862703	0.0137411	No	-
	KDM2A	41.3739	1.52227	0.579667	0.0019004	0.0244231	No	-
	FOLR2	3.17601	4.31372	2.27324	0.00457974	0.045122	No	-
	RELT	39.242	1.81681	0.60553	0.000400206	0.007954	No	-
	ACER3	20.3547	1.80497	0.701641	0.00147192	0.0202057	No	-
	PICALM	32.4678	1.56051	0.620347	0.00241992	0.0287699	No	-
	ZC3H12C	10.93	3.93377	0.972541	3.6233e-06	0.000232107	No	-
	PAFAH1B2	46.1582	1.35556	0.517186	0.00213359	0.0264151	No	-
	PCSK7	42.1149	2.02696	0.57287	5.56783e-05	0.0018111	No	-
	IL10RA	25.6854	1.99601	0.678317	0.000440079	0.0085434	Yes	ubiquitin-dependent endocytosis
	FEZ1	28.3765	10.8493	2.99836	7.64063e-14	5.3352e-11	No	-
	APLP2	298.234	1.21742	0.472305	0.00322323	0.0355369	No	-
	VIM	2154.83	2.21843	0.4478	1.30511e-07	1.50217e-05	No	-
	SKIDA1	15.5091	5.12986	0.968968	4.53993e-09	9.32377e-07	No	-
	COMMD3	40.5394	1.74776	0.625027	0.000823068	0.0134125	No	-
	BMI1	26.4967	2.6876	0.662998	4.50115e-06	0.000272515	Yes	positive regulation of ubiquitin-protein transferase activity
	RP11-573G6.10	3.26662	6.40062	3.15388	0.00166482	0.0222414	No	-
	OTUD1	42.2095	3.83129	0.649565	4.85025e-10	1.27004e-07	No	-
	RAB18	33.1623	1.44264	0.594345	0.00350562	0.0378145	No	-
	MAP3K8	38.7656	2.43211	0.627074	1.39267e-05	0.000626046	No	-
	RET	5.04404	3.20197	1.4618	0.00264106	0.0308759	No	-
	CSGALNACT2	42.93	1.82384	0.635645	0.000641373	0.0111405	No	-
	NCOA4	120.986	1.27969	0.468128	0.00159915	0.0216123	No	-
	FAM21A	21.3249	1.67869	0.743053	0.00378756	0.0396313	No	-
	JMJD1C	136.266	2.15537	0.483478	9.64969e-07	7.89616e-05	No	-
	DDX21	184.913	1.18694	0.39391	0.000856323	0.0137411	No	-
	PSAP	312.05	1.35765	0.485114	0.00138764	0.0194306	No	-
	VCL	57.9419	1.48931	0.499709	0.000645621	0.0111958	No	-
	ZNF503	15.1177	3.25967	0.964486	4.01734e-05	0.00140728	No	-
	FAS	11.3712	1.96816	0.892965	0.00309864	0.0346373	No	-
	LIPA	22.6305	1.73584	0.677563	0.00183092	0.0237634	No	-
	LCOR	17.0989	1.85439	0.745762	0.00154716	0.0210454	No	-
	FRAT1	16.352	2.2548	0.873359	0.000938234	0.0146892	No	-
	RRP12	27.0645	1.65825	0.717186	0.00277704	0.0320692	No	-
	SFXN3	12.86	3.34524	0.884704	1.69471e-05	0.00072156	Yes	mitochondrial transmembrane transport
	ITPRIP	17.5429	2.27611	0.852662	0.000667913	0.0115441	No	-
	ADRB1	5.54987	3.32032	1.40987	0.00134593	0.019154	No	-
	CCDC186	24.1633	2.01019	0.676006	0.000427077	0.00837679	No	-
	FAM160B1	20.5518	1.81046	0.721933	0.00153624	0.020924	No	-
	FAM204A	55.846	1.44569	0.510509	0.00113799	0.0168941	No	-
	PTPRE	64.0979	2.9381	0.578971	3.94317e-08	5.65763e-06	No	-
	PPP2R2D	21.3355	1.62998	0.730757	0.00422588	0.0427438	No	-
	ADAM8	24.317	3.76079	1.16562	2.16788e-05	0.000869978	No	-
	RP11-598F7.3	9.68789	5.89911	1.43838	1.93861e-06	0.000137149	No	-
	CD4	20.1163	1.72867	0.732387	0.00299795	0.0339098	No	-
	NECAP1	22.0317	2.11201	0.716399	0.000402195	0.0079784	No	-
	CLECL1	15.9293	2.42086	0.855409	0.000563624	0.010249	No	-
	CLEC2B	210.07	7.09087	0.577726	9.01515e-37	9.44246e-33	No	-
	GABARAPL1	26.3531	3.34508	0.891314	5.60527e-06	0.000315643	No	-
	YBX3	111.961	1.46472	0.585287	0.00265097	0.0309208	Yes	-
	CDKN1B	31.8321	1.53482	0.59829	0.00217653	0.0268833	No	-
	PYROXD1	14.7679	2.12013	0.846747	0.00114932	0.0169788	No	-
	TUBA1A	119.4	2.92052	0.509287	9.47591e-10	2.36311e-07	No	-
	DAZAP2	177.713	1.31565	0.404821	0.000326772	0.00690043	No	-
	BIN2	54.2967	2.81952	0.563633	6.8431e-08	9.07274e-06	No	-
	ITGB7	11.314	1.96208	0.937307	0.00468863	0.0458103	No	-
	ZNF385A	33.3765	1.76577	0.740412	0.00305628	0.0344209	No	-
	STAC3	21.62	1.71133	0.716488	0.0030315	0.0342154	No	-
	R3HDM2	17.9765	2.0439	0.743715	0.000801795	0.013163	No	-
	DDIT3	28.4305	1.62618	0.631334	0.00201506	0.0254285	No	-
	RAP1B	89.63	1.1923	0.489767	0.00464907	0.0455939	No	-
	LYZ	17076.3	1.05163	0.391921	0.00279328	0.0322211	No	-
	ZFC3H1	30.5201	1.6122	0.627109	0.00194788	0.0248503	No	-
	DUSP6	34.6932	3.33976	0.889327	1.30399e-05	0.000599033	No	-
	LINC00936	63.6159	2.81789	0.563297	4.87625e-08	6.80985e-06	No	-
	SOCS2	39.0592	4.67771	0.642139	2.94503e-14	2.2033e-11	No	-
	PPTC7	41.0056	2.17698	0.709925	0.000247513	0.00557024	Yes	-
	ALDH2	36.6145	1.59014	0.610998	0.00185287	0.0239379	No	-
	P2RX4	32.1976	2.70817	0.645092	3.78029e-06	0.000239968	No	-
	CLIP1	29.4903	2.06305	0.617402	0.00011595	0.00315444	No	-
	HCAR3	21.0064	2.03061	1.03198	0.00485979	0.046957	No	-
	UBC	699.129	1.49156	0.499079	0.000627087	0.0110388	No	-
	SPATA13	12.9894	2.66634	0.877611	0.000240074	0.00545452	No	-
	ALOX5AP	71.9282	1.45725	0.672186	0.00428488	0.0431122	No	-
	CCNA1	12.781	5.93851	1.22767	8.58248e-08	1.07015e-05	Yes	-
	LCP1	440.555	1.02619	0.381801	0.00295438	0.0335257	No	-
	CYSLTR2	4.3007	7.14132	3.03059	0.000255674	0.00569586	No	-
	WDFY2	133.111	2.09547	0.540509	1.90498e-05	0.000785544	No	-
	DACH1	18.657	2.17848	0.850001	0.000858589	0.0137411	No	-
	GPR183	44.0241	1.90661	0.676154	0.000488373	0.0092667	No	-
	RP11-365P13.5	3.80055	3.73889	1.91471	0.00381535	0.0398424	No	-
	LTB4R	18.434	1.66016	0.728449	0.00380007	0.0397225	Yes	-
	MIS18BP1	147.179	1.07988	0.440933	0.00535261	0.0498783	No	-
	ARF6	97.6037	1.59643	0.486289	0.00019626	0.00472559	No	-
	PTGER2	22.5436	2.35799	0.683048	6.96743e-05	0.00212142	Yes	-
	LGALS3	235.504	7.26472	1.38342	3.31327e-08	4.95682e-06	No	-
	PPM1A	20.6709	2.03288	0.696331	0.00051718	0.00969042	No	-
	SRSF5	164.058	2.18753	0.446861	1.59135e-07	1.81172e-05	No	-
	NUMB	37.0045	1.52084	0.608731	0.00226791	0.0274932	No	-
	ELMSAN1	19.7974	1.83757	0.763714	0.0018741	0.0241146	No	-
	GPATCH2L	38.9156	1.32581	0.570088	0.00479665	0.0465186	No	-
	FOXN3	50.6569	1.29968	0.513725	0.00307295	0.034478	No	-
	CCDC88C	28.466	1.59606	0.64961	0.00276376	0.031951	No	-
	SERPINA1	17.7823	4.07922	1.05673	1.31889e-05	0.000603235	No	-
	TNFAIP2	39.0211	2.20637	0.661984	0.000102928	0.00289027	No	-
	CRIP1	61.3517	2.76974	0.533336	2.4228e-08	3.73182e-06	No	-
	GOLGA8R	9.55493	2.30107	1.22376	0.00405532	0.0414377	No	-
	RP11-932O9.9	5.54728	3.42697	1.32852	0.000752354	0.0125281	No	-
	GOLGA8N	42.4377	4.35732	0.678377	4.92333e-12	1.98335e-09	Yes	-
	CHP1	45.6226	1.42633	0.586555	0.00331702	0.0362656	No	-
	B2M	1983.85	1.21707	0.379793	0.000435701	0.00848239	No	-
	GABPB1	50.807	2.01649	0.532002	2.35035e-05	0.000922006	No	-
	GABPB1-AS1	62.4957	1.74924	0.518956	0.000111808	0.00308291	No	-
	MAPK6	41.6675	1.46789	0.564533	0.00183446	0.0237798	No	-
	BNIP2	77.2688	1.49306	0.539959	0.00141313	0.0197089	No	-
	LACTB	38.8769	1.96973	0.626052	0.000209328	0.00494921	No	-
	USP3	75.8053	2.63991	0.535326	8.36803e-08	1.05598e-05	No	-
	C15orf39	27.7983	2.50626	0.647896	1.24886e-05	0.000578786	No	-
	CTSH	99.3747	1.31153	0.486608	0.00199308	0.0252425	No	-
	WHAMM	31.9048	2.38205	0.677978	5.34697e-05	0.00176614	No	-
	AKAP13	76.6045	1.46054	0.483282	0.000543375	0.010091	No	-
	IQGAP1	210.62	1.92253	0.429395	1.58494e-06	0.000116089	No	-
	SLCO3A1	31.8274	2.36189	0.623997	2.02167e-05	0.000820734	No	-
	RP11-437B10.1	25.141	2.24243	0.861817	0.000777703	0.0128683	No	-
	ADCY9	4.25168	3.17561	1.63033	0.00417888	0.0424124	Yes	adenylate cyclase-activating G protein-coupled receptor signaling pathway
	C16orf72	51.2149	1.69172	0.683517	0.00239707	0.0285956	No	-
	PRKCB	69.7778	1.65652	0.507386	0.000211269	0.00497266	No	-
	APOBR	29.1544	1.52778	0.613028	0.00247218	0.0292253	No	-
	C16orf54	44.9639	2.19433	0.70144	0.000176481	0.00434933	No	-
	MVP	11.8051	2.05313	0.912532	0.00293361	0.0334477	Yes	negative regulation of protein tyrosine kinase activity
	ITGAL	42.4451	1.79558	0.546646	0.000158461	0.00400899	No	-
	FUS	305.418	1.2749	0.405182	0.00049181	0.00930968	No	-
	ITGAM	28.2656	3.07856	0.768657	5.81382e-06	0.00032219	Yes	-
	ITGAX	33.2314	3.84278	0.791755	1.0581e-07	1.28866e-05	No	-
	C16orf87	40.2059	2.27778	0.552126	4.79054e-06	0.000281888	No	-
	SIAH1	23.4509	1.963	0.807291	0.00136043	0.0192556	No	-
	CYLD	55.9688	1.47411	0.648276	0.00391071	0.0406356	No	-
	CES1	50.7866	3.42139	0.619487	6.17967e-09	1.24473e-06	No	-
	MT2A	66.3229	2.3066	0.658405	7.25413e-05	0.00218333	No	-
	MT1E	13.2819	3.17021	0.945683	9.18812e-05	0.00263661	No	-
	MT1F	15.105	2.72892	0.869931	0.000199949	0.00477053	No	-
	MT1G	6.39291	3.80019	1.35065	0.000441281	0.0085434	No	-
	HERPUD1	90.8733	1.93222	0.485438	1.10472e-05	0.000535685	No	-
	DYNC1LI2	29.5131	1.68207	0.595697	0.000787832	0.0129861	Yes	-
	TPPP3	9.1874	3.68037	1.18789	0.00012244	0.00327988	No	-
	COTL1	312.536	1.11317	0.405981	0.00220873	0.027026	Yes	-
	MAP1LC3B	96.9062	1.57957	0.555849	0.000714491	0.0121159	No	-
	FAM101B	150.262	2.93016	0.484122	2.8482e-10	8.28668e-08	No	-
	MIR22HG	10.5573	5.25001	1.36668	5.81315e-06	0.00032219	No	-
	MNT	11.8558	2.10816	0.955494	0.00254646	0.0300254	Yes	negative regulation of transcription by RNA polymerase II
	CXCL16	3.94516	6.80399	3.13966	0.00083889	0.0136014	No	-
	TNFSF12	5.48486	3.58611	1.49308	0.00113337	0.0168621	No	-
	CD68	128.526	2.24952	0.553558	6.01757e-06	0.00032999	Yes	-
	RP11-160E2.6	73.7016	1.95347	0.503591	1.87462e-05	0.000777612	No	-
	CPD	45.8415	2.72275	0.597922	7.51987e-07	6.4035e-05	Yes	-
	CCL5	115.585	4.79376	0.514052	2.20115e-21	4.61097e-18	No	-
	CCL23	51.4648	4.2792	0.628556	1.2136e-12	5.77782e-10	No	-
	GGNBP2	86.9842	1.42556	0.457603	0.000454949	0.00874336	No	-
	EIF1	914.214	1.13321	0.3905	0.00132213	0.0189439	No	-
	ATP6V0A1	21.6245	2.9023	0.813497	2.97059e-05	0.00110333	No	-
	RP5-882C2.2	2.91656	6.03388	3.25314	0.00341433	0.0371357	No	-
	GRN	233.806	2.05464	0.487644	4.40327e-06	0.000268139	No	-
	FMNL1	90.0758	2.22143	0.502279	1.2218e-06	9.33009e-05	No	-
	CALCOCO2	46.793	2.67775	0.533189	6.5239e-08	8.97838e-06	No	-
	TOB1	42.0795	2.59238	0.628746	3.63429e-06	0.000232107	No	-
	RP11-670E13.6	19.5726	1.67171	0.729341	0.00393635	0.0407268	No	-
	SCPEP1	175.673	3.53591	0.441958	1.91765e-16	1.82595e-13	Yes	-
	YPEL2	36.1097	1.5736	0.591804	0.00132106	0.0189439	No	-
	VMP1	105.966	2.02014	0.52132	1.65287e-05	0.000709515	No	-
	PECAM1	58.3047	1.30084	0.529858	0.00393892	0.0407268	No	-
	MILR1	7.54881	3.30491	1.12707	0.000294364	0.00635705	No	-
	DDX5	390.1	1.96375	0.416078	4.38736e-07	4.03098e-05	No	-
	GRB2	136.213	1.24621	0.42001	0.00095001	0.0148292	No	-
	H3F3B	870.191	1.07764	0.362947	0.00112375	0.0167667	No	-
	UBALD2	47.0386	2.16308	0.661209	8.82362e-05	0.00256739	Yes	-
	LINC00482	5.69937	4.10166	1.6198	0.000920089	0.0144267	No	-
	MAFG	35.9626	2.0955	0.650213	0.000180613	0.00441996	No	-
	METRNL	15.268	2.64056	0.940635	0.000297104	0.00638987	No	-
	EMILIN2	42.3131	1.53226	0.531885	0.0008441	0.0136648	Yes	-
	VAPA	155.801	1.31556	0.424083	0.000563403	0.010249	No	-
	CHMP1B	46.3232	1.83923	0.559636	0.000146977	0.00379172	No	-
	GATA6	11.9248	9.31199	2.92889	7.49288e-09	1.40144e-06	No	-
	RIOK3	89.4172	1.64798	0.536844	0.000346423	0.00710066	No	-
	TTC39C	39.7479	2.14751	0.61061	4.38212e-05	0.00150486	No	-
	ZNF521	14.4638	4.08732	0.884292	2.19582e-07	2.40696e-05	No	-
	MEX3C	16.6883	1.82668	0.814043	0.0032838	0.035981	No	-
	MBD2	43.8726	1.52941	0.551022	0.00105369	0.0159917	No	-
	TCF4	29.7287	2.5336	0.711408	2.61572e-05	0.000992648	No	-
	PMAIP1	84.9892	1.91948	0.776527	0.00178204	0.0233022	No	-
	GPCPD1	86.9356	2.09584	0.503731	4.97162e-06	0.000287695	No	-
	TMX4	100.663	2.84414	0.471018	2.23847e-10	6.69879e-08	No	-
	LAMP5	29.8988	6.20421	0.90388	7.55885e-13	4.16692e-10	Yes	establishment of protein localization to organelle
	MAP1LC3A	7.06671	2.24882	1.20835	0.00526713	0.0495774	No	-
	TP53INP2	5.57876	4.02023	1.57066	0.000694494	0.0118664	No	-
	RBM39	272.748	1.30614	0.410644	0.000444549	0.00857544	No	-
	CTSA	102.594	1.59621	0.471297	0.000156767	0.00398315	No	-
	RP5-906C1.1	3.50355	6.54737	3.14759	0.0013016	0.0187782	No	-
	SLC9A8	7.09107	2.18499	1.10233	0.00454306	0.0448482	Yes	-
	CEBPB	129.072	1.7362	0.616128	0.000852782	0.0137411	No	-
	LINC01272	19.7955	1.81275	0.858287	0.00445925	0.0443554	No	-
	CTSZ	122.806	1.43854	0.470598	0.000559786	0.0102444	No	-
	PHACTR3	11.1679	9.18756	2.92413	1.52643e-08	2.53775e-06	No	-
	CFD	442.505	2.105	0.431859	2.2291e-07	2.40696e-05	No	-
	HMHA1	52.3945	1.22153	0.501649	0.00435198	0.0436616	No	-
	ZBTB7A	67.9011	3.11591	0.577152	6.45869e-09	1.27341e-06	No	-
	SEMA6B	11.785	2.72478	1.02313	0.000558021	0.0102444	No	-
	CD70	4.86186	5.4851	1.85087	0.000181311	0.00442542	Yes	extrinsic apoptotic signaling pathway
	MCEMP1	44.5196	2.02536	0.597859	0.000111849	0.00308291	Yes	neutrophil degranulation
	CLEC4G	11.2077	3.82252	0.952456	4.35597e-06	0.000266809	No	-
	MARCH2	4.44447	3.05681	1.5735	0.00436448	0.0436732	No	-
	CDKN2D	55.359	2.78153	0.783013	2.19664e-05	0.000878153	No	-
	ZNF791	17.5145	1.61835	0.72859	0.00437199	0.0436753	No	-
	ADGRE5	66.811	2.03401	0.523688	1.34093e-05	0.000608003	No	-
	ADGRE2	6.68255	2.87131	1.30464	0.00197239	0.025041	Yes	-
	IL12RB1	3.85671	3.48721	1.85558	0.00499017	0.0477324	No	-
	HOMER3	33.1925	2.42466	0.647371	1.64146e-05	0.000707518	Yes	-
	HNRNPL	68.0485	1.33392	0.47539	0.00134375	0.019149	No	-
	ZFP36	216.079	2.72385	0.652795	4.11247e-06	0.000256393	No	-
	TGFB1	71.9303	1.35676	0.549889	0.00296614	0.0335863	Yes	positive regulation of cardiac muscle cell differentiation
	PLAUR	82.9358	2.6102	0.553178	3.47613e-07	3.37121e-05	No	-
	VASP	82.6966	1.93328	0.502517	1.75814e-05	0.000742529	No	-
	PPP1R15A	215.737	1.7317	0.59405	0.000615486	0.0109264	No	-
	CD37	173.785	1.40766	0.486794	0.00103987	0.0158539	No	-
	KLK1	3.86078	3.38422	1.73921	0.00416143	0.0422763	No	-
	MYADM	231.353	3.05572	0.646982	3.58107e-07	3.44111e-05	No	-
	LILRB3	16.3602	3.00488	1.14225	0.000334379	0.00698211	Yes	negative regulation of osteoclast differentiation
	LILRB2	12.153	2.4735	1.03307	0.00169821	0.0225438	No	-
	LILRB4	30.2288	2.77366	0.666551	4.77693e-06	0.000281888	Yes	negative regulation of signaling receptor activity
	UTY	20.6795	2.06123	0.973483	0.00364188	0.0388188	No	-
	CECR1	59.1712	1.6198	0.529425	0.000458301	0.00877961	No	-
	EWSR1	112.055	1.40151	0.486726	0.00109284	0.0164224	No	-
	OSM	6.30531	6.0279	1.72961	1.70709e-05	0.000723889	Yes	positive regulation of peptidyl-tyrosine phosphorylation
	APOL6	37.5825	2.60923	0.631289	2.83071e-06	0.000192525	No	-
	MYH9	141.564	1.61613	0.438013	4.98547e-05	0.00167903	No	-
	CYTH4	19.758	2.81622	0.770159	3.13635e-05	0.00116078	No	-
	LGALS2	57.577	6.1626	0.729166	7.13585e-18	8.30454e-15	No	-
	SUN2	37.3321	1.79156	0.583947	0.000380027	0.00768417	Yes	nuclear matrix anchoring at nuclear membrane
	SCUBE1	3.07	6.16968	3.22293	0.00269575	0.0314074	No	-
	SCO2	21.3318	1.67256	0.757858	0.00475409	0.0462703	No	-
	TYMP	145.63	2.11215	0.536929	1.54675e-05	0.000669447	No	-
	NRIP1	61.2857	2.21719	0.545085	6.90089e-06	0.000366903	No	-
	AF064858.8	8.26704	5.73114	1.46041	5.52259e-06	0.000314367	No	-
	MX2	9.97096	2.95769	1.05296	0.000545568	0.0101138	Yes	response to interferon-alpha
	ZBTB21	11.9768	3.11528	0.883987	3.6213e-05	0.00130791	No	-
	U2AF1	68.9263	2.29233	0.521678	1.23819e-06	9.33009e-05	No	-
	MT-ND1	4367.11	1.24012	0.452588	0.00185207	0.0239379	No	-
	MT-ND2	2627.81	1.73514	0.399401	2.93873e-06	0.000197309	No	-
	MT-CO1	9499.27	1.35407	0.425899	0.000428055	0.00838027	No	-
	MT-CO2	6878.91	1.54626	0.341356	1.4735e-06	0.000108686	No	-
	MT-ATP6	5456.54	1.57408	0.402999	2.21242e-05	0.000881098	No	-
	MT-CO3	6360.24	1.55305	0.369475	6.51194e-06	0.00034799	No	-
	MT-ND3	5465.9	1.1247	0.466248	0.00533834	0.0498581	No	-
	MT-ND4	5099.21	1.28094	0.381621	0.000237739	0.0054132	No	-
	MT-ND5	1553.37	1.60472	0.373685	4.01855e-06	0.000252038	No	-
	MT-CYB	2725.31	2.03215	0.3903	3.4074e-08	4.95682e-06	No	-
